# Supplementary material for: ddRAD-seq reveals the genetic structure and detects signals of selection in Italian brown trout
Source: Genet Sel Evol. 2022 Jan 31;54:8. doi: 10.1186/s12711-022-00698-7 (PMC8805291; doi:10.1186/s12711-022-00698-7)
Supplement: Supplementary file 1 — Additional file 1: Table S1. Sample description. Sample metadata, including sample name and origin and, for samples passing quality control, Sequence Read archive Run (SRR) accession number, genotype assignment to each population and MaxQ. [file 12711_2022_698_MOESM1_ESM.xlsx]

## Sheet: Table S1
Sample.ID	Lineage	Code	Short_Name	Collection.type	Area.of.Origin	Demultiplexed.Reads	Mean.Coverage	GPS.coordinates	Collection.point	Tissue	SRR.accession	Pop1	Pop2	Pop3	Pop4	Pop5	maxQ
87-TL1-G11	Atlantic	AT	AT01	Farm	Unknown, Austria	2071584	19.6523	46°59'00"N 13°59'00"E	Austria	Muscle	SRR12668887	0.038171	0.942423	1e-05	1e-05	0.019386	0.942423
88-TL2-H11	Atlantic	AT	AT02	Farm	Unknown, Austria	3087939	27.7266	46°59'00"N 13°59'00"E	Austria	Muscle	SRR12668886	0.037736	0.952892	1e-05	1e-05	0.009352	0.952892
89-TL3-A12	Atlantic	AT	AT03	Farm	Unknown, Austria	2268638	22.9075	46°59'00"N 13°59'00"E	Austria	Muscle	SRR12668885	1e-05	0.99996	1e-05	1e-05	1e-05	0.99996
90-TL4-B12	Atlantic	AT	AT04	Farm	Unknown, Austria	2781709	27.3324	46°59'00"N 13°59'00"E	Austria	Muscle	SRR12668884	1e-05	0.99996	1e-05	1e-05	1e-05	0.99996
91-TL5-C12	Atlantic	AT	AT05	Farm	Unknown, Austria	2332352	23.0752	46°59'00"N 13°59'00"E	Austria	Muscle	SRR12668883	1e-05	0.99996	1e-05	1e-05	1e-05	0.99996
92-1M-D12	Atlantic	AT	AT06	Farm	Friuli Venezia Giulia, Italy	864963	10.9941	46°07'00"N 13°11'00"E	Pagnacco	Muscle	SRR12668882	1e-05	0.999955	1e-05	1.5e-05	1e-05	0.999955
93-2M-E12	Atlantic	AT	AT07	Farm	Friuli Venezia Giulia, Italy	1621943	17.4081	46°07'00"N 13°11'00"E	Pagnacco	Muscle	SRR12668881	1e-05	0.99996	1e-05	1e-05	1e-05	0.99996
94-3M-F12	Atlantic	AT	AT08	Farm	Friuli Venezia Giulia, Italy	1537920	17.15	46°07'00"N 13°11'00"E	Pagnacco	Muscle	SRR12668880	1e-05	0.99996	1e-05	1e-05	1e-05	0.99996
95-4M-G12	Atlantic	AT	AT09	Farm	Friuli Venezia Giulia, Italy	1641920	17.5154	46°07'00"N 13°11'00"E	Pagnacco	Muscle	SRR12668879	1e-05	0.99996	1e-05	1e-05	1e-05	0.99996
96-5M-H12	Atlantic	AT	AT10	Farm	Friuli Venezia Giulia, Italy	1050410	12.4239	46°07'00"N 13°11'00"E	Pagnacco	Muscle	SRR12668878	1e-05	0.99996	1e-05	1e-05	1e-05	0.99996
29-CA2-E04	Carpione	CA	CA01	Farm	Trentino Alto Adige, Italy	2073314	14.3357	45°35'00"N 10°38'.00"E	Lago di Garda	Muscle	SRR12668948	0.99996	1e-05	1e-05	1e-05	1e-05	0.99996
30-CA3-F04	Carpione	CA	CA02	Farm	Trentino Alto Adige, Italy	2069278	14.4094	45°35'00"N 10°38'.00"E	Lago di Garda	Muscle	SRR12668947	0.999951	1e-05	1.9e-05	1e-05	1e-05	0.999951
31-CA4-G04	Carpione	CA	CA03	Farm	Trentino Alto Adige, Italy	1654213	12.1089	45°35'00"N 10°38'.00"E	Lago di Garda	Muscle	SRR12668946	0.999955	1e-05	1.5e-05	1e-05	1e-05	0.999955
32-CA7-H04	Carpione	CA	CA04	Farm	Trentino Alto Adige, Italy	1453552	11.2281	45°35'00"N 10°38'.00"E	Lago di Garda	Muscle	SRR12668945	0.99996	1e-05	1e-05	1e-05	1e-05	0.99996
33-CA8-A05	Carpione	CA	CA05	Farm	Trentino Alto Adige, Italy	1979833	12.9012	45°35'00"N 10°38'.00"E	Lago di Garda	Muscle	SRR12668944	0.99996	1e-05	1e-05	1e-05	1e-05	0.99996
34-CA9-B05	Carpione	CA	CA06	Farm	Trentino Alto Adige, Italy	2152770	13.7917	45°35'00"N 10°38'.00"E	Lago di Garda	Muscle	SRR12668942	0.99996	1e-05	1e-05	1e-05	1e-05	0.99996
35-CA10-C05	Carpione	CA	CA07	Farm	Trentino Alto Adige, Italy	1702323	11.3954	45°35'00"N 10°38'.00"E	Lago di Garda	Muscle	SRR12668941	0.99996	1e-05	1e-05	1e-05	1e-05	0.99996
36-CA11-D05	Carpione	CA	CA08	Farm	Trentino Alto Adige, Italy	2228225	13.7339	45°35'00"N 10°38'.00"E	Lago di Garda	Muscle	SRR12668940	0.99996	1e-05	1e-05	1e-05	1e-05	0.99996
37-CA14-E05	Carpione	CA	CA09	Farm	Trentino Alto Adige, Italy	1884798	13.4896	45°35'00"N 10°38'.00"E	Lago di Garda	Muscle	SRR12668939	0.99996	1e-05	1e-05	1e-05	1e-05	0.99996
38-CA15-F05	Carpione	CA	CA10	Farm	Trentino Alto Adige, Italy	2169455	14.9361	45°35'00"N 10°38'.00"E	Lago di Garda	Muscle	SRR12668938	0.999955	1e-05	1.5e-05	1e-05	1e-05	0.999955
39-CA16-G05	Carpione	CA	CA11	Farm	Trentino Alto Adige, Italy	1748323	13.0269	45°35'00"N 10°38'.00"E	Lago di Garda	Muscle	SRR12668937	0.99996	1e-05	1e-05	1e-05	1e-05	0.99996
40-CA17-H05	Carpione	CA	CA12	Farm	Trentino Alto Adige, Italy	1948193	13.8356	45°35'00"N 10°38'.00"E	Lago di Garda	Muscle	SRR12668936	0.99996	1e-05	1e-05	1e-05	1e-05	0.99996
41-CF1-A06	Carpione	CA	CA13	Lake	Trentino Alto Adige, Italy	1814627	11.4374	45°35'00"N 10°38'.00"E	Lago di Garda	Muscle	SRR12668935	0.99996	1e-05	1e-05	1e-05	1e-05	0.99996
42-CF2-B06	Carpione	CA	CA14	Lake	Trentino Alto Adige, Italy	1563682	10.6962	45°35'00"N 10°38'.00"E	Lago di Garda	Muscle	SRR12668934	0.99996	1e-05	1e-05	1e-05	1e-05	0.99996
43-CF3-C06	Carpione	CA	CA15	Lake	Trentino Alto Adige, Italy	2072030	13.1463	45°35'00"N 10°38'.00"E	Lago di Garda	Muscle	SRR12668933	0.99996	1e-05	1e-05	1e-05	1e-05	0.99996
44-CF4-D06	Carpione	CA	CA16	Lake	Trentino Alto Adige, Italy	2517378	15.3076	45°35'00"N 10°38'.00"E	Lago di Garda	Muscle	SRR12668931	0.99996	1e-05	1e-05	1e-05	1e-05	0.99996
45-CF5-E06	Carpione	CA	CA17	Lake	Trentino Alto Adige, Italy	1179359	9.01394	45°35'00"N 10°38'.00"E	Lago di Garda	Muscle	SRR12668930	0.99996	1e-05	1e-05	1e-05	1e-05	0.99996
1-1I-A01	Marmoratus	MA	MA01	Farm	Friuli Venezia Giulia, Italy	2007520	12.8764	45°53'00.0"N 13°17'00.00"E	Isonzo	Fin	SRR12668966	1e-05	1e-05	1e-05	0.99996	1e-05	0.99996
2-2I-B01	Marmoratus	MA	MA02	Farm	Friuli Venezia Giulia, Italy	2305339	14.1462	45°53'00.0"N 13°17'00.00"E	Isonzo	Fin	SRR12668965	1e-05	1e-05	1e-05	0.99996	1e-05	0.99996
3-3I-C01	Marmoratus	MA	MA03	Farm	Friuli Venezia Giulia, Italy	1809153	11.7567	45°53'00.0"N 13°17'00.00"E	Isonzo	Fin	SRR12668954	1e-05	1e-05	1e-05	0.99996	1e-05	0.99996
4-4I-D01	Marmoratus	MA	MA04	Farm	Friuli Venezia Giulia, Italy	1882861	12.0993	45°53'00.0"N 13°17'00.00"E	Isonzo	Fin	SRR12668943	1e-05	1e-05	1e-05	0.99996	1e-05	0.99996
5-5I-E01	Marmoratus	MA	MA05	Farm	Friuli Venezia Giulia, Italy	2434489	15.844	45°53'00.0"N 13°17'00.00"E	Isonzo	Fin	SRR12668932	1e-05	0.006501	1e-05	0.993469	1e-05	0.993469
6-6I-F01	Marmoratus	MA	MA06	Farm	Friuli Venezia Giulia, Italy	2146210	14.3806	45°53'00.0"N 13°17'00.00"E	Isonzo	Fin	SRR12668921	1e-05	1e-05	1e-05	0.99996	1e-05	0.99996
7-7I-G01	Marmoratus	MA	MA07	Farm	Friuli Venezia Giulia, Italy	1572458	12.1311	45°53'00.0"N 13°17'00.00"E	Isonzo	Fin	SRR12668910	1e-05	1e-05	1e-05	0.99996	1e-05	0.99996
8-8I-H01	Marmoratus	MA	MA08	Farm	Friuli Venezia Giulia, Italy	2134414	14.0635	45°53'00.0"N 13°17'00.00"E	Isonzo	Fin	SRR12668899	1e-05	1e-05	1e-05	0.99996	1e-05	0.99996
9-9I-A02	Marmoratus	MA	MA09	Farm	Friuli Venezia Giulia, Italy	2218623	13.6274	45°53'00.0"N 13°17'00.00"E	Isonzo	Fin	SRR12668888	2e-05	1.6e-05	1e-05	0.999944	1e-05	0.999944
10-10I-B02	Marmoratus	MA	MA10	Farm	Friuli Venezia Giulia, Italy	2036110	12.8659	45°53'00.0"N 13°17'00.00"E	Isonzo	Fin	SRR12668877	1e-05	0.016712	1e-05	0.983258	1e-05	0.983258
11-1T-C02	Marmoratus	MA	MA11	Farm	Friuli Venezia Giulia, Italy	1793999	11.7093	46°08'00.0"N 12°93'00.00"E	Tagliamento	Fin	SRR12668964	1.8e-05	1e-05	1e-05	0.999952	1e-05	0.999952
12-2T-D02	Marmoratus	MA	MA12	Farm	Friuli Venezia Giulia, Italy	2103316	13.2686	46°08'00.0"N 12°93'00.00"E	Tagliamento	Fin	SRR12668963	1e-05	0.065823	1e-05	0.934147	1e-05	0.934147
13-3T-E02	Marmoratus	MA	MA13	Farm	Friuli Venezia Giulia, Italy	1814449	12.5098	46°08'00.0"N 12°93'00.00"E	Tagliamento	Fin	SRR12668962	1e-05	0.096655	1e-05	0.903315	1e-05	0.903315
14-4T-F02	Marmoratus	MA	MA14	Farm	Friuli Venezia Giulia, Italy	1114150	9.70601	46°08'00.0"N 12°93'00.00"E	Tagliamento	Fin	SRR12668961	1.4e-05	0.031626	1e-05	0.96834	1e-05	0.96834
15-5T-G02	Marmoratus	MA	MA15	Farm	Friuli Venezia Giulia, Italy	1702333	12.2476	46°08'00.0"N 12°93'00.00"E	Tagliamento	Fin	SRR12668960	1e-05	0.098246	1e-05	0.901724	1e-05	0.901724
16-6T-H02	Marmoratus	MA	MA16	Farm	Friuli Venezia Giulia, Italy	2127956	14.5622	46°08'00.0"N 12°93'00.00"E	Tagliamento	Fin	SRR12668959	1e-05	1e-05	1e-05	0.99996	1e-05	0.99996
17-7T-A03	Marmoratus	MA	MA17	Farm	Friuli Venezia Giulia, Italy	1920038	12.4162	46°08'00.0"N 12°93'00.00"E	Tagliamento	Fin	SRR12668958	1e-05	1e-05	1e-05	0.99996	1e-05	0.99996
18-8T-B03	Marmoratus	MA	MA18	Farm	Friuli Venezia Giulia, Italy	1799436	11.9342	46°08'00.0"N 12°93'00.00"E	Tagliamento	Fin	SRR12668957	1.2e-05	0.004074	1e-05	0.995894	1e-05	0.995894
19-9T-C03	Marmoratus	MA	MA19	Farm	Friuli Venezia Giulia, Italy	1764190	11.3291	46°08'00.0"N 12°93'00.00"E	Tagliamento	Fin	SRR12668956	1e-05	1e-05	1e-05	0.99996	1e-05	0.99996
20-10T-D03	Marmoratus	MA	MA20	Farm	Friuli Venezia Giulia, Italy	25272	2.45572	46°08'00.0"N 12°93'00.00"E	Tagliamento	Fin
21-M1-E03	Marmoratus	MA	MA21	Unknown	Piemonte, Italy	221780	4.17205	45°56'08.7"N 8°29'30.04"E	Piemonte	Fin
22-M2-F03	Marmoratus	MA	MA22	Unknown	Piemonte, Italy	2026401	13.726	45°56'08.7"N 8°29'30.04"E	Piemonte	Fin	SRR12668955	1e-05	0.154729	1e-05	0.845241	1e-05	0.845241
23-M3-G03	Marmoratus	MA	MA23	Unknown	Piemonte, Italy	1732402	12.3791	45°56'08.7"N 8°29'30.04"E	Piemonte	Fin	SRR12668953	1e-05	0.051668	1e-05	0.948302	1e-05	0.948302
24-M4-H03	Marmoratus	MA	MA24	Unknown	Piemonte, Italy	38671	2.61096	45°56'08.7"N 8°29'30.04"E	Piemonte	Fin
25-M5-A04	Marmoratus	MA	MA25	Unknown	Piemonte, Italy	2227189	13.8758	45°56'08.7"N 8°29'30.04"E	Piemonte	Fin	SRR12668952	1e-05	0.161162	1e-05	0.838808	1e-05	0.838808
26-M1F-B04	Marmoratus	MA	MA26	Farm	Friuli Venezia Giulia, Italy	2189843	13.3612	45°56'18"N 13°01'00"E	Flambro	Spleen	SRR12668951	1e-05	0.112358	1e-05	0.887612	1e-05	0.887612
27-M2F-C04	Marmoratus	MA	MA27	Farm	Friuli Venezia Giulia, Italy	2221713	13.6441	45°56'18"N 13°01'00"E	Flambro	Muscle	SRR12668950	1e-05	0.020605	1e-05	0.979365	1e-05	0.979365
28-M3F-D04	Marmoratus	MA	MA28	Farm	Friuli Venezia Giulia, Italy	1624588	10.6052	45°56'18"N 13°01'00"E	Flambro	Muscle	SRR12668949	1e-05	0.139261	1e-05	0.860709	1e-05	0.860709
71-FL1-G09	Mediterranea island	MI	MI01	River	Sardegna, Italy	3567037	30.3268	40°06'17.0"N 9°26'05.5"E	Rio Flumineddu	Scales	SRR12668902	1e-05	1.2e-05	0.999958	1e-05	1e-05	0.999958
72-FL2-H09	Mediterranea island	MI	MI02	River	Sardegna, Italy	3687275	32.5593	40°06'17.0"N 9°26'05.5"E	Rio Flumineddu	Scales	SRR12668901	1e-05	1e-05	0.99996	1e-05	1e-05	0.99996
73-FL3-A10	Mediterranea island	MI	MI03	River	Sardegna, Italy	4138978	40.4226	40°06'17.0"N 9°26'05.5"E	Rio Flumineddu	Scales	SRR12668900	1e-05	1e-05	0.99996	1e-05	1e-05	0.99996
74-FL4-B10	Mediterranea island	MI	MI04	River	Sardegna, Italy	4106784	39.2468	40°06'17.0"N 9°26'05.5"E	Rio Flumineddu	Scales	SRR12668898	1e-05	0.043909	0.956061	1e-05	1e-05	0.956061
75-FL5-C10	Mediterranea island	MI	MI05	River	Sardegna, Italy	3792668	35.9945	40°06'17.0"N 9°26'05.5"E	Rio Flumineddu	Scales	SRR12668897	1e-05	0.046575	0.953395	1e-05	1e-05	0.953395
76-IS1-D10	Mediterranea island	MI	MI06	River	Sardegna, Italy	2764432	27.4584	39°10'54.5"N 8°50'11.7"E	Rio de Is Abius	Scales	SRR12668896	1e-05	1e-05	0.999956	1.4e-05	1e-05	0.999956
77-IS2-E10	Mediterranea island	MI	MI07	River	Sardegna, Italy	2075248	22.0995	39°10'54.5"N 8°50'11.7"E	Rio de Is Abius	Scales	SRR12668895	1e-05	1e-05	0.99996	1e-05	1e-05	0.99996
78-IS3-F10	Mediterranea island	MI	MI08	River	Sardegna, Italy	3915742	37.3735	39°10'54.5"N 8°50'11.7"E	Rio de Is Abius	Scales	SRR12668894	1e-05	1e-05	0.99996	1e-05	1e-05	0.99996
79-IS4-G10	Mediterranea island	MI	MI09	River	Sardegna, Italy	4311058	41.1215	39°10'54.5"N 8°50'11.7"E	Rio de Is Abius	Scales	SRR12668893	1e-05	1.8e-05	0.999952	1e-05	1e-05	0.999952
80-IS5-H10	Mediterranea island	MI	MI10	River	Sardegna, Italy	3337237	33.0199	39°10'54.5"N 8°50'11.7"E	Rio de Is Abius	Scales	SRR12668892	1e-05	1e-05	0.99996	1e-05	1e-05	0.99996
81-MA1-A11	Mediterranea island	MI	MI11	River	Sardegna, Italy	4097693	38.852	39°11'59.3"N 8°49'54.6"E	Rio Marroccu	Scales	SRR12668891	1e-05	1e-05	0.99996	1e-05	1e-05	0.99996
82-MA2-B11	Mediterranea island	MI	MI12	River	Sardegna, Italy	4183127	41.6159	39°11'59.3"N 8°49'54.6"E	Rio Marroccu	Scales	SRR12668890	1e-05	1.3e-05	0.999957	1e-05	1e-05	0.999957
83-C4-C11	Mediterranea island	MI	MI13	River	Corsica, France	20578	2.55628		Unknown	Scales
84-C6-D11	Mediterranea island	MI	MI14	River	Corsica, France	87515	3.94322		Unknown	Scales
85-C7-E11	Mediterranea island	MI	MI15	River	Corsica, France	734627	10.6677	41°85'00"N 9°14'00"E	Unknown	Scales	SRR12668889	1.8e-05	1e-05	0.899395	1e-05	0.100567	0.899395
86-C9-F11	Mediterranea island	MI	MI16	River	Corsica, France	36360	3.33179		Unknown	Scales
46-B1-F06	Mediterranea mainland	MM	MM01	River	Molise, Italy	2124598	14.3488	41°28'58.0"N 14°28'55.7"E	Fiume Biferno	Fin	SRR12668929	0.034819	0.169955	1e-05	0.023058	0.772158	0.772158
47-B2-G06	Mediterranea mainland	MM	MM02	River	Molise, Italy	2208775	14.7925	41°28'58.0"N 14°28'55.7"E	Fiume Biferno	Fin	SRR12668928	1.2e-05	0.244966	1e-05	1e-05	0.755002	0.755002
48-B3-H06	Mediterranea mainland	MM	MM03	River	Molise, Italy	2255628	15.1229	41°28'58.0"N 14°28'55.7"E	Fiume Biferno	Fin	SRR12668927	1e-05	0.192902	1e-05	1e-05	0.807068	0.807068
49-B4-A07	Mediterranea mainland	MM	MM04	River	Molise, Italy	4624216	42.2934	41°28'58.0"N 14°28'55.7"E	Fiume Biferno	Fin	SRR12668926	1e-05	0.252494	1e-05	1e-05	0.747476	0.747476
50-B5-B07	Mediterranea mainland	MM	MM05	River	Molise, Italy	1717412	18.2059	41°28'58.0"N 14°28'55.7"E	Fiume Biferno	Fin	SRR12668925	1e-05	0.154778	1e-05	1e-05	0.845192	0.845192
51-F1-C07	Mediterranea mainland	MM	MM06	River	Lazio, Italy	1529266	17.2393	41°41'51.2"N 13°40'14.9"E	Fiume Fibreno	Fin	SRR12668924	1e-05	1e-05	1e-05	1e-05	0.99996	0.99996
52-F2-D07	Mediterranea mainland	MM	MM07	River	Lazio, Italy	3493179	30.2727	41°41'51.2"N 13°40'14.9"E	Fiume Fibreno	Fin	SRR12668923	1e-05	0.032596	1e-05	1e-05	0.967374	0.967374
53-F3-E07	Mediterranea mainland	MM	MM08	River	Lazio, Italy	4248435	38.7085	41°41'51.2"N 13°40'14.9"E	Fiume Fibreno	Fin	SRR12668922	1e-05	0.248906	1e-05	1e-05	0.751064	0.751064
54-F4-F07	Mediterranea mainland	MM	MM09	River	Lazio, Italy	3978548	36.9806	41°41'51.2"N 13°40'14.9"E	Fiume Fibreno	Fin	SRR12668920	1e-05	0.092966	1e-05	1e-05	0.907004	0.907004
55-F5-G07	Mediterranea mainland	MM	MM10	River	Lazio, Italy	3711417	34.9611	41°41'51.2"N 13°40'14.9"E	Fiume Fibreno	Fin	SRR12668919	1e-05	1e-05	1e-05	1e-05	0.99996	0.99996
56-S1-H07	Mediterranea mainland	MM	MM11	River	Toscana, Italy	4128403	34.643	44°06'34.8"N 10°24'55.3"E	Fiume Serchio	Fin	SRR12668918	1e-05	0.580662	1e-05	1e-05	0.419308	0.580662
57-S2-A08	Mediterranea mainland	MM	MM12	River	Toscana, Italy	3829552	35.1568	44°06'34.8"N 10°24'55.3"E	Fiume Serchio	Fin	SRR12668917	1e-05	0.614997	1e-05	1e-05	0.384973	0.614997
58-S3-B08	Mediterranea mainland	MM	MM13	River	Toscana, Italy	3455436	33.7328	44°06'34.8"N 10°24'55.3"E	Fiume Serchio	Fin	SRR12668916	1e-05	0.473266	1e-05	1e-05	0.526704	0.526704
59-S4-C08	Mediterranea mainland	MM	MM14	River	Toscana, Italy	3213181	29.311	44°06'34.8"N 10°24'55.3"E	Fiume Serchio	Fin	SRR12668915	1e-05	0.527467	1e-05	1e-05	0.472503	0.527467
60-S5-D08	Mediterranea mainland	MM	MM15	River	Toscana, Italy	3563865	33.2596	44°06'34.8"N 10°24'55.3"E	Fiume Serchio	Fin	SRR12668914	1e-05	0.546258	1e-05	1e-05	0.453712	0.546258
61-Sc1-E08	Mediterranea mainland	MM	MM16	River	Emilia-Romagna, Italy	3252565	30.0027	44°19'41.0"N 10°15'17.1"E	Fiume Secchia	Fin	SRR12668913	1e-05	0.701292	1e-05	1e-05	0.298678	0.701292
62-Sc2-F08	Mediterranea mainland	MM	MM17	River	Emilia-Romagna, Italy	1108144	13.9138	44°19'41.0"N 10°15'17.1"E	Fiume Secchia	Fin	SRR12668912	1e-05	0.470105	1e-05	1e-05	0.529865	0.529865
63-Sc3-G08	Mediterranea mainland	MM	MM18	River	Emilia-Romagna, Italy	3366776	30.1183	44°19'41.0"N 10°15'17.1"E	Fiume Secchia	Fin	SRR12668911	1e-05	0.680713	1e-05	1e-05	0.319257	0.680713
64-Sc4-H08	Mediterranea mainland	MM	MM19	River	Emilia-Romagna, Italy	3808150	34.5157	44°19'41.0"N 10°15'17.1"E	Fiume Secchia	Fin	SRR12668909	1e-05	0.444515	1e-05	1e-05	0.555455	0.555455
65-Sc5-A09	Mediterranea mainland	MM	MM20	River	Emilia-Romagna, Italy	3758516	32.6199	44°19'41.0"N 10°15'17.1"E	Fiume Secchia	Fin	SRR12668908	1e-05	0.609515	1e-05	1e-05	0.390455	0.609515
66-V1-B09	Mediterranea mainland	MM	MM21	River	Campania, Italy	3752780	36.7851	41°36'07.6"N 14°05'49.4"E	Fiume Volturno	Fin	SRR12668907	1e-05	1e-05	1.9e-05	1e-05	0.999951	0.999951
67-V2-C09	Mediterranea mainland	MM	MM22	River	Campania, Italy	3626603	30.9269	41°36'07.6"N 14°05'49.4"E	Fiume Volturno	Fin	SRR12668906	1e-05	1e-05	1e-05	1e-05	0.99996	0.99996
68-V3-D09	Mediterranea mainland	MM	MM23	River	Campania, Italy	3228694	28.9705	41°36'07.6"N 14°05'49.4"E	Fiume Volturno	Fin	SRR12668905	1e-05	1e-05	1e-05	1e-05	0.99996	0.99996
69-V4-E09	Mediterranea mainland	MM	MM24	River	Campania, Italy	3885515	34.7116	41°36'07.6"N 14°05'49.4"E	Fiume Volturno	Fin	SRR12668904	1e-05	1e-05	1e-05	1e-05	0.99996	0.99996
70-V5-F09	Mediterranea mainland	MM	MM25	River	Campania, Italy	3215236	31.6658	41°36'07.6"N 14°05'49.4"E	Fiume Volturno	Fin	SRR12668903	1e-05	1e-05	1e-05	1e-05	0.99996	0.99996
