# Supplementary material for: ddRAD-seq reveals the genetic structure and detects signals of selection in Italian brown trout
Source: Genet Sel Evol. 2022 Jan 31;54:8. doi: 10.1186/s12711-022-00698-7 (PMC8805291; doi:10.1186/s12711-022-00698-7)
Supplement: Supplementary file 2 — Additional file 2: Table S2. Number of SNPs per chromosome. This table shows the chromosome names according to RefSeq and INSDC, chromosome number, number of SNPs per chromosome, and chromosome length in Mb. [file 12711_2022_698_MOESM2_ESM.xlsx]

## Sheet: Table S2
Number	Name (INSDC)	Name (RefSeq)	No. Of SNPs	Size (Mb)
1	LR584410.1	NC_042957.1	4496	81.54
2	LR584445.1	NC_042958.1	4227	75.35
3	LR584416.1	NC_042959.1	4078	74.75
4	LR584420.1	NC_042960.1	4219	73.17
5	LR584433.1	NC_042961.1	3694	67.76
6	LR584406.1	NC_042962.1	3569	60.1
7	LR584430.1	NC_042963.1	3689	59.84
8	LR584407.1	NC_042964.1	2785	51.19
9	LR584409.1	NC_042965.1	3270	49.36
10	LR584419.1	NC_042966.1	3001	46.6
11	LR584438.1	NC_042967.1	1215	22.96
12	LR584441.1	NC_042968.1	4928	97.53
13	LR584428.1	NC_042969.1	4505	91.49
14	LR584411.1	NC_042970.1	5087	86.25
15	LR584415.1	NC_042971.1	3829	66.9
16	LR584431.1	NC_042972.1	3968	61.35
17	LR584426.1	NC_042973.1	4121	59.76
18	LR584435.1	NC_042974.1	3522	59.14
19	LR584427.1	NC_042975.1	3446	56.58
20	LR584429.1	NC_042976.1	3697	55.16
21	LR584437.1	NC_042977.1	2999	52.73
22	LR584440.1	NC_042978.1	3020	52.21
23	LR584421.1	NC_042979.1	2921	51.49
24	LR584412.1	NC_042980.1	3043	50.33
25	LR584436.1	NC_042981.1	2953	48.97
26	LR584439.1	NC_042982.1	2530	48.7
27	LR584424.1	NC_042983.1	2784	46.41
28	LR584422.1	NC_042984.1	3118	46.38
29	LR584418.1	NC_042985.1	2526	46.06
30	LR584432.1	NC_042986.1	2754	45.79
31	LR584423.1	NC_042987.1	2916	45.59
32	LR584408.1	NC_042988.1	2234	44.95
33	LR584414.1	NC_042989.1	2720	44.89
34	LR584434.1	NC_042990.1	2443	42.9
35	LR584444.1	NC_042991.1	2519	41.92
36	LR584442.1	NC_042992.1	2455	41.68
37	LR584417.1	NC_042993.1	2160	35.21
38	LR584425.1	NC_042994.1	1645	34.89
39	LR584413.1	NC_042995.1	1522	25.83
40	LR584443.1	NC_042996.1	1526	25.48
				aligns	on">
