# Supplementary material for: ddRAD-seq reveals the genetic structure and detects signals of selection in Italian brown trout
Source: Genet Sel Evol. 2022 Jan 31;54:8. doi: 10.1186/s12711-022-00698-7 (PMC8805291; doi:10.1186/s12711-022-00698-7)
Supplement: Supplementary file 3 — Additional file 3: Table S3. Number of SNPs retained according to filtering thresholds. This table shows the number of SNPs retained for further analyses after applying different filters for MAF and LD. [file 12711_2022_698_MOESM3_ESM.xlsx]

## Sheet: Table S3
MAF	LD	# SNP
0	1	126124
0.05	1	35707
0	0.2	16282
0.05	0.2	5084
0.1	0.2	2564
0.2	0.2	1063
0.25	0.2	634
