# Supplementary material for: ddRAD-seq reveals the genetic structure and detects signals of selection in Italian brown trout
Source: Genet Sel Evol. 2022 Jan 31;54:8. doi: 10.1186/s12711-022-00698-7 (PMC8805291; doi:10.1186/s12711-022-00698-7)
Supplement: Supplementary file 6 — Additional file 6: Table S4. Results of the identification of species hybrids using NewHybrids in admixed individuals. This table shows the probability of different ancestry scenarios for admixed individuals. [file 12711_2022_698_MOESM6_ESM.xlsx]

## Sheet: NewHybrids
	Sample.ID	Short.Name	maxQ	Collection.point	1BX	2BX	F2	F1	P1	P2
					0.000/0.250/0.250/0.500	0.500/0.250/0.250/0.000	0.250/0.250/0.250/0.250	0.000/0.500/0.500/0.000	0.000/0.000/0.000/1.000	1.000/0.000/0.000/0.000
377 SNPs Fst>0.95 filtered for LD	46-B1-F06	MM01	0.772158	Fiume Biferno	4e-05	0	0.17505	0	0.82491	0
	47-B2-G06	MM02	0.755002	Fiume Biferno	2e-05	0	0.17504	0	0.82494	0
	48-B3-H06	MM03	0.807068	Fiume Biferno	7e-05	0	0.17498	0	0.82495	0
	49-B4-A07	MM04	0.747476	Fiume Biferno	0	0	0.17505	0	0.82495	0
	50-B5-B07	MM05	0.845192	Fiume Biferno	8e-05	0	0.17497	0	0.82495	0
	53-F3-E07	MM08	0.751064	Fiume Fibreno	4e-05	0	0.18123	0	0.81873	0
	54-F4-F07	MM09	0.907004	Fiume Fibreno	2e-05	0	0.18121	0	0.81877	0
	56-S1-H07	MM11	0.580662	Fiume Serchio	0	0	1	0	0	0
	57-S2-A08	MM12	0.614997	Fiume Serchio	0	0.00181	0.99819	0	0	0
	58-S3-B08	MM13	0.526704	Fiume Serchio	2e-05	0	0.99998	0	0	0
	59-S4-C08	MM14	0.527467	Fiume Serchio	0	0	1	0	0	0
	60-S5-D08	MM15	0.546258	Fiume Serchio	0	0	1	0	0	0
	61-Sc1-E08	MM16	0.701292	Fiume Secchia	0	0.01508	0.98492	0	0	0
	62-Sc2-F08	MM17	0.529865	Fiume Secchia	0.00156	0.00169	0.98738	0	0	0.00938
	63-Sc3-G08	MM18	0.680713	Fiume Secchia	0	5e-05	0.99995	0	0	0
	64-Sc4-H08	MM19	0.555455	Fiume Secchia	2e-05	0	0.99998	0	0	0
	65-Sc5-A09	MM20	0.609515	Fiume Secchia	0	0	1	0	0	0
	87-TL1-G11	AT01	0.942423	Austria	0	0	0.17516	0	0	0.82484
