# Supplementary material for: ddRAD-seq reveals the genetic structure and detects signals of selection in Italian brown trout
Source: Genet Sel Evol. 2022 Jan 31;54:8. doi: 10.1186/s12711-022-00698-7 (PMC8805291; doi:10.1186/s12711-022-00698-7)
Supplement: Supplementary file 9 — Additional file 9: Table S5. Anchored linkage map of Salmo trutta. Linkage map of Salmo trutta, anchored on the Salmo salar genome as in the original study [38], and on the Salmo trutta genome as performed in the present study. The last six columns report the mean heterozygosity for the whole dataset and for each of the five lineages, respectively. [file 12711_2022_698_MOESM9_ESM.tsv]

seqnames	sp	locus_name	consensus_LG	position_cM	chromosome	physical_position	tag	recombination_rate_cM/Mb	Salmo_trutta_start	Salmo_trutta_end	Salmo_trutta_chr	Salmo_trutta_chr_num	Het	AT_Het	CA_Het	MA_Het	MI_Het	MM_Het
LG_1_ST_CM003307.1_35743356	Salmo_trutta	387947	1	0	CM003307.1	35743356	AATTCCGAGTTGGATGACCGTTGAAAATGATTTTTCCCAGTGGAATTTCGTTTTTCTTCAGAGTTCCCAGCTGTATTGAACGCACTGAAGTCAGAAGTCTGAGATTTCCNNNNNNNNNNN	1.17	6169597	6169488	LR584406.1	6	0.135704032	0.106206897	0.019077175	0.059576629	0.030662886	0.142361124
LG_1_ST_CM003307.1_36866275	Salmo_trutta	388081	1	1.844	CM003307.1	36866275	NNNNNNNNNNNNNNNNNNNNNNNNNNNNNNNNNNNNNNCTCCCAATGACGTTCTTACCTGCAGCAGGAGGTTGGAGGTCCCAGCTGCTGGTGCATGGTCCTGTCTATCAAGGAGGACGTA	1.167536406	4968328	4968409	LR584406.1	6	0.118993491	0.094453125	0.048850356	0.050549027	0.049941008	0.126845579
LG_1_ST_CM003307.1_36470712	Salmo_trutta	388040	1	7.485	CM003307.1	36470712	AATTCCATTTTACAGTACAACTGTTTGAAACAGGAATAAGTTTCAGAAAACTTCCAGTCAGATGCATATTTCTAAGCTTTCGGTCAGTCGACCTTCATGTACAACTGTTTACCAATACAT	1.16	6645952	6645833	LR584406.1	6	0.14794833	0.116730769	0.018617484	0.074586709	0.024517655	0.147928426
LG_1_ST_CM003307.1_35614361	Salmo_trutta	387933	1	7.597	CM003307.1	35614361	AATTCTAAATAAATCACAGACTGTGTCACCAACAAAGCACCCCCACACCACCTCCTCCATGCTTCACGGTGGGAACCACACATGAAGATCATCCGTTCACCTACTCTGCGTCTCACAGAC	1.17	6291633	6291514	LR584406.1	6	0.135704032	0.106206897	0.019077175	0.059576629	0.030662886	0.142361124
LG_1_ST_CM003307.1_34877714	Salmo_trutta	387863	1	7.689	CM003307.1	34877714	AATTCATGTAGGTTCTGCCATCTGCCTACAGTGCTGTCCTTAAGACTGTTAATATTCATATGTATGTTTTACTTTCATATACTGGATTAGGTGTCTTTATAACCACTTTTATGACCAAAC	1.18	6843831	6843950	LR584406.1	6	0.145205901	0.1112	0.026496741	0.071464311	0.02113076	0.137100022
LG_1_ST_CM003307.1_34877513	Salmo_trutta	387862	1	7.698	CM003307.1	34877513	CGGGGCTCCACTACATTTCCATAGCCCTGTTTTGTTTGATTAACATCCCCTCTGTGGTGTTAGTTTAATAATTACAGTAGTAGTTTGGTCATAAAAGTGGTTATAAAGACACCTAATCCA	1.18	6844032	6843913	LR584406.1	6	0.145205901	0.1112	0.026496741	0.071464311	0.02113076	0.137100022
LG_1_ST_CM003307.1_36167633	Salmo_trutta	387991	1	8.271	CM003307.1	36167633	CGGACGACGCTGTGCGCCGCCCCGTGGGTCTCCTGGTCGCGGTCGGCTGTGACAGAGCATGGACTCGAACCAGGTTCTCTAGTGGCACAACTAGCACTGCGATGCAGTGCCTTACACCAC	1.16	5719206	5719325	LR584406.1	6	0.136465027	0.118571429	0.037235954	0.052118545	0.019973898	0.157314976
LG_1_ST_CM003307.1_33816383	Salmo_trutta	387690	1	9.365	CM003307.1	33816383	CGGAACACATTCCAGTCTGTGCTAGCAAAACAGTCCTGTAGCTTAGCATTTGCTTCATCTGACCACTTTTTTATTGATCTAGTCACTGATGCTTCCTGCATTCATATTTGCTTGTAAGCA	1.19	7830239	7830120	LR584406.1	6	0.187383167	0.0625	0.02382436	0.126265704	0.043238585	0.122236027
LG_1_ST_CM003307.1_33816522	Salmo_trutta	387692	1	9.404	CM003307.1	33816522	AATTCTATCCTCCTGATTCCTGCTTACAAGCAAATATGAATGCAGGAAGCATCAGTGACTAGATCAATAAAAAAGTGGTCAGATGAAGCAAATGCTAAGCTACAGGACTGTTTTGCTAGC	1.19	7830100	7830219	LR584406.1	6	0.187383167	0.0625	0.02382436	0.126265704	0.043238585	0.122236027
LG_1_ST_CM003307.1_32248553	Salmo_trutta	387477	1	11.064	CM003307.1	32248553	AATTCACAAGTGATTGTGCTGTTTAAAGCCGCCGTCTGCCTCTCTCAGCCACCTGTGATTCATTTCCACAAGGAGAAGAAAAGGGAGTTAAATTGATGGTGGCTCTATTTGGTTCGTAAT	1.2	9114436	9114555	LR584406.1	6	0.205468703	0.016	0.042493525	0.139988851	0.055794472	0.159088318
LG_1_ST_CM003307.1_31737413	Salmo_trutta	387401	1	11.516	CM003307.1	31737413	AATTCTTTCCAATATGTCAAGTATCTTTTTGTTTTCTCATGATTTGGTTTGGTCTTATATCTCTCTCTCTCAGTTCACTGACTGCTTAGGCCTAATTGATTGTTTAAATCCTGACATTGA	1.21	9586866	9586747	LR584406.1	6	0.223449932	0.044736842	0.04871997	0.131942989	0.09232461	0.205291253
LG_1_ST_CM003307.1_34712718	Salmo_trutta	387843	1	11.928	CM003307.1	34712718	AATTCTTTCCGAATGTACTGTACATGTTTTTAGAATAATATAATTTATAAATGTCTTGGGAGTTCAGCACAACTAAACATTTCGCTAGCCCCATTCCTCAACTGTAAAGCCTAGTAAAAA	1.18	16351	16232	CAAJIE010000088.1	scaffold_1085_arrow_ctg1, whole genome shotgun sequence	NA	NA	NA	NA	NA	NA
LG_1_ST_CM003294.1_66571723	Salmo_trutta	275878	1	12.001	CM003294.1	66571723	AATTCATTTTGACCTACAATGTTTCTTCTAAATGTCTTTCAGGGAGAGTTAGAAAAGAGAAATAGAAAAGGGAGAAAGAGAGCCAGAGAGCTGAGAGGTAGAGAAAAGGAGAGAGANNNN	1.189511401	52426019	52426134	LR584406.1	6	0.201387327	0.14923913	0.014746805	0.132083236	0.052119806	0.13949786
LG_1_ST_CM003307.1_30645072	Salmo_trutta	387283	1	12.235	CM003307.1	30645072	CGGGACGCCGTGCAGGCTCGCTCCAGACAGGGGCAGATGGCTCGAGAATGTAATTTTAAATGAAAGTCTATTTAACCCGCTGCGAATAGCGTGACCCCATCCTTCGCCTAGCGAGCCCAT	1.22	9591116	9590997	LR584406.1	6	0.223449932	0.044736842	0.04871997	0.131942989	0.09232461	0.205291253
LG_1_ST_CM003307.1_40318567	Salmo_trutta	388446	1	12.472	CM003307.1	40318567	AATTCAACTTTGCGTTGTTATTACCTTTGGCATCACGCTGTCCAGCCTTCCCAGATCATTGTGTTGTGTTACTCTAAGACTGGCCCATAAATACATATAGTGCTGTGACTGCCAGAGGCT	1.849835616	2050453	2050334	LR584406.1	6	0.201213252	0.055588235	0.053899428	0.053262317	0	0.176622228
LG_1_ST_CM003307.1_30645219	Salmo_trutta	387284	1	12.654	CM003307.1	30645219	AATTCTGAAAATGATATTTTTAACAGTGATGGGCTCGCTAGGCGAAGGATGGGGTCACGCTATTCGCAGCGGGTTAAATAGACTTTCATTTAAAATTACATTCTCGAGCCATCTGCCCCT	1.22	9590969	9591088	LR584406.1	6	0.223449932	0.044736842	0.04871997	0.131942989	0.09232461	0.205291253
LG_1_ST_CM003307.1_32049725	Salmo_trutta	387456	1	12.714	CM003307.1	32049725	AATTCAAGCCGAACCACCTAGCCTCCACTCTCCATCGAATCGTGGTATCTACACTGTTTCATTCCTACGCTGTGAGCTCTGAGCTACAGAGCTGTCTGTCCTCAAAAGACCCCTTCCAGA	1.22	9268272	9268391	LR584406.1	6	0.205468703	0.016	0.042493525	0.139988851	0.055794472	0.159088318
LG_1_ST_CM003307.1_30899485	Salmo_trutta	387320	1	12.868	CM003307.1	30899485	CGGGATGCTGGCCTTCTAGGCAGAGATGCAAAGAAAAAGCGTATCTCAGGCTGGCCAATAAAAATATAAAAGATTAAGATGGGCAAAAGAACACAGACACTGGATAGAGGAANNNNNNNN	1.22	10220203	10220314	LR584406.1	6	0.213320134	0.059	0.041429339	0.128315091	0.085255323	0.183304594
LG_1_ST_CM003307.1_33333968	Salmo_trutta	387624	1	13.053	CM003307.1	33333968	CGGCCTCACAACCACGTGTATTGTCGTGTGGGCGAGCAGTTTGCTGATGTCAAAGTTGTGAACAGAGTGCCCCATGGTGGTGGTGGGGTTATGGTATGGGCAGGCATAAATTACGGACAA	1.19	8235379	8235266	LR584406.1	6	0.218955329	0.0625	0.033875893	0.134251126	0.029285622	0.156709187
LG_1_ST_CM003307.1_33102955	Salmo_trutta	387586	1	13.092	CM003307.1	33102955	CGGGATGCTGGCCATCAATGCAGAGTTGCAAAGAAAAAGCCATATATCTGTCCAGTGTCTGTGTTCTTTTGCAAATCTTGTAGAATGGCTCGAAGAATTNNNNNNNNNNNNNNNNNNNNN	1.19	8441394	8441492	LR584406.1	6	0.218676048	0.043529412	0.03784955	0.139013022	0.041265789	0.168869612
LG_1_ST_CM003307.1_33102857	Salmo_trutta	387585	1	13.169	CM003307.1	33102857	AATTCTTCGAGCCATTCTACAAGATTTGCAAAAGAACACAGACACTGGACAGATATATGGCTTTTTCTTTGCAACTCTGCATTGATGGCCAGCATCCCGGGNNNNNNNNNNNNNNNNNNN	1.19	8441492	8441392	LR584406.1	6	0.218676048	0.043529412	0.03784955	0.139013022	0.041265789	0.168869612
LG_1_ST_CM003307.1_33238408	Salmo_trutta	387604	1	13.184	CM003307.1	33238408	CGGTAAGTGTAACGTCTGCTTCCAACTCACACACTCAAACACTTAGATAACCTGAACGCAGCTCACTTTCCAGCCCACTTTCCAGCTCACACTCCCAAACCCCTAGATCCCCTGAATGCA	1.19	8317664	8317545	LR584406.1	6	0.211203535	0.0625	0.032172117	0.137838804	0.027288875	0.159474073
LG_1_ST_CM003307.1_33238558	Salmo_trutta	387607	1	13.245	CM003307.1	33238558	AATTCAGGTGATTGGGATCTGGAGAGTGAGCTGCATTCAGGGGATCTAGGGGTTTGGGAGTGTGAGCTGGAAAGTGGGCTGGAAAGTGAGCTGCGTTCAGGTTATCTAAGTGTTTGAGTG	1.19	8317514	8317631	LR584406.1	6	0.211203535	0.0625	0.032172117	0.137838804	0.027288875	0.159474073
LG_1_ST_CM003307.1_32893996	Salmo_trutta	387568	1	13.333	CM003307.1	32893996	AATTCTTCGAGCCATTCTACAAGATTTGCAAAAGAACACAGACACTGGACAGATATATGGCTTTTTCTTTGCAACTCTGCATTGATGGCCAGCATCCCGGNNNNNNNNNNNNNNNNNNNN	1.19	8441492	8441393	LR584406.1	6	0.218676048	0.043529412	0.03784955	0.139013022	0.041265789	0.168869612
LG_1_ST_CM003307.1_32894094	Salmo_trutta	387569	1	13.347	CM003307.1	32894094	CGGGATGCTGGCCATCAATGCAGAGTTGCAAAGAAAAAGCCATATATCTGTCCAGTGTCTGTGTTCTTTTGCAAATCTTGTAGAATGGCTCGAAGAATTNNNNNNNNNNNNNNNNNNNNN	1.19	8441394	8441492	LR584406.1	6	0.218676048	0.043529412	0.03784955	0.139013022	0.041265789	0.168869612
LG_1_ST_CM003307.1_28798868	Salmo_trutta	387042	1	13.561	CM003307.1	28798868	CGGACAAGTAGATGTGCAATGGATTATGGTCACCGTAGTTAATTACCATGTTTTAGACGCTAAACAATGTAGAATATTGTCTTGTTGGAAACTACACATCTTTACTACCATCGCACGGTT	1.17	10956383	10956264	LR584406.1	6	0.220140299	0.067272727	0.030276465	0.133621975	0.092744279	0.193564013
LG_1_ST_CM003307.1_30604301	Salmo_trutta	387276	1	13.702	CM003307.1	30604301	CGGGTGGACATCACTAGCAACATGCAGGCTCAAGCACGGCTACATTCTTATTTATTAAAACTGCTATTGTATCTATTCTCTCTTCTCGCTCGAAATGAAAAGCCATACAAGCTCAGATNN	1.22	10658318	10658437	LR584406.1	6	0.213679929	0.067272727	0.02960265	0.13254437	0.087133074	0.185813197
LG_1_ST_CM003307.1_27383221	Salmo_trutta	386858	1	13.864	CM003307.1	27383221	AATTCTAAATAAATCACAGACAGTGTCACCAGCAAAGCACCCCCACACCATAACACCTCCTCCATGCTTTACGGTGGGAAATGCACATATGGAGATCATCCGTTCACCTACTCTGCGTCT	1.28	12878303	12878184	LR584406.1	6	0.216459993	0.081488095	0.008656988	0.123049939	0.062783585	0.176355237
LG_1_ST_CM003297.1_8508852	Salmo_trutta	309890	1	13.93	CM003297.1	8508852	CGGTTGTATTTACAATGGTGTTTGTTCTTCACTGGTTGCCCTTTCCTTGTGGCAACAGGTCACAAATCTTGCTGCAGTGATGGCACCNNGAGATATTTCACCCAGTAGATATGGCAGTTT	1.258594595	10960729	10960846	LR584406.1	6	0.220140299	0.067272727	0.030276465	0.133621975	0.092744279	0.193564013
LG_1_ST_CM003307.1_30680162	Salmo_trutta	387295	1	14.049	CM003307.1	30680162	AATTCTGTAATAAATCAGAGACAGTGTCACCAGCAAAGCACCCCCACACCATCACATCTCCTCCATGCTTCACGGTGGGAACCACACATGCGGAGATCANNNNTCCATTCACCTACTCTG	1.22	10698001	10697886	LR584406.1	6	0.213679929	0.067272727	0.02960265	0.13254437	0.087133074	0.185813197
LG_1_ST_CM003307.1_27946933	Salmo_trutta	386945	1	14.204	CM003307.1	27946933	AATTCAGGCTATAACAAAATGTGGAATAAGTCAAGAGGTATGAATACTTTCTGAAGGCACTGTACGTAACGAATATACACAAGTAAATTAACCCATAGACCGGTAAGCAGGACTGGTCAA	1.16	12419132	12419251	LR584406.1	6	0.218230661	0.075234375	0.011288033	0.096868599	0.074441347	0.184476409
LG_1_ST_CM003307.1_28969541	Salmo_trutta	387061	1	14.585	CM003307.1	28969541	AATTCTCCTTAGAGCTCCAAGACAGGAGTGTGTCGAAGCGCAGATCTGGGAAAAGGTACCAACATATTTCTGCAGCATTGAATGTCCCCAAGAACATTGTTAATTGGAAGAAGTTTGGAA	1.2	11626396	11626277	LR584406.1	6	0.222738009	0.106555556	0.012619097	0.122442473	0.065559005	0.181403715
LG_1_ST_CM003307.1_27697900	Salmo_trutta	386895	1	14.691	CM003307.1	27697900	AATTCAGCTGTCACTGCTGTAGCTGTAATTGCTTGTTCTAACCTATGCATCTTCCCCTGCAGTGCCCCTAATCCATCGCACCATGGCAGACACTGATCTTGACTTCACCACCGGNNNNNN	1.2	12652236	12652123	LR584406.1	6	0.227471788	0.068819444	0.009360808	0.120337487	0.0710771	0.180071188
LG_1_ST_CM003307.1_31727797	Salmo_trutta	387400	1	14.73	CM003307.1	31727797	NNNTACTCTACCCTGCACCTTAGAGTCTGCTGCCCTATGTACATAGAGTAATTGAACACTGGTCACTTTAATAATGTTTACATACTGTTTTACCCACTTTATATGTACCGTGCCTTCAAG	1.21	9613657	9613773	LR584406.1	6	0.223449932	0.044736842	0.04871997	0.131942989	0.09232461	0.205291253
LG_1_ST_CM003307.1_27698012	Salmo_trutta	386896	1	14.757	CM003307.1	27698012	CGGTGGTGAAGTCAAGATCAGTGTCTGCCATGGTGCGATGGATTAGGGGCACTGCAGGGGAAGATGCATAGGTTAGAACAAGCAATTACAGCTACAGCAGTGACAGCTGAATTCAANNNN	1.2	12652124	12652239	LR584406.1	6	0.227471788	0.068819444	0.009360808	0.120337487	0.0710771	0.180071188
LG_1_ST_CM003307.1_28969390	Salmo_trutta	387060	1	14.846	CM003307.1	28969390	CGGTTAACCAGATCTAGACAGAGCCTTGGTAGTTCCAAACTTCTTCCAATTAACAATGTTCTTGGGGACATTCAATGCTGCAGAAATATGTTGGTACCTTTTCCCAGATCTGCGCTTCGA	1.2	11626245	11626364	LR584406.1	6	0.222738009	0.106555556	0.012619097	0.122442473	0.065559005	0.181403715
LG_1_ST_CM003307.1_27853329	Salmo_trutta	386917	1	14.862	CM003307.1	27853329	CGGTGGAAATATGTCATTTGGTCTGATGAGTCCACATTTGAGATTTTTGGTTCCAACCACTGTGTGTTTGTGAGACACAGAGTAGGTGAACGGATGATTACCGCATGTGTGGTTCCCACT	1.17	12507018	12506898	LR584406.1	6	0.225350616	0.062295082	0.010965518	0.123174188	0.069682705	0.178121036
LG_1_ST_CM003307.1_27946832	Salmo_trutta	386944	1	14.906	CM003307.1	27946832	CGGTCTATGGGTTAATTTACTTGTGTATATTCGTTACGTACAGTGCCTTCAGAAAGTATTCATACCTCTTGACTTATTCCACATTTTGTTATAGCCTGAATTCANNNNNNNNNNNNNNNN	1.16	12419233	12419130	LR584406.1	6	0.218230661	0.075234375	0.011288033	0.096868599	0.074441347	0.184476409
LG_1_ST_CM003307.1_29152567	Salmo_trutta	387074	1	14.963	CM003307.1	29152567	AATTCCCTAATGAATGTTACAGAAGATTTTTACGCGCTTCAGCACTCGGCGGTCCCATTCTGTGAGCAGCCAATTCGCGGCTGAGCCGTTGTTGCTCCTAGATGTTTCCACTTCACAATA	1.25	11831658	11831777	LR584406.1	6	0.229243479	0.098396226	0.011216975	0.123497136	0.067317933	0.186979362
LG_1_ST_CM003307.1_29152704	Salmo_trutta	387075	1	14.965	CM003307.1	29152704	CGGTCAACTAAATGCTGTTATTGTGAAGTGGAAACATCTAGGAGCAACAACGGCTCAGCCGCGAATTGGCTGCTCACAGAATGGGACCGCCGAGTGCTGAAGCGCGTAAAAATCTTCTGT	1.25	11831795	11831676	LR584406.1	6	0.229243479	0.098396226	0.011216975	0.123497136	0.067317933	0.186979362
LG_1_ST_CM003307.1_27545427	Salmo_trutta	386874	1	15.059	CM003307.1	27545427	AATTCTGTGGTAGTCATGCTGGTTAAGTGTGCCTTAAATTCTAAATAAATCACAGACAGTGTCACCAGCAAAGCACCCCAATACCATAACACCTCCGCCTCCATGCTTCACGGTGGGAAA	1.23	12807821	12807940	LR584406.1	6	0.216459993	0.081488095	0.008656988	0.123049939	0.062783585	0.176355237
LG_1_ST_CM003307.1_32467905	Salmo_trutta	387516	1	15.213	CM003307.1	32467905	AATTCTCAAAACCAATTTCATTTCATCCTGATGAGACCTGTGGCTGCCATAGAAATTACCTATACATCCCAATGTCCCATTTCAGTCCTCAGAAAGCACCAACATGGAGACCCTTCGTGT	1.2	8863839	8863720	LR584406.1	6	0.207612451	0.022857143	0.037203737	0.148780676	0.038253749	0.155299771
LG_1_ST_CM003307.1_27545199	Salmo_trutta	386872	1	15.291	CM003307.1	27545199	NNNNNNNNATTTGTCTTTTGGTCTGGAGTCCAAATTTTAGATCTTTGGTTCCAACCGCTGTGTCTTTGTGAGACGGGTTGTGGGTGAACGGATGATCTCTGCATGTGTATTTCCCACCGT	1.23	12808041	12807930	LR584406.1	6	0.216459993	0.081488095	0.008656988	0.123049939	0.062783585	0.176355237
LG_1_ST_CM003307.1_30638263	Salmo_trutta	387281	1	15.371	CM003307.1	30638263	AATTCAAACACCATTTTCTCCCTGAGAATAGCCCATGTTTGCTCTCACGCTAAGTGCGCTTGTATAAATCGTCCGTTTCCGCTTAATTGCCGTTAAAACGTCCCTTGGCGCATGTGATAA	1.22	9597013	9596894	LR584406.1	6	0.223449932	0.044736842	0.04871997	0.131942989	0.09232461	0.205291253
LG_1_ST_CM003307.1_27908986	Salmo_trutta	386931	1	15.524	CM003307.1	27908986	CGGAAGAGCTCTCAGTGGCCGCGGGTCCCCTCCCCAACAGTGGCAGGGGGGTCAAGACTCCCCCCTTCAACCTGCAGAATGTGAAAATCAAAGTGGAGCAAAGCTATGATGAATTNNNNN	1.16	12453596	12453710	LR584406.1	6	0.219998468	0.0725	0.010280173	0.119941527	0.064965968	0.181117443
LG_1_ST_CM003294.1_76073050	Salmo_trutta	277438	1	15.773	CM003294.1	76073050	AATTCAATTAGAAAGTTTTAATGAGCAAGACAAATATCTATCTGATCTATCGATCTCCAGGGGCCAAAGGGAGAGTCCATCGTCGGTCCTTCAGGGCCCCAGGGCCCTCCAGGTAACCCA	1.16	5831456	5831575	LR584413.1	39	0.181189458	0.120222222	0.026356002	0.080690083	0.030070427	0.151508487
LG_1_ST_CM003294.1_76072894	Salmo_trutta	277437	1	15.946	CM003294.1	76072894	CGGAGGATATTATGGTGGCGGTTACGGTGGACAGGGTGGTCAACCTGGACCTCCAGGACTTCCAGTAAGAATAACCACGAAACAACAACAGCCATTTTATTTTACTGCATCCTCCACGGT	1.16	54287223	54287104	LR584406.1	6	0.216545382	0.089666667	0.05212252	0.094990063	0.053489633	0.182135059
LG_1_ST_CM003307.1_39834037	Salmo_trutta	388397	1	16.089	CM003307.1	39834037	AATTCCATTAATTCCCTTGGAGGACTGCTTCTTCTGGGGAGTTCCAATATGGCCGACATGGCAGCTTCAATGACCTCTCAATGGCCAAGACATAGCATCAGCAACTCTATGTATATCAGG	1.16	3097443	3097562	LR584406.1	6	0.210191372	0.070434783	0.153673962	0.077092838	0.043427746	0.203590954
LG_1_ST_CM003294.1_77185299	Salmo_trutta	277583	1	16.112	CM003294.1	77185299	CGGCACAGTGTGTCTGATGCCCTCTTAGGGCGCCATCTAGTGGAGGACAATGGTACAGTCAGTTCAAATGATTCCATGCAGATTTCTATGGTCGTGTCACTTCTAGTTCTGACAGAGNNN	1.16	56233152	56233271	LR584406.1	6	0.195580007	0.105879121	0.027044652	0.108529028	0.044239242	0.136923523
LG_1_ST_CM003307.1_39833885	Salmo_trutta	388396	1	16.318	CM003307.1	39833885	CGGTTTTGATTCCTTGGCCGTTACATTTGTGCCCCTGATATACATAGAGTTGCTGATGCTATGTCTTGGCCATTGAGAGGTCATTGAAGCTGCCATGTCGGCCATATTGGAACTCCCCAG	1.16	3097595	3097476	LR584406.1	6	0.210191372	0.070434783	0.153673962	0.077092838	0.043427746	0.203590954
LG_1_ST_CM003307.1_27908872	Salmo_trutta	386929	1	16.485	CM003307.1	27908872	AATTCATCATAGCTTTGCTCCACTTTGATTTTCACATTCTGCAGGTTGAAGGGGGGAGTCTTGACCCCCCTGCCACTGTTGGGGAGGGGACCCGCGGCCACTGAGAGCTCTTCCGGNNNN	1.16	12453710	12453595	LR584406.1	6	0.219998468	0.0725	0.010280173	0.119941527	0.064965968	0.181117443
LG_1_ST_CM003307.1_39827950	Salmo_trutta	388394	1	16.578	CM003307.1	39827950	AATTCCATGTTACGTAGTACAGGGCTGTGCTGCTCTTCTACCACTGTGAACCTTACAGTACATTCCAGTAGGTCTGTGCTGCTTGCCTGTCCTCATATGGCACAGTAGGGCATGAAATCA	1.133925234	3102038	3101919	LR584406.1	6	0.203634783	0.070434783	0.153673962	0.069105663	0.036847785	0.189122533
LG_1_ST_CM003295.1_18755339	Salmo_trutta	280335	1	17.461	CM003295.1	18755339	CGGTGGAAATCTGTCCTTTGGTCTGATGAGTCCAAATTGGAGATTTTTGGTTCCAACCGCCGTGTCTTTGTGAGACGCAGAGTAGGTGAATGGATGATCTCCGCATGTTTGGTTCCCACC	1.71792437	52871756	52871875	LR584406.1	6	0.224569312	0.146212121	0.018152272	0.113896123	0.066618267	0.17337009
LG_1_ST_CM003294.1_72648149	Salmo_trutta	276946	1	17.9	CM003294.1	72648149	CGGAGAATAGGCTGTTGACATGTCGTTAGAATGCTTATGTACGCTATTCGCCCGTTGGAAATAATACATGTCTTGCAAATAGCCTATTAAGCAAATTTGACACTTCCCTCAATAAACCAT	1.39697479	51131842	51131961	LR584406.1	6	0.174686679	0.133703704	0.015702669	0.122318893	0.024025548	0.124010394
LG_1_ST_CM003307.1_27378086	Salmo_trutta	386856	1	18.06	CM003307.1	27378086	CGGCATGGTCACACAGACCAACACACACATCGACTCCATGGAGGCAGGAGTGCCACACACACACACTGCCAAGGCCAGGGCCAGCTGTGAGAATGTTCTGTGTATGGAGGAGGGTGTGGA	1.28	12883365	12883246	LR584406.1	6	0.216459993	0.081488095	0.008656988	0.123049939	0.062783585	0.176355237
LG_1_ST_CM003294.1_73505444	Salmo_trutta	277093	1	18.394	CM003294.1	73505444	AATTCTTGCCACCAACAAAATGTTGAATATTTGGGGCAAAAAGTCATCGGAGCTCAGCAGATTTTGTTGTGAGGATACAGAATCAATAGACAATTTATTTTGGTATTGCTCTCAGGTAGC	1.756441176	5034	4915	CAAJIE010001068.1	scaffold_681_arrow_ctg1, whole genome shotgun sequence	NA	NA	NA	NA	NA	NA
LG_1_ST_CM003307.1_24963939	Salmo_trutta	386445	1	20.209	CM003307.1	24963939	AATTCAATCACTTTCTGACTGCACCCCTTTAGATTTCAACGAAACCTTCCAAACATGTTTGGTCACGGTAGAGGTCAGAGAGTTACTTTTTGGAACCGAATGCCAAAACATTCAGGAGAA	1.49	15133414	15133533	LR584406.1	6	0.181763125	0.069508197	0.048326593	0.139950288	0.057178666	0.13024713
LG_1_ST_CM003294.1_83323918	Salmo_trutta	278324	1	20.355	CM003294.1	83323918	AATTCCTTATTATTTTGTTTAATCACTTTCAATTTGACAGTCATTTCTATATCGACTACACTTTCTCCTACTGAACTTCTAAAGCAAGTGGGACAGGGTGTGGCTTCATGACAATGATCA	1.513804348	57881293	57881412	LR584406.1	6	0.169847634	0.076833333	0.046430702	0.065648193	0.093405661	0.128739582
LG_1_ST_CM003294.1_79478887	Salmo_trutta	277840	1	20.608	CM003294.1	79478887	CGGAGGAAGAGAAGAAGAAGAAGTACAGGAAGAGGGTCTCAGGTGCAACCGCTCTTTACCAGCAAAGTTGTTGGTCTTCTATTTCTGTAAAGCGTTTTGTTAAGCGTGTTCAGAGCAGGT	1.555054348	58665309	58665428	LR584406.1	6	0.192293152	0.06609375	0.048492519	0.094560714	0.065398639	0.147650881
LG_1_ST_CM003307.1_22574455	Salmo_trutta	386030	1	20.761	CM003307.1	22574455	AATTCTGTCAAAGCAAAGGCAGACGCAAAGTTGCTTGAGATTATGCTGCGAGAGAGAAAAGCAACCCAAGCGTACTGTCGTTTTGTTCAGCCCTTCACAATGTCCGTTGCATCAGAGTNN	1.58	17425599	17425715	LR584406.1	6	0.174815299	0.075055556	0.042889938	0.110050363	0.034046101	0.126444367
LG_1_ST_CM003307.1_22429647	Salmo_trutta	386002	1	21.097	CM003307.1	22429647	CGGGCTGCACTTCCACATTGCGTTTACCACTGAGTAGCGGACCCAGCCATTTTAAAGCAGCGTGACGCCTAATCCAATTTGCCAGATTTACAGTGGTGGAGAGCAGCGAGCTCGGCGGAC	1.58	17564695	17564576	LR584406.1	6	0.17553997	0.069615385	0.039536668	0.114113032	0.043689761	0.126522169
LG_1_ST_CM003290.1_32731649	Salmo_trutta	210453	1	21.428	CM003290.1	32731649	CGGCTAAGAAAGAGCAAGACAACTATCATACTGGGCACATAATGTGAGATGTACAGATTAACTGAAAACACTAGCACTGCAAACACTCAGAACAAAGAGAGCAGCAGCACCTTGACTTTG	1.41915805	13209867	13209748	LR584406.1	6	0.209290141	0.081488095	0.008283305	0.118061428	0.062783585	0.172310927
LG_1_ST_CM003307.1_25417094	Salmo_trutta	386529	1	21.981	CM003307.1	25417094	CGGGCTGTCATCTTTATTGATCTGAAAACAGGCTAGGTGAAAGCTACAGTTGAAGTCAGAGGTTTAAATAGACCTTAGCCAAATACATTAAAACTCAGTTTTTCACAATTCCTGACATTT	1.46	14689662	14689781	LR584406.1	6	0.161624471	0.080601852	0.047315691	0.151249823	0.060328809	0.115373228
LG_1_ST_CM003307.1_25416959	Salmo_trutta	386528	1	22.106	CM003307.1	25416959	AATTCTTACTAGGATTAAATGTCAGGAATTGTGAAAAACTGAGTTTTAATGTATTTGGCTAAGGTCTATTTAAACCTCTGACTTCAACTGTAGCTTTCACCTAGCCTGTTTTCAGATCAA	1.46	14689797	14689678	LR584406.1	6	0.161624471	0.080601852	0.047315691	0.151249823	0.060328809	0.115373228
LG_1_ST_CM003294.1_65677705	Salmo_trutta	275746	1	22.473	CM003294.1	65677705	AATTCACCTAAGAATACTCTGCATGCCTTCTAGACCAGCATATGGTCATTAGCTAGTTACTGGTGGTGCCAAAACGCAGCGGGTTGGCAGTTTGGCCATGGTCTATTCACACACACACAC	1.4	45595238	45595357	LR584406.1	6	0.163341681	0.13578125	0.051753605	0.072634049	0.027784209	0.153021129
LG_1_ST_CM003307.1_25274407	Salmo_trutta	386503	1	22.643	CM003307.1	25274407	AATTCAACACAGCTGGCTCACGTTACTAAACATATATGTTAATAAGTGTAAGAAACACTCATTAGTTGGGTCGCACAACGCACACACAGTGAGATCTTTGTTCCAAGGGCCTGGTTCCTG	1.47	14847447	14847566	LR584406.1	6	0.164855952	0.071414141	0.05167813	0.149171029	0.065426131	0.113013312
LG_1_ST_CM003294.1_65625130	Salmo_trutta	275730	1	22.807	CM003294.1	65625130	NNNNNNACCTCTGAGGAAAAGGCTTCATTATTCTCCACAGTTCCTGAGGACACCGACTGTCAACACACAGCTAGCTCTTCCTCTTCACCATCCGATACCTTGAACACAAACCAGCCATTC	1.35	45545490	45545603	LR584406.1	6	0.161873529	0.136465517	0.054828076	0.071173973	0.029402707	0.154804884
LG_1_ST_CM003294.1_65677708	Salmo_trutta	275747	1	22.89	CM003294.1	65677708	AATTCTTTGTGAACCCCCCTGTGGATTTTAGACTTTAACTCTCTCTCTCACACACAGTGAATTGAATGGGGGCCAATGATGGATCAACCCTGATTTGATTTAGGCATCCAATATTGAATT	1.4	45595241	45595122	LR584406.1	6	0.163341681	0.13578125	0.051753605	0.072634049	0.027784209	0.153021129
LG_1_ST_CM003307.1_20622020	Salmo_trutta	385624	1	23.075	CM003307.1	20622020	AATTCAGATTATTTTTTTTACTGTGACAGTTACTGTACAGTAAGTCAAACATGAAATGTAAGTTCTCCCGAATGGCGCAGCGGTCTAAGGCACTGCATTTCAGTGCAAGAGGTGTCACTA	1.6	19369179	19369060	LR584406.1	6	0.19861749	0.078684211	0.019650374	0.123623708	0.067842898	0.142263141
LG_1_ST_CM003294.1_65988490	Salmo_trutta	275809	1	23.159	CM003294.1	65988490	AATTCTACAGCTGCACCATCGAGAGCATCCTGACCTGTTGCATCACCGCCTGGTATGGCAACTGCTCGGCATCCAAGGCGCTACAGAGGGTAGTACATACGGCCCAGTACATCACTGGGG	1.63	45905992	45905873	LR584406.1	6	0.16206382	0.140147059	0.046146964	0.074128506	0.028472274	0.152935364
LG_1_ST_CM003307.1_25260703	Salmo_trutta	386501	1	23.211	CM003307.1	25260703	CGGTTCCTGTTGCGTCATGCTGAAGGCAGTCAGGATTTGATGTAAACAGCACGAGACCATGGCTCCATCCTGCCTAGTGTCATCGGTACAGGCTGGTGGCAGTGGTGTAGTGGTGTGGGG	1.47	14858251	14858370	LR584406.1	6	0.164855952	0.071414141	0.05167813	0.149171029	0.065426131	0.113013312
LG_1_ST_CM003307.1_21100767	Salmo_trutta	385713	1	23.48	CM003307.1	21100767	AATTCTTAAGGTAAGGGTTAAGGTTTGGGATAGGCTTGAAACAAAAATATCAAAAACAACTTTCTATCGCTGGATTCAGATCTGCAAATCCGCCATCNCCATCCACAACACCCTAGCAAA	1.59	18914059	18913946	LR584406.1	6	0.186553563	0.098481013	0.009128351	0.1135426	0.064782483	0.152449278
LG_1_ST_CM003307.1_21100941	Salmo_trutta	385714	1	23.488	CM003307.1	21100941	CGGCCACTAGGGGCAACAGTGAGCGCTGTTCCCTTCAGGTAACGTAGGTTTTGATTTTGCTAGGGTGTTGTGGATGGNGATGGCGGATTTGCAGATCTGAATCCAGCGATAGAAAGTTGT	1.59	18913886	18914004	LR584406.1	6	0.186553563	0.098481013	0.009128351	0.1135426	0.064782483	0.152449278
LG_1_ST_CM003307.1_26485388	Salmo_trutta	386693	1	23.722	CM003307.1	26485388	AATTCTGCCCTATATTATATAAGAGACTACAGGAAACATCTTTGATCAGAGGTTAGTTTGTTTAATAAGGATTGCAAGCCAGATTGCAACCCGGNNNNNNNNNNNNNNNNNNNNNNNNNN	1.37	13856423	13856330	LR584406.1	6	0.187006942	0.089793814	0.032389631	0.167378196	0.032690886	0.137646249
LG_1_ST_CM003307.1_26507879	Salmo_trutta	386703	1	23.784	CM003307.1	26507879	AATTCACGTTGGAGATTGAACTTGATCATAATAAACACATTTTAGAGCCCATAACGGGCATCTACACAATTTTTTGGGCTCGTTCTGGCGATGGGAATTTACATAGGCTTTCTAGGGCAG	1.37	13833893	13833773	LR584406.1	6	0.187006942	0.089793814	0.032389631	0.167378196	0.032690886	0.137646249
LG_1_ST_CM003307.1_25967819	Salmo_trutta	386591	1	23.843	CM003307.1	25967819	AATTCAACTGTCAAATGACAGTTTCAAAGACGTTTTGTTTTGTCTCCACTTTGTCGCCACTCTTTCTTTAATTTTATCCATCCACCGTATCACTCCGTTAACCAGGTTCGAGCCGTAGAG	1.42	13911955	13912074	LR584406.1	6	0.183223959	0.090274725	0.035142715	0.164964269	0.031876185	0.134754912
LG_1_ST_CM003307.1_26198756	Salmo_trutta	386642	1	24.015	CM003307.1	26198756	AATTCAAAACACAAACGAATTGTAGTGGTAACACTGGGAAAGTATAAGGGTATACCTTCATCATGTAGGTCTATACCTTCACTTGAAATAAAAGTGATTGATTGAAATCAACTTTTCACG	1.4	14142957	14143076	LR584406.1	6	0.171281572	0.078980583	0.041106691	0.149784555	0.054094146	0.126119659
LG_1_ST_CM003294.1_65988239	Salmo_trutta	275808	1	24.126	CM003294.1	65988239	CGGTACCGCTTACCGCGTGGAAGCGGAGAGAACAGTCTATGACTTTGGTGACTGGAGCCTTTGACAATTTTTTGGGCCTTCCTCTGACACCGCCTAGTATATACTGTAGGTCCTGGATGG	1.63	45905741	45905860	LR584406.1	6	0.16206382	0.140147059	0.046146964	0.074128506	0.028472274	0.152935364
LG_1_ST_CM003294.1_65625273	Salmo_trutta	275731	1	24.221	CM003294.1	65625273	CGGTGAGAAAGTTTCTCTGTGCGAGAATGGCTGGTTTGTGTTCAAGGTATCGGATGGTGAAGAGGAAGAGCTAGCTGTGTGTTGACAGTCGGTGTCCTCAGGAACTGTGGAGAATAATGA	1.35	45545627	45545508	LR584406.1	6	0.161873529	0.136465517	0.054828076	0.071173973	0.029402707	0.154804884
LG_1_ST_CM003298.1_54703384	Salmo_trutta	318255	1	24.536	CM003298.1	54703384	CGGCTGCGTACATTTAAATGAAAATGACCAAAATCAGATCTAGATTTAAAATCAGAGGGGGTTTGGAGACATTGCANNNNNNNNNNNNNNNNNNNNNNNNNNNNNNNNNNNNNNNNNNNN	1.794333333	19062150	19062225	LR584406.1	6	0.187524105	0.098481013	0.013273852	0.122833395	0.062675736	0.143400261
LG_1_ST_CM003307.1_20607040	Salmo_trutta	385620	1	24.569	CM003307.1	20607040	CGGACAACTGATGAAACTGAGGAGTATCTTTTGTCTGTAATAAAGCCCTTTTGTGGGGAAAAACTCATTCTGATTGGCTGGGCCTGGCTCCCCAGTGGGTGTGCCTGGCTACCAAGTGGG	1.6	19383940	19384059	LR584406.1	6	0.19861749	0.078684211	0.019650374	0.123623708	0.067842898	0.142263141
LG_1_ST_CM003307.1_21112820	Salmo_trutta	385716	1	24.646	CM003307.1	21112820	AATTCTCAAAACAGTTATGCCACCTATTTGATGACTGAAAAACGCATAAGAGTGTGTTAGCACAGAACATGCCACATCGCAGGGGGACTAAGCGAGGGCTGGCTATGAAATGACGCCTAT	1.59	18900151	18900270	LR584406.1	6	0.186553563	0.098481013	0.009128351	0.1135426	0.064782483	0.152449278
LG_1_ST_CM003307.1_20606849	Salmo_trutta	385619	1	24.692	CM003307.1	20606849	AATTCATTAGACCCTAATCTATGTATTAGGCAGGGGTGCAGCTATGGGTGAGCCTGGGAGCGCATAGGCCCACCCACTTGGTAGCCAGGCACACCCACTGGGGAGCCAGGCCCAGCCAAT	1.6	19384131	19384012	LR584406.1	6	0.19861749	0.078684211	0.019650374	0.123623708	0.067842898	0.142263141
LG_1_ST_CM003307.1_20680204	Salmo_trutta	385636	1	24.745	CM003307.1	20680204	NNNNNNNCTGGAGAGAAGACAGGCGCCTCACTGCGGTGGCGGTCTGCCTTTTCTTGTGCTGACGCATAGCCCGCTGGAGACAAGTGTGCGCAGCATTCCAGGTCTCTTTAGCGCGCCAAA	1.6	19312803	19312691	LR584406.1	6	0.193989397	0.085428571	0.017438198	0.118186722	0.06665	0.144712468
LG_1_ST_CM003307.1_5906278	Salmo_trutta	388795	1	24.859	CM003307.1	5906278	CGGTAATGGCTGAAATGGGCTCAATGGAATACATTGGCTTTCTGTTGCATTTATAAGAATGGTAACTCTTCGTCTACGATTTAATCATCTCAACACTTACATCACAAGAAAGAGAGAACT	1.455373134	33599143	33599262	LR584406.1	6	0.215484699	0.075774648	0.075520771	0.07362037	0.043141061	0.135874926
LG_1_ST_CM003294.1_62259970	Salmo_trutta	275103	1	25.561	CM003294.1	62259970	AATTCCTTCAGATCATACATACTTTTTGCCAGTTCAGTCAAGGGTGACCACAAGAGTTATGTCATTTTATGGGTTTCCATGGCAACATTTTCAGATTTTAAATGTTCTCCACAAGCTGTT	0.43	42214858	42214977	LR584406.1	6	0.17769058	0.101105769	0.055053509	0.086333507	0.047147366	0.14642737
LG_1_ST_CM003294.1_65140188	Salmo_trutta	275609	1	25.809	CM003294.1	65140188	AATTCCTCTCGACCAGGCCCACAGATTGGGGAAAACAAGCATTCTTTCCTATTGACCTCCGTTGTGAAAGAGACAACTTCGTAGTATATTTTTTGTTATAGAGAATAAACAGTTGCTATG	1.18	45074925	45075044	LR584406.1	6	0.176900409	0.1344	0.048197715	0.076881109	0.03397732	0.149954192
LG_1_ST_CM003294.1_64730493	Salmo_trutta	275517	1	25.99	CM003294.1	64730493	NNNTGACTGAGGTGGTGTATTCCTCAATGCCATTGGATGAATCCCAGAACATATTCCAGTCTGTGCTAGCAAAACAGTCCTGTAGTGTAGCATCCGCGTCATCTGACCACTTCCACATTG	1.58	44674778	44674662	LR584406.1	6	0.176325614	0.121190476	0.027305012	0.093006786	0.03443973	0.13650642
LG_1_ST_CM003294.1_65160927	Salmo_trutta	275617	1	26.071	CM003294.1	65160927	CGGGTTTCTTCATGCGTCGCGCCAACAGAAATAAACATCTCTCTGGGAAGAAGAAGGGCGGGGGTGTATTCTTCATGATTAACGACTCAGGGTTTAATCATGCCAACATACAGGAACTCA	1.15	45095839	45095720	LR584406.1	6	0.176900409	0.1344	0.048197715	0.076881109	0.03397732	0.149954192
LG_1_ST_CM003294.1_65160781	Salmo_trutta	275616	1	26.114	CM003294.1	65160781	AATTCTAGGTCAGGTGAACAGAAGACATGAGTTCCTGTATGTTGGCATGATTAAACCCTGAGTCGTTAATCATGAAGAATACACCCCCGCCCTTCTTCTTCCCAGAGAGATGTTTATTTC	1.15	45095693	45095812	LR584406.1	6	0.176900409	0.1344	0.048197715	0.076881109	0.03397732	0.149954192
LG_1_ST_CM003294.1_64730310	Salmo_trutta	275515	1	26.2	CM003294.1	64730310	AATTCTATCCTCCTGATTCCTGCTAACAAGCAAAAACTAAAGCAGGAAGTACCAGTGACTCACTCAATGTGGAAGTGGTCAGATGACGCGGATGCTACACTACAGGACTGTTTTGCTAGC	1.05	44674598	44674717	LR584406.1	6	0.176325614	0.121190476	0.027305012	0.093006786	0.03443973	0.13650642
LG_1_ST_CM003307.1_567980	Salmo_trutta	388757	1	26.294	CM003307.1	567980	CGGAGACACACCCTATTTATGGGCCACATGCACCAGCCTAATGTAGCCCTCTCCTGCCTGTGTGCATGTTCCTGTGTGTTTGGTGTCCTGAGGTCTAGCTCTGTTAATTGTTCTGCTACA	0.61990566	36569068	36569187	LR584406.1	6	0.216912553	0.108083333	0.095967872	0.080296251	0.046845129	0.162733564
LG_1_ST_CM003307.1_1250209	Salmo_trutta	384164	1	26.412	CM003307.1	1250209	AATTCATATCGGACCTTGTAGTCATAAGCAGATAATATTCTAATTTTTGGTGACTTTAATATTCACATGGAAAAGTCCACAGACCCACTCCAAAAGGCTTTCGGAGCCATCATCGACTCA	0.08	37223965	37224084	LR584406.1	6	0.226520166	0.096363636	0.129904891	0.096457522	0.052042956	0.14492235
LG_1_ST_CM003294.1_61121321	Salmo_trutta	274885	1	26.52	CM003294.1	61121321	AATTCTCTTGGGAGGTAATACGGTCAGCAATTGATTGTGAGGTATTTTATGTTGGGTGAACAAAAGACTTGAGTTCCTGTATGTTATCACAATCACACCATGAGTAGTTAATCATGAAAC	0.13	41089884	41090003	LR584406.1	6	0.1930317	0.127045455	0.047206468	0.074072874	0.059869776	0.1509421
LG_1_ST_CM003294.1_60335373	Salmo_trutta	274755	1	26.529	CM003294.1	60335373	CGGGATGAGGTTGCTCCAATGGGCCGTGCCCGTCGACACCTCGGGCCATACACGAGTGGACAGGAAGGATTAAAAAGGAACATCAGATATTTCCAATCCAATATGACTACCACAGTGGCG	0.06	40312462	40312343	LR584406.1	6	0.202104718	0.11137931	0.007557772	0.083897919	0.075482407	0.141273623
LG_1_ST_CM003294.1_62224375	Salmo_trutta	275100	1	26.637	CM003294.1	62224375	AATTCAGCTGACTTTGCCGTCATCTTACCAGAATACCCTCCAGAAGCGGCCCGATGTAAATGTAAATACATTTATACAAAATTACCCGNNNNNNNNNNNNNNNNNNNNNNNNNNNNNNNN	0.42	42180017	42179930	LR584406.1	6	0.178261767	0.105	0.060360475	0.087410711	0.051391078	0.150612587
LG_1_ST_CM003307.1_19353090	Salmo_trutta	385415	1	26.813	CM003307.1	19353090	AATTCTCTTGGGAGGTAATACGGTCGGCATTTGACTGTGAGGTATTCTAGGTTGGGTGAGCGAAAAAACGTGAGATTCTGTACGTTATCACAATCACAACATGAGTAGTTAGTCATGAAA	1.59	20577364	20577483	LR584406.1	6	0.194755315	0.13140625	0.027422468	0.122481028	0.046600932	0.140930608
LG_1_ST_CM003307.1_19352944	Salmo_trutta	385413	1	26.823	CM003307.1	19352944	CGGAAATAAGAATGGCAGTGGTGTATGTTTCATGACTAACTACTCATGTTGTGATTGTGATAACGTACAGAATCTCACGTTTTTTCGCTCACCCAACCTAGAATACCTCACAGTCAAATG	1.59	20577510	20577391	LR584406.1	6	0.194755315	0.13140625	0.027422468	0.122481028	0.046600932	0.140930608
LG_1_ST_CM003307.1_6123183	Salmo_trutta	388835	1	26.836	CM003307.1	6123183	CGGTCAAAATCTGTCCTTTGGTCTGATGATTTTTTTGATTTTTGGTTCCAATCGCCGTGTCCTTGTGAGATGCAGAGTAGGTGAATGGATGATCTCCGCATGTTCTGTTCTCACCGTGAA	1.290535714	33408722	33408603	LR584406.1	6	0.200670182	0.081898734	0.06375934	0.068429169	0.053436168	0.127899252
LG_1_ST_CM003307.1_3973408	Salmo_trutta	388389	1	26.879	CM003307.1	3973408	CGGTTACGCACCCCTTACAGTATTTGTGTCAACTTGATGAGACAAGAATTTTTATAGAACTCAATCGCGATTGGCTTGATTTAGTTATACATTTTAGGTGTGGACAGTTCAGGGATATGT	0.3	34428201	34428320	LR584406.1	6	0.203323728	0.080149254	0.09289119	0.056783588	0.044634831	0.153515896
LG_1_ST_CM003307.1_3973222	Salmo_trutta	388387	1	26.895	CM003307.1	3973222	AATTCAGAAATAACAACTTGTCTTAATTCCATAGGTCTATGGTAATTTCTGATCAAGAAGGAAAATAACATATCCCTGAACTGTCCACACCTAAAATGTATAACTAAATCAAGCCAATCG	0.3	34428387	34428268	LR584406.1	6	0.203323728	0.080149254	0.09289119	0.056783588	0.044634831	0.153515896
LG_1_ST_CM003307.1_5281127	Salmo_trutta	388699	1	27.018	CM003307.1	5281127	AATTCCCTGAACAGTTTCCTTCCTATCCAGCAGCTGATAGGAAGGAAGTGTGAAGTGTTCCAAAAACACATGTTTTCACATGTGAAATGTCACATGCAAAGCATTTTTTTAAATGTAACT	0.43	34170988	34171107	LR584406.1	6	0.210970942	0.081567164	0.103676436	0.06202236	0.046692828	0.167659886
LG_1_ST_CM003294.1_65140338	Salmo_trutta	275611	1	27.123	CM003294.1	65140338	CGGATTTCTGACCTACATGTACATTGAGCAACATAGCAACTGTTTATTCTCTATAACAAAAAATATACTACGAAGTTGTCTCTTTCACAACGGAGGTCAATAGGAAAGAATGCTTGTTTT	1.18	45075075	45074956	LR584406.1	6	0.176900409	0.1344	0.048197715	0.076881109	0.03397732	0.149954192
LG_1_ST_CM003307.1_17875907	Salmo_trutta	385149	1	27.163	CM003307.1	17875907	AATTCCATATGTTAGGTTTGTAGACCCCCCCACCCTGCTTTTTGGCTGACACATACATTGTCCTTTACCCAGCTTGACACAATGTGAGAATGGTTACATCTGTGAAAGTTTCAAGAAGTA	1.61	22018672	22018790	LR584406.1	6	0.214544375	0.119240506	0.034641257	0.141645519	0.055996522	0.180431807
LG_1_ST_CM003307.1_7845997	Salmo_trutta	389110	1	27.282	CM003307.1	7845997	AATTCAGGAAACAGCAGAGGGAGCACCCCCCTATCCACATCAAAGGGACCGCAGTGGAGAAGGTGTAAAGTTAAGTTCCTCGGCATACACATCACAGACAAACTGAAATGGTTCACCCAC	1.151111111	31869361	31869241	LR584406.1	6	0.159965457	0.093382353	0.066035949	0.051750226	0.05671185	0.110383089
LG_1_ST_CM003307.1_8635315	Salmo_trutta	389254	1	27.57	CM003307.1	8635315	CGGCTCCCTCTTAAAAATGATCAACCGAGTCGTAACTTTTGTGAAATAGTATCTGTAAAAAATGGTATCTAGCTCGGGAACAAGACACAAGACGGATCTCATTTAGTAAAAGCTTGTAAT	0.413931818	31194759	31194640	LR584406.1	6	0.174536882	0.097328767	0.105998746	0.059717195	0.047696393	0.125064146
LG_1_ST_CM003307.1_10614546	Salmo_trutta	383767	1	27.779	CM003307.1	10614546	AATTCTAAATAAATCACAGACAGTGTCACCAGCAAAGCACCCCCACACCATAACATCTCCTCCTCCATGCTTCACGGTGGGAACCACACATGTGGAGGTCATCCGTTAACCTACTTTGCA	0.380681818	29228522	29228403	LR584406.1	6	0.160431525	0.106481481	0.028801972	0.087029653	0.026301075	0.125471396
LG_1_ST_CM003307.1_8382619	Salmo_trutta	389206	1	27.909	CM003307.1	8382619	AATTCAAAGTGAAATTATCATGTCAATATTAGTTAATTTTATTTTAACAATTCATTTTAAAGGGTTGAACCAGGTTGATAGAACTACCAGGGGAAATAAGCCTTTCCAGGAACTCTCTAT	0.36	31436811	31436692	LR584406.1	6	0.163813505	0.103709677	0.079477794	0.053764505	0.0544816	0.127070365
LG_1_ST_CM003294.1_62554588	Salmo_trutta	275154	1	28.086	CM003294.1	62554588	CGGGAACGTTCTTACTGCAGAGAAAAGTGAATACCAGACAAATTTTCAACCAAATTTTCAATTTCACGGTACTCTGTCAAATCCATGCTCATCTCACAAATGTGCTGAATTACCTCATGC	0.49	42527202	42527321	LR584406.1	6	0.188872235	0.100470085	0.059491656	0.096584436	0.046356287	0.143385342
LG_1_ST_CM003294.1_65611307	Salmo_trutta	275716	1	28.131	CM003294.1	65611307	AATTCTCAGGTGGGATAGAGACGATCTATTTTTGTTTTGAGCTTTTGTGATGTCGCGTATTTGAGGCCGTCTCTGAGACAACTGTGCTCTAGATAGAAATCTGTTCTCTCTGCTACCGCA	1.32	45532723	45532604	LR584406.1	6	0.161873529	0.136465517	0.054828076	0.071173973	0.029402707	0.154804884
LG_1_ST_CM003294.1_65611173	Salmo_trutta	275714	1	28.195	CM003294.1	65611173	CGGTACCGCTTGCCGTGCGGTAGCAGAGAGAACAGATTTCTATCTAGAGCACAGTTGTCTCAGAGACGGCCTCAAATACGCGACATCACAAAAGCTCAAAACAAAAATAGATCGTCTCTA	1.32	45532589	45532708	LR584406.1	6	0.161873529	0.136465517	0.054828076	0.071173973	0.029402707	0.154804884
LG_1_ST_CM003294.1_62554743	Salmo_trutta	275155	1	28.228	CM003294.1	62554743	AATTCCTAATCATTCCAATTTCACACATTTTATCTTGCATGAGGTAATTCAGCACATTTGTGAGATGAGCATGGATTTGACAGAGTACCGTGAAATTGAAAATTTGGTTGAAAATTTGTC	0.49	42527357	42527238	LR584406.1	6	0.188872235	0.100470085	0.059491656	0.096584436	0.046356287	0.143385342
LG_1_ST_CM003294.1_62024216	Salmo_trutta	275066	1	28.33	CM003294.1	62024216	AATTCTCTTCGATCATAATCACAGTCGTGTATATTCCCCCCCAAGCAGACACATCGACACCCCTGAACGAACTTCATTTGACTCTATGTAAACTTGAAACCACATATCCTGAGGCTGCAT	1.61	41988490	41988371	LR584406.1	6	0.181929709	0.1228125	0.064011274	0.075507171	0.048516379	0.171068867
LG_1_ST_CM003307.1_3174673	Salmo_trutta	387405	1	28.464	CM003307.1	3174673	AATTCCCTTTTCCCTGAGTGCTGCTTGCTCCAAAGCATCTCTCACTCACATGGCTCTCCATGACATGATCGGGGGGTGGGGGTCAATAAATAGTAACCGCGGAACACCAGTCTCAACGTG	0.02	36030709	36030829	LR584406.1	6	0.209007467	0.10942623	0.079684629	0.072697112	0.044010479	0.15033486
LG_1_ST_CM003307.1_5675295	Salmo_trutta	388755	1	28.53	CM003307.1	5675295	AATTCTACGGTTGTGCAAACCCACAGTTTCATCAGCTGTCTGGGTGGCTTGTCTCAGATCATCCCGCAAGGGAAGAAGCTGGATGTGGAGGTCCTGGGCTGGCGTGGTTACACGTGGTCT	0.076528926	33826367	33826486	LR584406.1	6	0.209241898	0.085337838	0.080181671	0.065083541	0.052438422	0.16316123
LG_1_ST_CM003294.1_61410605	Salmo_trutta	274930	1	28.613	CM003294.1	61410605	CGGTGGAAATTTGTCCTTTTATGGTTCCAACCGCTGTGTCTTTATGAGACACGGTGTGGGTAAACGGATGATCTCCGCATGTGTATTTCCCACCGTAAAGCATAGAGGTCTTGGTGGTGT	0.2	41380716	41380597	LR584406.1	6	0.182034657	0.130347222	0.060174954	0.066722289	0.050883752	0.165159397
LG_1_ST_CM003294.1_59892746	Salmo_trutta	274691	1	28.652	CM003294.1	59892746	AATTCTGCCCGTTTTCACCCCTAGGATAGATATACAGTAAGTGTAATGATAATAGCTTCACATTGTATTCTGATTGGCTTGATGGAAATATTGAAATAAATAATAGATACCTGCACACTG	0.17	39895667	39895786	LR584406.1	6	0.205772937	0.088240741	0.006825804	0.087521766	0.075772176	0.124228528
LG_1_ST_CM003307.1_3174533	Salmo_trutta	387403	1	28.695	CM003307.1	3174533	CGGTGTCGCCTCTTCACTGTTCACGTTGAGACTGGTGTTCCGCGGTTACTATTTATTGACCCCCACCCCCCGATCATGTCATGGAGAGCCATGTGAGTGAGAGATGCTTTGGAGCAAGCA	0.273614458	36030850	36030731	LR584406.1	6	0.209007467	0.10942623	0.079684629	0.072697112	0.044010479	0.15033486
LG_1_ST_CM003307.1_7414048	Salmo_trutta	389052	1	28.735	CM003307.1	7414048	CGGGACAACGTGGTGGCAACATAACAATGTGTGTGGCTATTAGTCAAAATGGCATCCTTCACCATCATGCAATCCTAGGCCCATACAACACTGCATACATTATCACATTTCTGGACATCC	0.37	32299204	32299323	LR584406.1	6	0.162622708	0.08655	0.045271758	0.05409795	0.057201375	0.113057271
LG_1_ST_CM003295.1_1965601	Salmo_trutta	280438	1	28.773	CM003295.1	1965601	NNNNCAGGCTGTTCTGAGGGTAACAGGTGGTGCAATATTACAAAAGTGTTCCTAATGTTTTGTACACTCAGTGTACACAGTATNNNNNNNNNNNNNNNNNNNNNNNNNNNNNNNNNNNNN	1.56	39494290	39494368	LR584406.1	6	0.223128848	0.071904762	0	0.095650846	0.051790809	0.123774483
LG_1_ST_CM003294.1_60587474	Salmo_trutta	274804	1	28.8	CM003294.1	60587474	CGGTCTATTTGCTGTGTTTGCAGAATGTTTTACACTTTTGCAGTAACTTATGCTGTATTTGGCAAAGGACTGTGACGCTTTCTGAAAGAGAAAACGATGGCAAATTGTTGAGGACCTGTC	0	40558855	40558974	LR584406.1	6	0.187813646	0.113813559	0.019763734	0.076240325	0.057379254	0.140212823
LG_1_ST_CM003294.1_59633049	Salmo_trutta	274624	1	28.841	CM003294.1	59633049	CGGAGACAGGTGTTTTATACAACAGCCTTCTGTGTGTTCTCTTTTCGACTCCATCTGCATATTTGCAATGAAATGCCAGAATTTTCTTAATCTCCTCAGCTATCATACTCTAATTCCACT	0.23	39695358	39695477	LR584406.1	6	0.223172179	0.08	0	0.094260949	0.053472704	0.123562961
LG_1_ST_CM003307.1_8070050	Salmo_trutta	389146	1	28.865	CM003307.1	8070050	AATTCTTATTTAACATGCTATTGGGCTTGTGATACAGATATCAGATGGATTTCAGTAGTTGCCTGATGGCAATGGTATATCTAAAATTACCCAAATAGATACTTTTAATTATATATTTTT	0.37	31730020	31729901	LR584406.1	6	0.157047258	0.096212121	0.069400838	0.049180622	0.055663348	0.112402486
LG_1_ST_CM003294.1_59693439	Salmo_trutta	274645	1	28.917	CM003294.1	59693439	CGGGAGATCAGGCAATAGGTTGATAACAGGAAATCCTGAAGTACAGGCAGGGAATAGGCATCGTTAGTGAGGCTGGCAAAAACTATCAGACACAGGGGGATTAAATCCCAGGGCAAACCC	0.21	39754497	39754378	LR584406.1	6	0.211800104	0.088240741	0.005392535	0.092746739	0.05288895	0.123217116
LG_1_ST_CM003294.1_60722109	Salmo_trutta	274838	1	28.951	CM003294.1	60722109	AATTCACAACACACACATACGCACACCCACACGCTCACACACACACAGAAACAAACACACACACTCCAACTAACCAGCCAGGTCTGTATGGGAGCTTTGAGCCAGGGCACAGAGGAAGAT	0.03	40684378	40684259	LR584406.1	6	0.183493861	0.112301587	0.02094316	0.072319921	0.055965139	0.141233331
LG_1_ST_CM003294.1_59645810	Salmo_trutta	274630	1	28.996	CM003294.1	59645810	AATTCTCACAAATTCTTCAGGAATATGTGAAAATTCCATCAATTAATTAGAAGACAACAGTTAATTATTGAGAATAACCACACAATGGTAGTATTTTGGCACACTGCAGTCATCAGCCAA	0.23	39702253	39702372	LR584406.1	6	0.223172179	0.08	0	0.094260949	0.053472704	0.123562961
LG_1_ST_CM003295.1_1965845	Salmo_trutta	280439	1	29.037	CM003295.1	1965845	CGGTGCTAAAGATCTCATCGCTGAAATAAGCCTACAGCAAAGTGGAATACAATATCAGCTACTGGAAGAAGACTGACAAGAAGGATGTAAGAGCAACATATAATAGTCAAACACACACAT	0.275169492	39494496	39494377	LR584406.1	6	0.223128848	0.071904762	0	0.095650846	0.051790809	0.123774483
LG_1_ST_CM003307.1_9469299	Salmo_trutta	389404	1	29.114	CM003307.1	9469299	CGGGCTTCTTTGTTTTTTCCCCACTTGTAGCTCACAAAAACACTGGCAAAGCAGACTGACCGCCTGCCTGCCACCGCTTTCAGGGGACACTTTACTCTGGCTGGCTCCGTCATTAAGGCA	0.36	30375479	30375598	LR584406.1	6	0.178027002	0.126882353	0.067174044	0.086236025	0.036250229	0.133597347
LG_1_ST_CM003307.1_10772065	Salmo_trutta	383801	1	29.182	CM003307.1	10772065	AATTCTTTACAGTCATGTTTTTTTAAATCATATTTTAAATAACTTGTAGAAAATACACTTTATGACACTGTCAAGAAGCATTATGACAGCATTATGGCGCAGAGGTCTAAGGCACTGCAT	0.309485714	29074618	29074737	LR584406.1	6	0.163114822	0.111865672	0.02288255	0.092437204	0.028719565	0.128563251
LG_1_ST_CM003294.1_59645636	Salmo_trutta	274629	1	29.289	CM003294.1	59645636	CGGAATGAAACAAATCCTGGACCTGCGTGAGTAGATGGTCAGAGATCCATGACCAAGGGTACCAGGTATTGTAATGTGGCAGCGCGAGTTGCTTGATGTTAGCAAGCTACCTTGCTAACA	0.23	39702097	39702202	LR584406.1	6	0.223172179	0.08	0	0.094260949	0.053472704	0.123562961
LG_1_ST_CM003307.1_10111685	Salmo_trutta	383657	1	29.388	CM003307.1	10111685	CGGATACCAATGGTTGAGGGCTTGGACCAGAAGAGGAGAGAAGAGCGGGTACGAGGTGATGTTCAGGGAGGAGACGAGGGTTTGGTCTATGAAATTCCCCGCGGCACCAGAATTNNNNNN	0.32387931	29753976	29753863	LR584406.1	6	0.164602916	0.110121951	0.029845133	0.085094487	0.027635409	0.124052006
LG_1_ST_CM003307.1_783521	Salmo_trutta	389109	1	29.453	CM003307.1	783521	AATTCCACGAACGGTCCGTATGTAGCCAAACGTAGCTGCTGCTCATACCATTTGCTGGAAAATTGATGAATGGTAAAANAAAGTAAGGCCCGCATCCGTAGAGACACATACTAGCTCTAC	0.385517241	36795190	36795072	LR584406.1	6	0.206904791	0.089285714	0.10791548	0.085852121	0.04494585	0.139310465
LG_1_ST_CM003294.1_62398027	Salmo_trutta	275126	1	29.521	CM003294.1	62398027	AATTCTGCCCTTGGATACAGCGATGTCTGGTTTGTGCGATACCGTCATCATCAACGAGAATCATCTTGGTATGTTGCACACATCCAAAATCCAAATGTTACGCAAGAGTACATCTATTAG	0.45	42351654	42351770	LR584406.1	6	0.181479221	0.101447368	0.060158575	0.089825525	0.046303792	0.138247233
LG_1_ST_CM003307.1_10614740	Salmo_trutta	383768	1	29.644	CM003307.1	10614740	CGGTGGAAATCTGTCCTTTGGTCTGATTAGTCCAAATTTGAGATTTTTGGTTCCAACCACCATGTCTTGGTGAGATGCAAAGTAGGTTAACGGATGACCTCCACATGTGTGGTTCCCACC	0.5632506	29228328	29228447	LR584406.1	6	0.160431525	0.106481481	0.028801972	0.087029653	0.026301075	0.125471396
LG_1_ST_CM003307.1_20257890	Salmo_trutta	385556	1	30.802	CM003307.1	20257890	AATTCCTTCCTGAGTGATGTCATTACGTAACCTGGTGGGCTGATGGGCCAATAGCTGGCCAGTCTTAGCTGGAAGGCTCTTCTTCTAGTGCAGATGGTGTAGGACGTTCTTTGCAAAGGA	1.6	19787662	19787543	LR584406.1	6	0.184656534	0.073873239	0.031927654	0.115841036	0.055694751	0.144361089
LG_1_ST_CM003307.1_17679022	Salmo_trutta	385108	1	30.972	CM003307.1	17679022	CGGATGGCATTTTCAAAAGGTGCAAATCAGTGTTAAAGAGGGAGGAGGTCTACTCATTCCTCTCCCGTGCAGGTTTTGAGTATGGTCCTATTTTCAGACAGCTGGATGATGTACATTTCG	1.61	22211385	22211266	LR584406.1	6	0.201803627	0.094919355	0.044038939	0.141899359	0.063032172	0.172776819
LG_1_ST_CM003307.1_18702216	Salmo_trutta	385294	1	31.057	CM003307.1	18702216	AATTCTAATTAAATAACCCAACAATGTCACCAGCAATGCACCCCAATACCATCACACCTCCTCCTTCATGCTTCATGGTGGGAACCACACATGCGGAGATCATCCGTTCACCTACTCTGC	1.59	21209655	21209536	LR584406.1	6	0.181632512	0.11879845	0.024130957	0.112743746	0.054576124	0.140163812
LG_1_ST_CM003307.1_19121497	Salmo_trutta	385386	1	31.074	CM003307.1	19121497	AATTCTGCAACAGAGCACAATGCCCTGGGTGCCAGCGAGGATTTGAATTTCATCAGGCGTGAGTTCCCTGTACGCTGCATTGCTCCTGGGCATGGACACTTCACAGCGGGCATCATCTCN	1.59	20806924	20806805	LR584406.1	6	0.196022906	0.135645161	0.028545025	0.118911874	0.045569289	0.145878349
LG_1_ST_CM003307.1_19058129	Salmo_trutta	385379	1	31.174	CM003307.1	19058129	AATTCTAAATAAATCACTGACAGTGTTACCAGCAAAGCACCACCACACCATCACAACTCCTCCTCCATTCTTCACGGTGGGAACCACACATGGAGATAATCTGTTCACCTACTCTGCGNN	1.59	20870411	20870292	LR584406.1	6	0.196022906	0.135645161	0.028545025	0.118911874	0.045569289	0.145878349
LG_1_ST_CM003307.1_19058321	Salmo_trutta	385380	1	31.211	CM003307.1	19058321	CGGTGGAAATCTATCCTTTGTTCTGATGAGTCCAAATTTGAGATTTTTGGTGCCAACCGCCGTGTCTTTGTTAGACGCAGAGTAGGTGAACAGATTATCTCCATGTGTGGTTCCCACCNN	1.59	20870217	20870336	LR584406.1	6	0.196022906	0.135645161	0.028545025	0.118911874	0.045569289	0.145878349
LG_1_ST_CM003307.1_20399168	Salmo_trutta	385582	1	31.458	CM003307.1	20399168	CGGGATNCCCCCTTTACAGTCCANNACACACATTTGTTGCAGTGCAAATACATTTATCTGTTCTAAGCCCACCACGTATATGAAAATGAATGCTTTAAAATGCATAACACACAAGCTCAT	1.6	19675446	19675330	LR584406.1	6	0.185896313	0.076904762	0.026923362	0.108873856	0.07003205	0.146846414
LG_1_ST_CM003307.1_19560474	Salmo_trutta	385445	1	31.493	CM003307.1	19560474	AATTCCCTCCGCCACTCCTCCACAAACCTCACTCCTTCTCAGTGCGTGTTGGGGTATCAGCCGGCCCTGGTACCTTGGCATCCGAGCCAGACCAAGGCCCCTGCGATGGACGAGGGGATT	1.59	20383408	20383527	LR584406.1	6	0.201954256	0.134049587	0.026919471	0.128229454	0.046331902	0.140069849
LG_1_ST_CM003307.1_20278026	Salmo_trutta	385567	1	31.541	CM003307.1	20278026	AATTCTTTAAGCAATACTGTTAACTTGGTCAGTCTTTTAGCGAGCGGCTAATGACTGGCCTGGGTAATGACAGGTCTGGGACAGGTCTGGGGCCACGACCGGCTAGGCTACAGTGATACT	1.6	19767950	19768069	LR584406.1	6	0.186235267	0.078283582	0.030446315	0.116557533	0.054798095	0.144236529
LG_1_ST_CM003307.1_17022323	Salmo_trutta	384977	1	31.705	CM003307.1	17022323	CGGGGGTGGCCCGTCAGGAAGTCCAGAATCCAGTTGCAGAGGGAGGTGTGTAGTTCCAGGGTCCTCAGCTTAATGATGAGCTTCGTGGGCACTATGCTGTTGAATGCTGAGCTGTAGTCA	1.62	22872764	22872644	LR584406.1	6	0.188370862	0.087822581	0.028606348	0.139429132	0.052571761	0.171842012
LG_1_ST_CM003307.1_19253418	Salmo_trutta	385405	1	31.896	CM003307.1	19253418	CGGTAAAAGACACAGTACACATTCAATCACATTCATCATGTGTTTTTACATGATGATAAATACATCTAAATACACTACATTACGTATGAATGTTTGTTTAACACATTGCCTTTCCTGTCA	1.59	20677188	20677071	LR584406.1	6	0.196335456	0.132440945	0.02805287	0.125248961	0.044704049	0.143419725
LG_1_ST_CM003307.1_20290833	Salmo_trutta	385569	1	31.949	CM003307.1	20290833	AATTCATTCAGCATATCCAGCTCATACCTAGTTTGTCATACTTTACATGTAACTCCTGTAGCTGGTAAAGATAGCTAGTTGTGCTTTTAACTTGGAAATATCAACATGCAATTCAATACA	1.6	19754739	19754620	LR584406.1	6	0.183939258	0.079788732	0.029378023	0.115307703	0.057290058	0.144886138
LG_1_ST_CM003307.1_17716135	Salmo_trutta	385123	1	32.077	CM003307.1	17716135	AATTCCATGCAGGATCCTCCTTTAGTGCCTTATTTCAAACAGGACGCATGTTTTGGAATATTTGTATTCTGTACAGGCTTCCTTATTTTCACTCTGTCATTTAGGTTAGTATTGTGGACT	1.61	22175757	22175876	LR584406.1	6	0.223259381	0.125076923	0.040939667	0.152745067	0.053182268	0.183357947
LG_1_ST_CM003307.1_18107960	Salmo_trutta	385195	1	32.148	CM003307.1	18107960	CGGTGGGTGAATTGTTTATGAGTTTAAAAGGTCCTTTGTCTCTTCTTTTTCATTCAGCAATGCTAATGGTTTGGCGTAGGTTTGGCGTAGAGTATAGACTTCTGTAGTATTAAGGTTGAT	1.6	21801849	21801730	LR584406.1	6	0.211890141	0.130943396	0.026148562	0.141453937	0.040946821	0.168063492
LG_1_ST_CM003307.1_18344630	Salmo_trutta	385235	1	32.658	CM003307.1	18344630	CGGTGACACGGAAACGACTTGTTCTCTCTTAATGGTGCACTTCAATGCCTTTGAAATTGTTGTGTTTCTTCCTGCTTTTATTTGTGGCCTGGCCTGAATTCANNNNNNNNNNNNNNNNNN	1.59	21562767	21562666	LR584406.1	6	0.204638518	0.127179487	0.029556622	0.13342459	0.045542348	0.167706817
LG_1_ST_CM003307.1_18344729	Salmo_trutta	385236	1	32.765	CM003307.1	18344729	AATTCAGGCCAGGCCACAAATAAAAGCAGGAAGAAACACAACAATTTCAAAGGCATTGAAGTGCACCATTAAGAGAGAACAAGTCGTTTCCGTGTCACCGGTGATGTACACATGGGTTAT	1.59	21562668	21562787	LR584406.1	6	0.204638518	0.127179487	0.029556622	0.13342459	0.045542348	0.167706817
LG_1_ST_CM003307.1_18059685	Salmo_trutta	385173	1	32.858	CM003307.1	18059685	AATTCAATGTACAGTTCCACCACACTTAACCTTACATCAATAGCTCCAAAAGGGTCAGTGTCACAGTATGTATTTTTGTGTCTTTTAAACTATTGTATGTAGCATCCATTGTGAGATATG	1.6	21847504	21847623	LR584406.1	6	0.215936309	0.126223404	0.028342847	0.144050151	0.040986598	0.171478843
LG_1_ST_CM003307.1_17668999	Salmo_trutta	385107	1	32.89	CM003307.1	17668999	AATTCCAACCAGAGAGATAGGACTGCTCCTAATCCTAACAAGCATTATAGTTATCAAACTGTAGGTCCTATAACAGTATGGAACAAACTGAAGCAAAGCCCACCTATCCCTCAGAAANNN	1.61	22221417	22221536	LR584406.1	6	0.201803627	0.094919355	0.044038939	0.141899359	0.063032172	0.172776819
LG_1_ST_CM003307.1_17759598	Salmo_trutta	385130	1	33.075	CM003307.1	17759598	CGGATGACACTCTCTGAAAGATGCTGGTTTTGAAATCTAAACACTTCTTGTCCAAATGCATTGATTTGAGCCAACGGTAAATGTGAGAATTCNNNNNNNNNNNNNNNNNNNNNNNNNNNN	1.61	22137866	22137957	LR584406.1	6	0.220973497	0.124014085	0.037878758	0.14845693	0.049091325	0.188636474
LG_1_ST_CM003307.1_17652648	Salmo_trutta	385100	1	33.104	CM003307.1	17652648	CGGTTGGAACCAACGCTGTATATAAACCTTAGATAGTATTAACTCTGGTCGGCCATATTGGTACTCCCAAGTTGGAGCAGTCCTCCATAGGAATTAATGNNNNNNNNNNNNNNNNNNNNN	1.61	22237868	22237966	LR584406.1	6	0.201803627	0.094919355	0.044038939	0.141899359	0.063032172	0.172776819
LG_1_ST_CM003307.1_17528455	Salmo_trutta	385089	1	33.355	CM003307.1	17528455	NNNNNNNNNTTTGGTGTATTTCACACAATCATTGGCTTGGCATACGACATTGGTAATGAAAGCAATGTGAACTTCAATAAAATACTCCAGACAACCTGCGTGCATGGTAAGCCATGGTCT	1.61	22365103	22365213	LR584406.1	6	0.198713929	0.093642857	0.040299784	0.133148574	0.071748856	0.174976895
LG_1_ST_CM003307.1_11590248	Salmo_trutta	383967	1	33.973	CM003307.1	11590248	CGGTCTTCTCCATGCATCGCGCCGACAGAGATAAACACCTCTCTGGGAAGAGGAAGGGCGGGGGTGTATGATTCATGATTAACGACTCATGGTGTAATAATAACAACATACATTTTGATT	1.642663848	28238895	28238776	LR584406.1	6	0.17326204	0.094886364	0.042495456	0.097491884	0.016582816	0.126903964
LG_1_ST_CM003307.1_10241761	Salmo_trutta	383685	1	34.268	CM003307.1	10241761	CGGGTGTGTCCACAAGCTTGAAGTAACTGCCAACTGGTCTTTCTCACCTCTCCTTCTTGCGGAAGTCTTCACAAAAGTTTTCCTCAGCATGACTAGATTTCTGGTTTCCTACTGAACCAT	1.658255814	29615776	29615895	LR584406.1	6	0.162669295	0.1075	0.029410495	0.083964914	0.027189677	0.123233201
LG_1_ST_CM003307.1_10798731	Salmo_trutta	383805	1	34.301	CM003307.1	10798731	AATTCTTATTATGAGTATTTCTGTCTTTGAATTTGGCGCGCTGCAATTTCACTGGGTGTTGTCAAATCGATCCCGCAAAAGGAATTGGCGCGCAAAGGGATCCATAAGAAGTTAATGGTC	1.66	29044762	29044881	LR584406.1	6	0.167834536	0.11351145	0.02284314	0.09429833	0.031040091	0.133658138
LG_1_ST_CM003307.1_10798521	Salmo_trutta	383803	1	34.382	CM003307.1	10798521	CGGTCTAATGTCCATTGCTCGTGTTTCTTGGCCCAAGCAAGTCTCTTCTTCTTATTGGTGTCCTTTAGTAGTGGTTTCTTTGCAGCAATTCGACCATTAACTTCTTATGGATCCCTTTGC	1.646987952	29044972	29044853	LR584406.1	6	0.167834536	0.11351145	0.02284314	0.09429833	0.031040091	0.133658138
LG_1_ST_CM003307.1_17105995	Salmo_trutta	384997	1	34.55	CM003307.1	17105995	CGGGCAATCTGACTACATGTAACACCCAGGCTGGTATTCCTTTTAGACACACATCAGTGCCTCTCTGAAAATGTACTTCTCGTGGAATGTTACTCCTAGTGGAATTCNNNNNNNNNNNNN	1.62	22787677	22787783	LR584406.1	6	0.195541224	0.079553571	0.031669805	0.147300209	0.059143231	0.176313153
LG_1_ST_CM003307.1_14684022	Salmo_trutta	384581	1	34.583	CM003307.1	14684022	AATTCCACGATCATCTCCTTCGTTTTGTTGATGTTGAATGAGAGGTTGTTTTCCTGACACCGCACTCCAAGTGCCCTCACCTCCTCCCTGTAGGCTGTCTCGTCATTGTTGATAATCAAG	1.64	25188582	25188463	LR584406.1	6	0.210807011	0.094642857	0.055880524	0.132929046	0.028191362	0.146743708
LG_1_ST_CM003307.1_14729649	Salmo_trutta	384589	1	34.822	CM003307.1	14729649	AATTCAGTTGACATTGTGTTGGACCGTGGAAGATACTTTCAACTTAGACTTGAATAAAGTGAAGGCTTGTTTGAATGGATTTTTGTGCTGGGCTGAGATGGGTAACATACATAGCTGCAG	1.64	25142232	25142351	LR584406.1	6	0.210807011	0.094642857	0.055880524	0.132929046	0.028191362	0.146743708
LG_1_ST_CM003307.1_14684311	Salmo_trutta	384582	1	34.823	CM003307.1	14684311	CGGGTGCTGAAGGTAGGAAACAACATCTCCACTTCGCTGATCCTCAACACTGGGGCCACACAAGGGTGTGTGCTCAGCCCCCTCTTGCACTTCCTGTTCACCCATGATGGTGTGGCCAAG	1.64	25188293	25188412	LR584406.1	6	0.210807011	0.094642857	0.055880524	0.132929046	0.028191362	0.146743708
LG_1_ST_CM003307.1_14729489	Salmo_trutta	384587	1	34.887	CM003307.1	14729489	CGGCAAAAAATAAATAAATCGCAGCACCCCTAAACATCTTCCTGCAGCTATGTATGTTACCCATCTCAGCCCAGCACAAAAATCCATTCAAACAAGCCTTCACTTTATTCAAGTCTAAGT	1.64	25142392	25142273	LR584406.1	6	0.210807011	0.094642857	0.055880524	0.132929046	0.028191362	0.146743708
LG_1_ST_CM003307.1_16375188	Salmo_trutta	384842	1	34.923	CM003307.1	16375188	AATTCATGCAATCCGCATTGAAACTTCCTATATAGACTGTTAGCAAGGTGGCTTTCCACCGAGTACACAGACTTGAAGCTCGGAGCAACAAGACCAAGGGTCCCCGCCGATCATCGCACA	1.62	23516365	23516484	LR584406.1	6	0.171864805	0.1253	0.012553242	0.110695036	0.043519416	0.161362226
LG_1_ST_CM003307.1_16985395	Salmo_trutta	384959	1	34.964	CM003307.1	16985395	AATTCAAATCAAATGTTATTAGTCACATGCGCCGAATACGACAGTGAAAGGCTTACAGTGAAAGGCTTACTTACAAGCCCCTAACCGACAATGCAGTTTAAAGAATAAGAATAAGAAGTA	1.62	22914644	22914525	LR584406.1	6	0.188620401	0.087589286	0.028070162	0.140137514	0.055446779	0.174092699
LG_1_ST_CM003307.1_17838489	Salmo_trutta	385143	1	35.095	CM003307.1	17838489	CGGGAGAAAAATAAATGCTGGGAAGCGGTGATTTTAAAATACTCCCCCTCTCGCTTTGTGAAAACAAATGGAAGAGAGAAAGAGAGAANNNNNNNNNNNNNNNNNNNNNNNNNNNNNNNN	1.61	22055036	22054950	LR584406.1	6	0.214544375	0.119240506	0.034641257	0.141645519	0.055996522	0.180431807
LG_1_ST_CM003307.1_14765502	Salmo_trutta	384598	1	35.23	CM003307.1	14765502	CGGAGGCTGCTGTTCTATCTTGAAGATGGGCCGAAAACCTCGCCTGCTGTATGCTATCCATGTCGTTGTTTAGCCGCAACTCAGTGAAACATAAGATATTATAGTTTTTAATGTCCCGTT	1.64	25107308	25107189	LR584406.1	6	0.211340968	0.085588235	0.058443851	0.132416821	0.029675118	0.139464031
LG_1_ST_CM003307.1_15211734	Salmo_trutta	384668	1	35.307	CM003307.1	15211734	CGGGCTGCATTGTAGAACACAAACAGCTCTGCTCTCCAATGCCAACATTGGCACAATGGAGTGGGTGCTGTGAAAGACTGCAGACGTGCTGAGTTGGAGTTTTATCAGGTCAAATAAGGT	1.64	24689202	24689321	LR584406.1	6	0.218900411	0.112692308	0.048432935	0.12975415	0.028141101	0.162753001
LG_1_ST_CM003307.1_17070373	Salmo_trutta	384990	1	35.443	CM003307.1	17070373	AATTCCAATTGGTGAATTACCTCATTGCTTAATTCTCCTGATTACGGGAATCCTCCAACGAGGAGTTCTGGAAAACTTTTTTCTGAATTTTGGGAAAGTCATCAGAATTTTGCAACCCTA	1.62	22824152	22824272	LR584406.1	6	0.195541224	0.079553571	0.031669805	0.147300209	0.059143231	0.176313153
LG_1_ST_CM003307.1_11644896	Salmo_trutta	383976	1	37.78	CM003307.1	11644896	AATTCAAATAATTGAACCGACGTTGGTCAATTAGCCGTAAAAAAAAATAAACAACATTTCGGTTGATCGCGCAGCACTAGTTAGCACTCCATTTGTTCCCNNNNNNNNNNNNNNNNNNNN	0.68	28190145	28190047	LR584406.1	6	0.172423121	0.099125	0.044239531	0.097005977	0.015563299	0.126761991
LG_1_ST_CM003307.1_12044467	Salmo_trutta	384074	1	37.892	CM003307.1	12044467	AATTCATCATACCTTGTTTGCCAGCCACTAGTCCTCTTGACAGCCATTCGTAGTTACAAGCAAGCCGAGCGAGCGAGCTTGAGATTTCGAAGAAGGTTCACAATTTCGTAGAGCCCACCC	0.93	27816310	27816429	LR584406.1	6	0.186202638	0.097944444	0.07218705	0.127021335	0.024101047	0.121284942
LG_1_ST_CM003307.1_11986435	Salmo_trutta	384054	1	38.013	CM003307.1	11986435	CGGTTTTGACCCCTGCCTGACTCTGGACTACTTTTCCGCCTGCCTGTTCATCCTGCCTGCCCTTCGGTACCTTTTGGACTCTGAACTGGTTTTGACCCTTTTGCCTGTCCATGACCATTC	0.81	27870503	27870384	LR584406.1	6	0.180968461	0.095806452	0.070666457	0.124684552	0.024715363	0.119196054
LG_1_ST_CM003307.1_12044283	Salmo_trutta	384072	1	38.156	CM003307.1	12044283	CGGAAACAGCTGCCCTAGTCTGAGGGGGTTACAGCCATGACTCTCAATCGTTTTCTTTACCAGGGGGGTGGGCTCTACGAAATTGTGAACCTTCTTCGAAATCTCAAGCTCGCTCGCTCG	0.93	27816494	27816375	LR584406.1	6	0.186202638	0.097944444	0.07218705	0.127021335	0.024101047	0.121284942
LG_1_ST_CM003307.1_13043792	Salmo_trutta	384282	1	38.455	CM003307.1	13043792	AATTCAATAGAACCTGCCATAGAAATGCTTACTGTGTCTTGGTTTACAAGCTATTTCCTGTGTGAAATAGTGTCTCAGGGGGTGTTGCACTCTAGACAATGCTGGGCTGTTCGGTTGACA	1.66	26817621	26817740	LR584406.1	6	0.217188948	0.099797297	0.092630586	0.14662827	0.030131553	0.122652141
LG_1_ST_CM003307.1_11644996	Salmo_trutta	383978	1	38.927	CM003307.1	11644996	CGGGAACAAATGGAGTGCTAACTAGTGCTGCGCGATCAACCGAAATGTTGTTTATTTTTTTTTACGGCTAATTGACCAACGTCGGTTCAATTATTTGAATTNNNNNNNNNNNNNNNNNNN	0.68	28190046	28190145	LR584406.1	6	0.172423121	0.099125	0.044239531	0.097005977	0.015563299	0.126761991
LG_1_ST_CM003307.1_13737589	Salmo_trutta	384436	1	39.226	CM003307.1	13737589	AATTCACAAAAAGGACAAACACCAAATTGAGAGACTGCATGCAAAATTCTGCAAAAATATCCTCCGTGTAGAACGCAAAACACCAAATAATGCATGCTAAGCANNNNNNNNNNNNNNNNN	1.65	26136537	26136642	LR584406.1	6	0.207564851	0.10975	0.079602437	0.164275585	0.027375773	0.111025307
LG_1_ST_CM003307.1_13341507	Salmo_trutta	384341	1	39.349	CM003307.1	13341507	CGGGACCAGCTCACGGATCTAATCGGGGGGGNTTAACAAGAACCAATTATTTCAGTTAGTATCTCTGACAGACCACACAGTATACTGTTTCATGTACAATGCTATACCTCTTTAGATNNN	1.66	26526486	26526601	LR584406.1	6	0.206893494	0.109133333	0.089115169	0.162844579	0.024888671	0.10587247
LG_1_ST_CM003307.1_12637231	Salmo_trutta	384187	1	40.282	CM003307.1	12637231	AATTCAATTGGAACAAAGGGTCAAATCAAATGTATTTATATAGCCCTTCTTACATCAGCTGATATCTCAAAGTGCTGTACAGAAACCCAGCCTAAAATCCCAAACAGCAAGCAATGCAGG	1.66	27207284	27207165	LR584406.1	6	0.203189639	0.095321101	0.075930584	0.147952807	0.02404367	0.110816018
LG_1_ST_CM003307.1_12913147	Salmo_trutta	384249	1	40.922	CM003307.1	12913147	CGGTTACGCACCCCTTACACGGCCACTCTAACAAATGGATCACTAGTCACTTTATTAATGCCACTTTAATAATGAAGTTTACATATCTTGCATTAGTCATCCCATATGTATATACTGTAT	1.66	26945667	26945548	LR584406.1	6	0.208931536	0.088333333	0.082383443	0.157463102	0.024246484	0.112351389
LG_1_ST_CM003307.1_12669676	Salmo_trutta	384199	1	41.413	CM003307.1	12669676	AATTCACTGTGCCAATGACAAACAATTAGCTATTAATTACTATGGATATATTATTGAACATTAATAGTGAAGAATATGTACAGCTGTTCTAACGCTGGTATTGTTTTATCTTGTCTATTA	1.66	27178502	27178383	LR584406.1	6	0.203189639	0.095321101	0.075930584	0.147952807	0.02404367	0.110816018
LG_1_ST_CM003307.1_12913391	Salmo_trutta	384250	1	42.039	CM003307.1	12913391	AATTCCACAACAACTACCTAATACACACAAATCTAAGTAAAGGGATGGAATAAGAATATGTACATGTAAATATATGGATGAGCAATGATCGAGTGCTATAGGCAAGATGCAAAAGATAGT	1.66	26945423	26945542	LR584406.1	6	0.208931536	0.088333333	0.082383443	0.157463102	0.024246484	0.112351389
LG_1_ST_CM003307.1_13604445	Salmo_trutta	384407	1	42.452	CM003307.1	13604445	AATTCTGGTTTTGAGCAACAGCTCGCAGCTGATTCACAGCTGTATGAGTCTCTTTGTCAAATTCAGGTTTTGACTCACAGTGTTGGGCAAACGCGAGGATAAGTGCTCGATGTGTTCTGC	1.65	26273627	26273508	LR584406.1	6	0.208412282	0.111690141	0.095056181	0.163602075	0.025246546	0.10707862
LG_1_ST_CM003307.1_13690241	Salmo_trutta	384432	1	42.49	CM003307.1	13690241	AATTCAAAACAGACAACTGGCAGTATTTCAATAACTACTTGCACTGAACATAATAACCAGAAGTCATATGAGGCGTTTAAACCAACAAATGTTGAACCCACAATATCAGCAACAGGATTA	1.65	26182112	26182231	LR584406.1	6	0.207564851	0.10975	0.079602437	0.164275585	0.027375773	0.111025307
LG_2_ST_CM003285.1_44403459	Salmo_trutta	148715	2	0	CM003285.1	44403459	CGGTCACTAGGAGCGCCGCTTCTAGACGAGCATTTTCTTGTTTGCTTATGGCCTTATAGAGTTGTTTGAGTGCGGTCTTAGTGCCAGCATCGGTCTATGGTGGTAAATAGACGGCTACAA	1.1	42266350	42266469	LR584407.1	8	0.181067735	0.104563107	0.042210208	0.065475623	0.02302714	0.159242102
LG_2_ST_CM003285.1_43373241	Salmo_trutta	148528	2	1.009	CM003285.1	43373241	AATTCCTCTGTGGAGATGGGATAACCTTCCAGAAGGACAACCATCTCTGAATGGCCAGACAGAAGCCACTCCTCAGTAAAATGCACATGACAGTCTGCTTGGGGTTTGCCAAAAGGCACC	1.1	41259906	41259787	LR584407.1	8	0.191371839	0.125779221	0.061954981	0.074055874	0.040648307	0.199127743
LG_2_ST_CM003285.1_41355050	Salmo_trutta	148213	2	2.303	CM003285.1	41355050	CGGTAATGTGGAAAAGACAGGAGATCAAATGGAGAAGTCTGATACAGAACAGGCCCTTAGTTTGGTATTACAAAAAAAGTCTGACCTCTGANNNNNNNNNNNNNNNNNNNNNNNNNNNNN	1.1	39566998	39567088	LR584407.1	8	0.207586287	0.134679487	0.071054612	0.065851403	0.06288094	0.165351278
LG_2_ST_CM003285.1_10085296	Salmo_trutta	142350	2	2.716	CM003285.1	10085296	CGGATGTCTCAAGAGGATAAATACAAATATGATTCTCACCAAAATACATTTTGGTTTATTAAAAAATAAAATGCATAAAACGTACACGCTTTGACTGTAGGAAATATACAAACTACAACA	1.1	9490088	9489969	LR584407.1	8	0.171853534	0.115	0.059885629	0.035647846	0.048860788	0.12906572
LG_2_ST_CM003285.1_41355143	Salmo_trutta	148214	2	2.968	CM003285.1	41355143	AATTCAGAGGTCAGACTTTTTTTGTAATACCAAACTAAGGGCCTGTTCTGTATCAGACTTCTCCATTTGATCTCCTGTCTTTTCCACATTACCGGTNNNNNNNNNNNNNNNNNNNNNNNN	1.1	39567091	39566996	LR584407.1	8	0.207586287	0.134679487	0.071054612	0.065851403	0.06288094	0.165351278
LG_2_ST_CM003285.1_41378271	Salmo_trutta	148218	2	3.178	CM003285.1	41378271	CGGGATAAAGAGCCTGAGGCNTTTTATTATTCTCTCAGACTGACGCCGCATTCGACCACAAACTCTCTCTTCCTCCTTTACTTTGGGAATAATGTCTCTTTCAGTGACTCGTCTCATGCT	1.11	39590898	39591016	LR584407.1	8	0.207586287	0.134679487	0.071054612	0.065851403	0.06288094	0.165351278
LG_2_ST_CM003285.1_10924700	Salmo_trutta	142482	2	3.596	CM003285.1	10924700	AATTCTAAATAAATCACTGATAGTGTCACTAGCAAAGCACCCCCACACCGTCACACCTCCTCCTCCATGCTTCACAGTGGGAACTACACATGTGGAGATAATCTGTTCACCTACTTTGCG	1.37	10168316	10168197	LR584407.1	8	0.175018588	0.092	0.062240503	0.042380921	0.046936263	0.119126487
LG_2_ST_CM003285.1_11954832	Salmo_trutta	142664	2	3.805	CM003285.1	11954832	AATTCATGATCAGTAGTCAGCATAATCGTCATCATTGATATCGATGTCTTTACATTGTTACAGCAATATCATAATAAACATCTACACATAGATATCTGTCGAGGATCTCTACAACTACTA	1.31	11219454	11219573	LR584407.1	8	0.182187414	0.116385542	0.067235446	0.058302517	0.042399754	0.132009853
LG_2_ST_CM003285.1_41179833	Salmo_trutta	148202	2	3.978	CM003285.1	41179833	AATTCTGTCTCTGTACATTTCNNNNNAAAAGTGCTAAACAAATTGTTATATTGATGTCACGTCCTGACCAGTGAAAAGGGTCATTTTGCCATAGTAGTATGGTCAGGGCGTGGCAGGGGG	1.3259447	39374310	39374424	LR584407.1	8	0.196873887	0.13308642	0.051636575	0.057970689	0.076199038	0.158443731
LG_2_ST_CM003285.1_10941936	Salmo_trutta	142491	2	4.456	CM003285.1	10941936	CGGGTCACGCGTTCAATATGCTGATCAAATTTAAGGAGCCTTGTTTCCAGATTGGCCTTGTTAAAATCCCCAGCTACAATAAATGCAGCCTCAGGATATGTGGTTTCCAGTTTACATAGA	1.37	10187007	10187126	LR584407.1	8	0.175018588	0.092	0.062240503	0.042380921	0.046936263	0.119126487
LG_2_ST_CM003285.1_10135547	Salmo_trutta	142360	2	4.788	CM003285.1	10135547	CGGATGTGATACAGCCTGGATTCGAACCAGGCACTGCAGCGACACCTCTTGCACTGGGATGCAGTTCCTTAGACCGCTGCGCCACTCGGGAGGTAGCCTGAGGTGAGAGAATTCCNNNNN	1.187007874	3679382	3679473	LR584407.1	8	0.191934549	0.057	0.031550657	0.073570444	0.051385042	0.182843675
LG_2_ST_CM003285.1_43642655	Salmo_trutta	148574	2	4.837	CM003285.1	43642655	NNNNNNNNNNNNNNNNNNNNNNNNNNNNNNNNNNNNNNNNNTTGTCACATGACAGCTCCAAAGCAAACAAGGCTTGAAGGCGCCTGCCTGCCGAGAGCTGGGCTCATTTAGACACTTCCA	1.16	41524359	41524437	LR584407.1	8	0.18519427	0.1169	0.045075168	0.074666472	0.030652821	0.177103031
LG_2_ST_CM003285.1_45992653	Salmo_trutta	148994	2	5.343	CM003285.1	45992653	CGGGGTGTCCTCCCAAAAATGCAAAACAAAGAGCAAATGTATCCAACAAATGTGTAGTCACAAGCTTGATGTAGTCATTGTGTGCTGTGAATATGGGAACAAATACTTCACTTTCTACTA	1.148879121	43773792	43773911	LR584407.1	8	0.199928643	0.091037736	0	0.073436306	0.028923833	0.16360952
LG_2_ST_CM003285.1_44836320	Salmo_trutta	148778	2	5.747	CM003285.1	44836320	CGGTCTCTCCAGATCTCCTAACAGTACTTTTCTTAGGGTCAATTTTAGATCAATGCTATGCATTTTCAGCCATTCCTGACCCTGAGAACAGAAACAGACTGGCTACCTGAGGGCAATACC	1.14	42621914	42622033	LR584407.1	8	0.210160384	0.100802469	0.018458554	0.087567255	0.015112067	0.152537013
LG_2_ST_CM003285.1_45081042	Salmo_trutta	148820	2	6.3	CM003285.1	45081042	AATTCAGCCAAGACATGCAATGATGCCTCAGCACAGAGACGCTGACATCAATACAGAGACAAGCTTCAGTATACCTGCAACTGGAACTGCAATGACTAACACTAATGACTGAAACAATGC	1.19	42867944	42867825	LR584407.1	8	0.200746963	0.097325581	0.015639359	0.080223571	0.025690397	0.146186158
LG_2_ST_CM003285.1_45493732	Salmo_trutta	148919	2	6.637	CM003285.1	45493732	CGGTGTGTGTAAAGTTTTGCTTGTGTGCACAGCTTTAAACACGGAATACCATGGGGAGAGAACCCAAACACCCCTTGTAGAGGCAGCTGTACAGATAACAGGAGGGTCACTTTCAACAAC	1.66	43266631	43266750	LR584407.1	8	0.202444365	0.102533333	0.016492415	0.084707136	0.020273715	0.145508932
LG_2_ST_CM003285.1_44664569	Salmo_trutta	148765	2	6.973	CM003285.1	44664569	AATTCCATAGTGTAACTACATATATCAGTATATAGATAACCTAGTGTGTGCTGCACAACAATGAGTGACTCATCATTTAAAAAGATGAGGTAGGGCCTCCCGAGTGGCGCTGCAGTCTAA	1.15	42513278	42513397	LR584407.1	8	0.192867915	0.1010625	0.043894532	0.068611724	0.012810661	0.148146718
LG_2_ST_CM003285.1_45249453	Salmo_trutta	148855	2	7.199	CM003285.1	45249453	AATTCTGATCACCTGTTCACACACCTGTATGTCATTATCACACACTATCTGGTTCAGTTCTTTGCACCCCATCATTGTGAGGTATTGTTTGTTTTGTGACACGTCTTTCAGAGCTCTGTT	1.29	43028713	43028832	LR584407.1	8	0.202341061	0.098470588	0.015775353	0.080589853	0.025919776	0.147457342
LG_2_ST_CM003285.1_44836540	Salmo_trutta	148780	2	7.267	CM003285.1	44836540	AATTCTTGCCACCAACAAAATGTTGAATATTTGGGGCATAAAATCATCGAAGCTCTGCAGATTTTGTTGTGAGGATACAGAATCAATAGATCATTTATTTTGGTATTGCCCTCAGGTAGC	1.14	42622134	42622015	LR584407.1	8	0.210160384	0.100802469	0.018458554	0.087567255	0.015112067	0.152537013
LG_2_ST_CM003285.1_45440558	Salmo_trutta	148897	2	7.342	CM003285.1	45440558	CGGGGAACAGGTGCCTCTCCAGAGCCCCGTCTTCCTTGGTGTCGCCGCACTTCCGCGTGTGCTCCTTGTACCTACAATACAAACAATGCCACCTAATGTATGTATTCATCTTAAATTGAA	1.55	43213253	43213134	LR584407.1	8	0.197699997	0.099382716	0.016343834	0.081256144	0.020085995	0.142904454
LG_2_ST_CM003285.1_14445250	Salmo_trutta	143157	2	7.593	CM003285.1	14445250	CGGTATAAATACACGGGATGATAGGGAAGATGGGTGACACCTGGAGGGGGTGGAGACAAGGACAGGTGAAGCCGATCAGGGCGTGACACTGTTGTAGCTTTGCTTTTGTGTTTTGGATCA	1.18	13668861	13668980	LR584407.1	8	0.223764701	0.152054795	0.030270813	0.060627343	0.031701848	0.164739033
LG_2_ST_CM003285.1_45690280	Salmo_trutta	148952	2	7.669	CM003285.1	45690280	AATTCAGGCTGCTCTGGAGGCAAAGGGGGGTCCGACCCAGTACTGGGTGTACGTAATGAACTGGCCCTGGAGTATATTTTAAAATAATTGTCAACATATAACACCATATTAANGGTGGAG	1.39	43458318	43458200	LR584407.1	8	0.205454972	0.09862069	0.011182324	0.08306827	0.025224273	0.155708199
LG_2_ST_CM003285.1_45149163	Salmo_trutta	148827	2	7.749	CM003285.1	45149163	AATTCATGTTAATTGACAACTCAACCAACTCAACCAAATCAAAACTAGATGTTGAACTGACACCTTTGCCCAGTGGCAGGGGTCACCTTAGAATCCTACTATTAAACTAAATGCTAAACC	1.15	42935018	42934899	LR584407.1	8	0.200746963	0.097325581	0.015639359	0.080223571	0.025690397	0.146186158
LG_2_ST_CM003285.1_45329513	Salmo_trutta	148870	2	7.772	CM003285.1	45329513	AATTCACACATGTGATCCTTTCACTACCAACTATGCCAACAGCCTGAGGTTTCACCAGGAGGGTTAGAGACAAAGCTAAGACATACAGGTGACACTTCAGTGAGGAAACACATGTCTTGT	1.2	43108352	43108231	LR584407.1	8	0.202341061	0.098470588	0.015775353	0.080589853	0.025919776	0.147457342
LG_2_ST_CM003285.1_45344613	Salmo_trutta	148874	2	7.851	CM003285.1	45344613	CGGTTTGTGGGGAGGAGTGTGTAAGGGAGGCTTGAATATATAAGTCTTTGCAGGTTAGAAGGGGTCTGCTTTCTTTGTTTCAGAGCCTATTTTTTGGACCTCTCTCTTTTTGGGGATTTA	1.16	43122761	43122880	LR584407.1	8	0.202341061	0.098470588	0.015775353	0.080589853	0.025919776	0.147457342
LG_2_ST_CM003285.1_45344810	Salmo_trutta	148876	2	7.907	CM003285.1	45344810	AATTCAGAAAAAGGCTCCGCCCCCAACAACAGTGTTCCGAAGAGTGAAACAAAAAAACAACAATAAAATTTGGCAAAATAAATCCCCAAAAAGAGAGAGGTCCAAAAAATAGGCTCTNNN	1.16	43122961	43122842	LR584407.1	8	0.202341061	0.098470588	0.015775353	0.080589853	0.025919776	0.147457342
LG_2_ST_CM003285.1_44991106	Salmo_trutta	148793	2	7.953	CM003285.1	44991106	AATTCTCCTGGCAAACCATGTAAAACCACAGGTCTTTGGTGAGTGTAGGCAGGCGCGGACTGGCCATCTGGTATTTTGGGCAAAAGCCTGATGGGCTGGTCCATTTGTAGCCCAGTAGGC	1.2	42781526	42781645	LR584407.1	8	0.207358643	0.097325581	0.016197907	0.080223571	0.026633164	0.150647574
LG_2_ST_CM003285.1_45720416	Salmo_trutta	148959	2	8.087	CM003285.1	45720416	CGGGAACCAAGTCAAAAACTGTCCAGAAAAGGAGCCATGGCTTAATTATCGGGGTCGTTAAGCCAAAGGAATGTAGGGCTAGCCTACTATTGGCTATAGTTTAAAGTATAGACTATTGGC	1.25	43490769	43490650	LR584407.1	8	0.205454972	0.09862069	0.011182324	0.08306827	0.025224273	0.155708199
LG_2_ST_CM003285.1_45090161	Salmo_trutta	148824	2	8.322	CM003285.1	45090161	AATTCATACAATGTCTCTGTCTCTAACAAGGCTCAATGAAAACGTATAGTTGGGTTAAGAAGTTTAGCAGGGATTTACAGTATATGTGAGGCAAAGCACATTGTTAGCTGTTTGCTGCCC	1.18	42877242	42877123	LR584407.1	8	0.200746963	0.097325581	0.015639359	0.080223571	0.025690397	0.146186158
LG_2_ST_CM003285.1_45090041	Salmo_trutta	148823	2	8.4	CM003285.1	45090041	CGGGCAGCAAACAGCTAACAATGTGCTTTGCCTCACATATACTGTAAATCCCTGCTAAACTTCTTAACCCAACTATACGTTTTCATTGAGCCTTGTTAGAGACAGAGACATTGTATGAAT	1.18	42877122	42877241	LR584407.1	8	0.200746963	0.097325581	0.015639359	0.080223571	0.025690397	0.146186158
LG_2_ST_CM003285.1_45470423	Salmo_trutta	148914	2	8.54	CM003285.1	45470423	CGGAGAGTAGAGGGACAAATGCAGCACATGAAACTACTGAACAAGTGCATGGATGGACAAATGAAAATCAGGGTGTCTATAAGGTATAGTGCACACGATTATCATGGTCAGTGATGAANN	1.62	43243102	43242983	LR584407.1	8	0.196666284	0.099382716	0.015639359	0.082425341	0.019197234	0.141803298
LG_2_ST_CM003295.1_50684614	Salmo_trutta	285010	2	9.119	CM003295.1	50684614	AATTCAAACATGCAACCTTTGGAATCAGAGGCAGATCCTTACACCCATCGACCATCCCAGTCCACAACGCCATAGTAAAACCAAAACCTACTCGAAGGTAACAGCGCTCACTGTTNNNNN	0.22	45486342	45486228	LR584407.1	8	0.205373392	0.117741935	0.036680292	0.063765492	0.031932429	0.148815128
LG_2_ST_CM003285.1_50790428	Salmo_trutta	149735	2	9.42	CM003285.1	50790428	CGGTGGAAATCTGTCCTTTGGTCTAATGAGTCCAAATATGAGATGTTTGGTTCCGACCACCATGTCTTTGTGAGACGCAGAGTAGGTGAACGGATGATCTCTGCATGTGTGGATCCCACC	0.23	46236088	46235969	LR584407.1	8	0.194608945	0.117063492	0.048506189	0.062190333	0.057832913	0.135657587
LG_2_ST_CM003285.1_21995365	Salmo_trutta	144516	2	9.73	CM003285.1	21995365	AATTCTCTACTTTAATGATGTTCACTACGGATAAGGCAACAATGCCTTTGTCCTCAAAGTTGTGGAGGTGTAAACTAAAGATGCGTTTGACCCTGTGGTTGTAGTGCCCTATGGGTTCTG	0.29	47661440	47661559	LR584407.1	8	0.270945253	0.0875	0.159963522	0.104060696	0.039125602	0.154522111
LG_2_ST_CM003285.1_16814822	Salmo_trutta	143568	2	9.813	CM003285.1	16814822	CGGTCAGCTAATCAAGAGAGAATGTGTATCATATCATGGAATTGTGTGTCCGAGTTTACAATGCACTTCTACTTGTGGCTGTTACTGTTTCAACTGAGATAGAATGAATTCNNNNNNNNN	1.06	15964300	15964410	LR584407.1	8	0.181266284	0.1578125	0.062522826	0.026703797	0.052088003	0.136034932
LG_2_ST_CM003285.1_47432034	Salmo_trutta	149199	2	10.001	CM003285.1	47432034	CGGCTCAGGCCAGTTAATTGTTGACATTTGATTGCAGAGGGCTTCTTTTTATGACAATTAAAACTTTATATGGCACGGGCACCTCACACTGTTTCTATGACAACCCCGTTTTTAGATGTA	0.69	45743954	45743835	LR584407.1	8	0.197781301	0.118955224	0.037656399	0.063851861	0.037568208	0.141483878
LG_2_ST_CM003285.1_25773911	Salmo_trutta	145328	2	10.272	CM003285.1	25773911	AATTCTGTAGTAGGTACTGTAGTATTCTGTAGTAAGCTGTAGTATTTTTTCATGTGGGTTCCTATGAGGACATTGCCTTCTAGTTATTACAATTTTTCAACCATTACTCTCCTGCACAAG	0.39	47518010	47518129	LR584407.1	8	0.266667425	0.103529412	0.154350767	0.102041527	0.042071334	0.152073065
LG_2_ST_CM003285.1_15256116	Salmo_trutta	143293	2	10.455	CM003285.1	15256116	AATTCTTCAAATAAGACCATTCTACTGCCAATGCTTGTCTATGGAGATTGCATGGCTGTGTAATCCATTTTATACACCTGTCAGCAATTGGTGTGGCTGAAATAGACAAATCCACTAATT	1.14	14466353	14466472	LR584407.1	8	0.223025918	0.157192982	0.063441297	0.041868319	0.044315086	0.168038612
LG_2_ST_CM003295.1_48817129	Salmo_trutta	284783	2	10.616	CM003295.1	48817129	CGGCAAACCTGGCCCACTTCTACCTTATATGACTTAAATAGGCCAATGAATCGTGCCATGTCTTCAGCATAATTAACTCATTAGCATGGAGGACTTGACGTGTCATGAAACGCAAATGGA	0.31	46659833	46659714	LR584407.1	8	0.259826634	0.115446429	0.149374905	0.08582433	0.040471484	0.146487419
LG_2_ST_CM003285.1_16222169	Salmo_trutta	143453	2	10.947	CM003285.1	16222169	CGGAAAATGTGACCATGTCCAAGTTGTTAAGATTTTAAAAGTCGTGTAGTGTATNNNGCCTAGCATAACCGCTCCAAAACTTCAATTTTGTTGCTTTTTAGCCATTTTCCTGTAGACTTT	1.09	15413453	15413336	LR584407.1	8	0.197188489	0.147108434	0.060683331	0.029140388	0.051557923	0.147823328
LG_2_ST_CM003285.1_49308358	Salmo_trutta	149569	2	11.013	CM003285.1	49308358	AATTCTCTTGGCAGAGTAATGGCACAGAGTAACAGCGTGGTTATTAAACTGCTCTGATAATTGCTGCAAGCCCCATGAGACATTGCCCGCCGCTCCTTAATTGTCTAGCTATTGAGTGTC	0.22	3512803	3512684	LR584443.1	40	0.196924068	0.136627907	0.046399979	0.063743391	0.046021708	0.156020275
LG_2_ST_CM003285.1_24812272	Salmo_trutta	145087	2	11.158	CM003285.1	24812272	AATTCTCGAGCTATTGCTCGCCTGAGGTGCAGTATCTCATGATAAGCTATAGACCGCTTTATCTACCTAGAGAGTTTTCATCTGTATTTTTCGTAGCTGTTTACATACCACCACAGTGGT	0.225555556	22584695	22584814	LR584407.1	8	0.172430947	0.176888889	0.037209052	0.052695976	0.105841006	0.146856931
LG_2_ST_CM003285.1_49243746	Salmo_trutta	149559	2	11.274	CM003285.1	49243746	CGGGTGCCGAAGATGTAGTTTAGATTATGGCAGCCTCCCTCACCATTCTGATTCTGAGGGGTTGGGTTAAATGCACAAGACACATTTCAGTTGAATACATTCAATTGGACAACTGACAAG	0.23	48076122	48076003	LR584407.1	8	0.245087835	0.096341463	0.164311294	0.100647122	0.011620614	0.133262399
LG_2_ST_CM003295.1_54647085	Salmo_trutta	285489	2	11.367	CM003295.1	54647085	AATTCTTCTGGGCATGGCTTCTATAAGGTGTGGAGCGTTCCACAGGGGTGTTGGTCCATGCTGATGCGATGGCATCACACAGTTGCAGCGGATTGGAAGGTGGTACATTCATGCTGCCAG	0.32	50963463	50963582	LR584407.1	8	0.170836648	0.1625	0.071991556	0.0962982	0.00417682	0.138062036
LG_2_ST_CM003285.1_55807742	Salmo_trutta	150297	2	11.492	CM003285.1	55807742	CGGCTCACAGGGAAGTAAATGTCAGACATTACAGGAATTTATGTACCAAGGAAATCGGAAAATATAAATATTCATCCGACAGTTTTCTCCGCAGTCACAAATAATGGAGGCCGATGGGTT	0.34	48802477	48802358	LR584407.1	8	0.184436298	0.11328125	0.064146394	0.04823445	0.021598151	0.121476002
LG_2_ST_CM003285.1_17595066	Salmo_trutta	143695	2	11.559	CM003285.1	17595066	AATTCTAAATAAATCACAGACAGTGTCACCAGCAAAGCACCCCAACACCATCACACCTCCTCCTTCATGCTTCATGGTAGGAACCACACATGCAAAGATAATTTGTTCACCTACTCTGCA	1.02	16751642	16751761	LR584407.1	8	0.16695587	0.199634146	0.040833533	0.015667834	0.031295751	0.128078394
LG_2_ST_CM003285.1_17595200	Salmo_trutta	143696	2	11.651	CM003285.1	17595200	CGGGCCTTTGGGAGATGCAGAGTAGGTGAACAAATTATCTTTGCATGTGTGGTTCCTACCATGAAGCATGAAGGAGGAGGTGTGATGGTGTTGGTGTGCTTTGCTGGTGACACTGTCTGT	1.02	16751776	16751657	LR584407.1	8	0.16695587	0.199634146	0.040833533	0.015667834	0.031295751	0.128078394
LG_2_ST_CM003285.1_18873945	Salmo_trutta	143953	2	11.678	CM003285.1	18873945	AATTCTAAGGTAAAGGGTTAGGAGTTAGGTTAAAGGGTTAAGTTTAGGGTTAGACGAAGGTTTAGCTAACGTGTTAAGTAGTTGCAAAGTTGCTAATTAGCTAAAATGGTATAGTTGTCT	0.96	17950467	17950348	LR584407.1	8	0.166887401	0.14297619	0.023936048	0.022729245	0.059129648	0.13670851
LG_2_ST_CM003285.1_16704561	Salmo_trutta	143534	2	11.872	CM003285.1	16704561	CGGAGTACAGATACATCTATAACATGTCTATTACCCACACTCCACTGTTCAGCATAGAGCAAAACTCTGCCCTAAATTCTGCGTAAGTGCTGTAGTCACATGCCAACTCTAGGCAATAAG	1.07	15851177	15851058	LR584407.1	8	0.181603706	0.157531646	0.060761039	0.027645315	0.053451324	0.134046019
LG_2_ST_CM003285.1_18217414	Salmo_trutta	143847	2	11.934	CM003285.1	18217414	AATTCCCAACATTATTACGTCACCACCACTAAAAATGTTTTGACAAACCTTTTCAAATGCAGTTTTCTATCTATTATCATTATACCCAGGATTATTGGACACTAAGCCCATATTACAGAG	1	17335284	17335165	LR584407.1	8	0.160452685	0.163229167	0.020156672	0.021178501	0.056956633	0.125338772
LG_2_ST_CM003285.1_16965990	Salmo_trutta	143599	2	12.089	CM003285.1	16965990	CGGGTTTCTTCGTGCGTTGCGCCGACAGAAACAAACATCTCTCTGGTAAGAAGAAGGGTGTGAGTGTATGCCTCATGTTTAACGACTCATGGTGTAATCATAACAGCATACAGGAACTCA	1.06	16122260	16122141	LR584407.1	8	0.18093253	0.1578125	0.058291288	0.027645315	0.052088003	0.137299651
LG_2_ST_CM003285.1_22292913	Salmo_trutta	425920	2	12.103	CM003285.1	22292913	CGGTACAGAGTCAATGTGCGGGGGCACAGGTTAGTTGAGGTAATTGAGGTAATATGTACGTTTAGGTAACGGTAAAGCGACTATGCATAGACATGGGTGATACAGTCGGTTAGGCTACAG	1.06	25065572	25065453	LR584407.1	8	0.20950328	0.189692308	0.08862325	0.067876753	0.02462072	0.173354179
LG_2_ST_CM003285.1_16895185	Salmo_trutta	143584	2	12.134	CM003285.1	16895185	CGGTATGCTCTGGTCTGATTCGCGCTGTACAAAACTGCCGATAGCTTTTCGAGCTAAGGGATAGATAATGACCGCCAACCGTGGGTAGCTGAATTCNNNNNNNNNNNNNNNNNNNNNNNN	1.06	16052761	16052856	LR584407.1	8	0.18093253	0.1578125	0.058291288	0.027645315	0.052088003	0.137299651
LG_2_ST_CM003285.1_16667843	Salmo_trutta	143526	2	12.181	CM003285.1	16667843	CGGAAACCTTGTGCAGATGAGAGTAGATGCTCGAATGAAGCAGAAGGTATAAATTAGGCATTAGACTGCACTGTTTCACCACTGTAGTGTTATTAGTGTAATGGCAGTCGCATGGAAGGT	1.07	15814518	15814637	LR584407.1	8	0.183460678	0.157531646	0.060761039	0.027322474	0.054894015	0.13624317
LG_2_ST_CM003285.1_36841501	Salmo_trutta	147427	2	12.255	CM003285.1	36841501	AATTCACGCTTGAGAAAGCACGAGAGCAAACTTAAACTTTTGAGGATGAAGGGAACCTTAAGGCATGTCGTGTTTTCTCATTACGTTTTTAACTTGATGATGTGTACCTGTAGTAAGTCA	1.048128079	35197101	35196982	LR584407.1	8	0.217889401	0.175740741	0.030350739	0.050530929	0.038049821	0.182719321
LG_2_ST_CM003285.1_17659713	Salmo_trutta	143706	2	12.384	CM003285.1	17659713	CGGTATAGGCCGTCATTGTAAATAAGAATTAGTTCTTAACTGACTTGCCTAGTCTAAAAAAAAAAATGTTCAAACGTCGTGTCTCCTTGTCAACCTTGCAAAGGGGAAGTTTGACAAGCA	1.01	16817986	16817867	LR584407.1	8	0.168200936	0.191621622	0.035890043	0.015566092	0.031295751	0.128285277
LG_2_ST_CM003285.1_24655340	Salmo_trutta	145071	2	12.526	CM003285.1	24655340	CGGTTCTGGAGTAACCCCAGCCAGCCCAGTTATTTAATGTATTCCAGAACTAGCACTGCTGATTCAACAAATGAAGGGCTTGATGATTAGGAGATCATTTGAATCAGCTGTTCTGGAATT	1.01	22734425	22734544	LR584407.1	8	0.163749795	0.176888889	0.036674148	0.046972166	0.088854178	0.142846415
LG_2_ST_CM003285.1_17690852	Salmo_trutta	143719	2	12.755	CM003285.1	17690852	AATTCTAGTGACTTGTTGACTTTATCAGATAATAAATGTAGGATTTCGGCAAGAAATGCAGCAGCTGCAGAGTAGCAACCCAGAAAAAACACTTCTAACTGATAGGAACATCATTCATGA	1.01	16846721	16846602	LR584407.1	8	0.176281539	0.1925	0.026718621	0.021058535	0.05036454	0.139028801
LG_2_ST_CM003285.1_43475223	Salmo_trutta	148550	2	12.826	CM003285.1	43475223	CGGGGTGACATTTGAGAATCTAAAAAGTGATTGAGAGGGAGTACAGAGTGTTGGGGAAGAGAGAACTCCCCCTCTTCCTAACTCCAGTAAAGTACATTCTCTGACTGAACACAGAGGAGT	1.01	41352619	41352500	LR584407.1	8	0.186452963	0.116021505	0.052371027	0.07429925	0.032518645	0.182230734
LG_2_ST_CM003285.1_17789598	Salmo_trutta	143748	2	12.835	CM003285.1	17789598	CGGTGAAAATCTGTCCTTTGGTCTGATGAGTCCAAATTTTAGATTTTTGGTTCCAACCGCCATGTCTTTGTGATACGCAGAGTAGCTGAACGGATGATCTCCGTATGTGTGGTTCCCACC	1.01	16941586	16941467	LR584407.1	8	0.166889068	0.192934783	0.02664048	0.019526236	0.050541738	0.148191084
LG_2_ST_CM003285.1_19144384	Salmo_trutta	144000	2	12.943	CM003285.1	19144384	AATTCTCTGTGTGCCTGGCAGACATCTCAGCTTAGATGTCGGCCCACCTCAAGCTCAACCTCGACAAAACGGAGCTGCTCTTTCTTCCGGNNNNNNNNNNNNNNNNNNNNNNNNNNNNNN	0.93	18209639	18209728	LR584407.1	8	0.182296982	0.147142857	0.043422934	0.029967162	0.060712521	0.144434726
LG_2_ST_CM003285.1_18289327	Salmo_trutta	143863	2	13.038	CM003285.1	18289327	AATTCCACAAAGAATATTGAATGTTCAGTAACAGACAGTTACATGACCTACAGTATGCTCAAGCAAGTTAATGTTTCTGACATTTACGGACCACTAAACAGCTACTGATTTAGAACCACA	1	17416068	17416181	LR584407.1	8	0.1574341	0.163229167	0.019809143	0.020484124	0.055204121	0.121482194
LG_2_ST_CM003285.1_43475012	Salmo_trutta	148549	2	13.155	CM003285.1	43475012	AATTCCTCTGAGTCGTTTGAGCGGCTGCCCAGTCTGGCCTAGCTGTTCGTCTTCAATCAGATGTAGCCCTTCGTATATTCCTGTCTGCAATAACTCCTCTGTGTTCAGTCAGAGAATGTA	0.95125	41352408	41352527	LR584407.1	8	0.186452963	0.116021505	0.052371027	0.07429925	0.032518645	0.182230734
LG_2_ST_CM003285.1_19081771	Salmo_trutta	143986	2	13.206	CM003285.1	19081771	CGGTCTTGTTGAGTGTGGTGTGCAGAGACATCGGAGACACCGCAAACAGTCCAACCACAGCCATGGATAGATCTGTGTGTGGTCTAAACCTCTCTAGAGATCTATATGGGGAGTCAGTNN	0.93	18145058	18145177	LR584407.1	8	0.170069266	0.149081633	0.037462924	0.027410044	0.054075473	0.1294988
LG_2_ST_CM003285.1_19144472	Salmo_trutta	144002	2	13.35	CM003285.1	19144472	CGGAAGAAAGAGCAGCTCCGTTTTGTCGAGGTTGAGCTTGAGGTGGGCCGACATCTAAGCTGAGATGTCTGCCAGGCACACAGAGAATTCNNNNNNNNNNNNNNNNNNNNNNNNNNNNNN	0.93	18209727	18209638	LR584407.1	8	0.182296982	0.147142857	0.043422934	0.029967162	0.060712521	0.144434726
LG_2_ST_CM003285.1_19551619	Salmo_trutta	144080	2	13.356	CM003285.1	19551619	AATTCTAACCAAATGAAAGGTGCGCTGAGCTCAAGCCATAACAACACAAAAGGTAAACAGTTTATTTAAGCCAGGCTTGCTTTTATGTGTTTAGCTTTTGTGATCTCATCTGACGTCTGT	0.93	18614190	18614309	LR584407.1	8	0.204787603	0.140384615	0.089513086	0.054973731	0.089144463	0.152431508
LG_2_ST_CM003285.1_19491886	Salmo_trutta	144072	2	13.615	CM003285.1	19491886	AATTCTTATGGATTCACTTAATCTCGTACCAGATAATCAACATCTTGACTTTCTTCTATGACGTTCAGTGCGGTCTGTCTCTGCAGTAGAGAATATAAGCCCGGNNNNNNNNNNNNNNNN	0.93	18555694	18555591	LR584407.1	8	0.204787603	0.140384615	0.089513086	0.054973731	0.089144463	0.152431508
LG_2_ST_CM003285.1_19491784	Salmo_trutta	144070	2	13.648	CM003285.1	19491784	CGGGCTTATATTCTCTACTGCAGAGACAGACCGCACTGAACGTCATAGAAGAAAGTCAAGATGTTGATTATCTGGTACGAGATTAAGTGAATCCATAAGAATTCATNNNNNNNNNNNNNN	0.93	18555592	18555697	LR584407.1	8	0.204787603	0.140384615	0.089513086	0.054973731	0.089144463	0.152431508
LG_2_ST_CM003285.1_18886120	Salmo_trutta	143954	2	14.275	CM003285.1	18886120	CGGATAGANTTTTTTTATTGATATCAACAACTGCTCTCCTTTTGGTTCACCTGAAAATTCTCTTTACACCAGCATTACTCACAACAATTGAGAGGCAGAGGCTATGCGAAGTGTTCAAAT	0.95	17956470	17956588	LR584407.1	8	0.166887401	0.14297619	0.023936048	0.022729245	0.059129648	0.13670851
LG_2_ST_CM003285.1_21107378	Salmo_trutta	144367	2	14.779	CM003285.1	21107378	CGGTACCGTTTGCCATGCGGAAGCAGAGAGAACAGTCTATGGCTTGGGTGGTGGGAGTCTGTAACAATGCCTACACTCACCACCTGGGGTCGGCCAGTCAGGAAGTCCAGGATCCAGTTG	0.83	20056399	20056280	LR584407.1	8	0.185912121	0.149195402	0.08873076	0.066353189	0.073844446	0.132176315
LG_2_ST_CM003285.1_20652192	Salmo_trutta	144273	2	15.24	CM003285.1	20652192	AATTCCCGCGAGAGAGTAACGGTTAATGTGATTGTATGTTGATTATTTGACTAGCCTACCTGTATTAGGGCTCCCGAGTGGCGCAGCAGTCTAAGGCACTGCATCTCAGCGCAAGAGTCA	0.88	19580964	19581083	LR584407.1	8	0.186663018	0.145123457	0.0934008	0.066498721	0.077370713	0.131128549
LG_2_ST_CM003285.1_21336007	Salmo_trutta	144406	2	15.991	CM003285.1	21336007	AATTCTAAATTAATCACCGACAGTGTCACCAGCAAAGCATCCCCCCACCATCACACCTCCACCNCCATGCTTCACGGTGGGAACCACACATGCAGAGATCATTCGTTCACCTACTCTGCA	0.8	20282786	20282668	LR584407.1	8	0.184478743	0.146	0.082983711	0.067733683	0.078902806	0.131814962
LG_2_ST_CM003285.1_21533584	Salmo_trutta	144450	2	16.214	CM003285.1	21533584	AATTCTGCGAAAAGTGTTTGACATCCCTGGTATAGAATACAAAGTATTTTCCAAATATGCTCAGTTTATCGATCCTTGCTGGGTCTTCACGGACAGGATCGNNNNNNNNNNNNNNNNNNN	0.78	20559074	20559171	LR584407.1	8	0.169974185	0.166583333	0.041672515	0.064257642	0.061482408	0.12180034
LG_2_ST_CM003285.1_21533684	Salmo_trutta	144452	2	16.215	CM003285.1	21533684	CGGTCCTGTCCGTGAAGACCCAGCAAGGATCGATAAACTGAGCATATTTGGAAAATACTTTGTATTCTATACCAGGGATGTCAAACACTTTTCGCAGAATTCNNNNNNNNNNNNNNNNNN	0.78	20559174	20559073	LR584407.1	8	0.169974185	0.166583333	0.041672515	0.064257642	0.061482408	0.12180034
LG_2_ST_CM003285.1_21425664	Salmo_trutta	144431	2	16.457	CM003285.1	21425664	AATTCAGCAACAATTAACCCCAAAAGAACAGTACTGACTCTGTCATACTTTTCAGCGGTAAAATGATTTTCCAGCACTGATAGACTGACCCATGGCGCTACTTTAAAACTGGTTGGGTGG	0.78	20374870	20374751	LR584407.1	8	0.175694516	0.139109589	0.084482781	0.051401322	0.06510942	0.1282944
LG_2_ST_CM003285.1_21901946	Salmo_trutta	144504	2	16.614	CM003285.1	21901946	AATTCCCAATGTGTTATCACTATGCTTTCAACCATCTAAAAGCACAACCAAATTCCAATGGAAAAACAATGTCAAATTTTTGGTTTATCCTCATGAGAGCCAGTTTCATCAAAGCGCTTG	0.78	20927951	20928070	LR584407.1	8	0.168262168	0.1675	0.03876484	0.063358543	0.054322572	0.126286326
LG_2_ST_CM003285.1_25281765	Salmo_trutta	145206	2	16.874	CM003285.1	25281765	CGGATGTGAAAATACTGCCCCCTACCCAAGAGAGGTTAAGAATAATGGAGTCCACTGAGTTCTTGGGGACCTGCAATGCTGCAAAAATGTTTAAGTACCCTAACCCAGATCTGTGCCTTG	0.39	22141231	22141112	LR584407.1	8	0.194505667	0.19984375	0.041788628	0.066611655	0.10843366	0.138780787
LG_2_ST_CM003285.1_23801628	Salmo_trutta	144914	2	17.348	CM003285.1	23801628	CGGGACAATCCACAGTTGCGCTCAGTTCAATGCTGATTGGCACATGTTTNNATAATTGTTTTATCAAGGGAGGCCAAATGCTTGCTGGCATCAATCAATCAAATGCTACGTCGGCAACAC	0.57	23553566	23553685	LR584407.1	8	0.203968327	0.181111111	0.091225858	0.05468496	0.039514176	0.167851134
LG_2_ST_CM003285.1_23774684	Salmo_trutta	144899	2	17.427	CM003285.1	23774684	AATTCTAAGTGGTTTTAATGTGCTTTCTCCAATCATTTTTTTAATATTATACTAAACCAAACTATGACAAAACTGACAGTGAAGTTTTCATTTATTTAGCACTGTATGATTATACCTTTN	0.58	23583977	23583858	LR584407.1	8	0.207366041	0.175538462	0.089567206	0.05468496	0.038832897	0.17009508
LG_2_ST_CM003285.1_23774830	Salmo_trutta	144900	2	17.612	CM003285.1	23774830	CGGTATGGATTTTTACAATACTGTCTATAAAGGTATAATCATACAGTGCTAAATAAATGAAAACTTCACTGTCAGTTTTGTCATAGTTTGGTTTAGTATAATATTAAAAAAATGATTGGN	0.58	23583830	23583949	LR584407.1	8	0.207366041	0.175538462	0.089567206	0.05468496	0.038832897	0.17009508
LG_2_ST_CM003285.1_23092176	Salmo_trutta	144758	2	17.712	CM003285.1	23092176	NNNNNNNNNNNNNNNNNNNNNNNNNNNNNNNNNNNNNNNNNNCCTATGATGAACTAATATTTATTTTCCATAGCCTTTCGTACAGCCGCCCCCAAATTGTGACTCCTGAGAAAGGCTAAG	0.69	24241135	24241058	LR584407.1	8	0.205993669	0.166181818	0.110622577	0.064213723	0.020735318	0.168824243
LG_2_ST_CM003285.1_22762811	Salmo_trutta	144684	2	17.929	CM003285.1	22762811	AATTCCATTATCTTGGCATTAATGTATTTCACCNTTGAGTTGTCTCACTGAAATTTTCTTACTCTTTCAAATGACTGCTCGACTTGAACTTGCAATGTCAAATCATAGGCTTTATTAGTT	0.73	24581606	24581488	LR584407.1	8	0.206612627	0.174583333	0.106921715	0.064420299	0.013951014	0.158816461
LG_2_ST_CM003285.1_27691697	Salmo_trutta	145687	2	18.158	CM003285.1	27691697	CGGTTTGTGGTGGAAATTATACAGCTACGAAAAATAAAGATGAAAAGTCCACAGCTTATCATGAGGTATTCGAACTCAGGCGAGCATAACCTCGAGACTTCGTTAATATTAGAGATCGCG	0.22	25691610	25691491	LR584407.1	8	0.221268679	0.182978723	0.043771648	0.080955121	0.070181815	0.174791673
LG_2_ST_CM003285.1_29537851	Salmo_trutta	146008	2	18.162	CM003285.1	29537851	CGGGGAAGGAAGGAATGGAGGCCGTAGCCAATGGCCATACAGGAGAGGGTGAACAGGGAGGAGACGATCCCTTCGCAGAGTACATGTGGATGGAGAACGAGGATGCGTACAACAGACAGG	0.2	27097792	27097673	LR584407.1	8	0.285956145	0.167054795	0.002946872	0.06070082	0.064020148	0.229899304
LG_2_ST_CM003285.1_26040517	Salmo_trutta	145357	2	18.244	CM003285.1	26040517	AATTCCCAGCTCGGACGCCAGGGTAGCGCACGTAAAACTCTCATCGGCCCCAGAGTTGATGAGTACTCTGAGAGATTTTGACTGGTTCCCCCACAACAGGATGGCATGGAAAGGGGAGAG	0.32	27366428	27366547	LR584407.1	8	0.275075421	0.175	0.003384526	0.052407357	0.025871705	0.234154465
LG_2_ST_CM003285.1_31589031	Salmo_trutta	146338	2	18.309	CM003285.1	31589031	CGGTGGCAAATGGTCTCTCTCTCTATGGCATCTCTGTGCCACATGGTGGAAAGATATATTAATGCATGCCAAGTGAGAAAGACTTGTACTGTTAGTCTTGTGCGGACAGGGCTAAAGGGG	0.09	30012617	30012498	LR584407.1	8	0.255881192	0.190078125	0.033238198	0.070458381	0.01765583	0.173971764
LG_2_ST_CM003285.1_31705505	Salmo_trutta	146363	2	18.396	CM003285.1	31705505	AATTCTCGCTCCAAGACTGTTTTAATCATGTGGATTGGAATATGGTCTGGGTCACCTCTGTAGATAACATCAATGAACATGCTGACTCAGTCACCGGATTCATAAAACAATGCATAGATG	0.08	30122566	30122685	LR584407.1	8	0.252074649	0.183412698	0.033238198	0.069671375	0.01765583	0.179056593
LG_2_ST_CM003285.1_32771493	Salmo_trutta	146544	2	18.48	CM003285.1	32771493	AATTCAACGAAAGTTGCTAATTCAGTGCTAATCCTGTCAGAGATGTATAGGAACACTATTACCTACCAATCAGGATCAGTTTCTATGGCAATTCTATGGCTGCCAGGGGTTCTTAACCTT	0.06	31166117	31166236	LR584407.1	8	0.227344851	0.135588235	0.057657148	0.066873722	0.028039893	0.13009669
LG_2_ST_CM003285.1_32771621	Salmo_trutta	146545	2	18.531	CM003285.1	32771621	CGGAGAGGAAAGGTTAAGAACCCCTGGCAGCCATAGAATTGCCATAGAAACTGATCCTGATTGGTAGGTAATAGTGTTCCTATACATCTCTGACAGGATTAGCACTGAATTAGCAACTTT	0.06	31166245	31166126	LR584407.1	8	0.227344851	0.135588235	0.057657148	0.066873722	0.028039893	0.13009669
LG_2_ST_CM003285.1_32711993	Salmo_trutta	146529	2	18.559	CM003285.1	32711993	AATTCAAAATAAATCTCTGACAGTGCCACCAGCAAAGCACCCCCACAACATCACACCTCCTTCTCCATGCTTCATGGTGGAAACTACAAATGCAGAGATCATCCGTTCACCTACTCTGCG	0.06	31110105	31110224	LR584407.1	8	0.236928794	0.139459459	0.054700371	0.068449837	0.027302001	0.139791069
LG_2_ST_CM003285.1_33303233	Salmo_trutta	146674	2	18.663	CM003285.1	33303233	AATTCAAATGGATTTACCCTGCAGTCCTTCCTAAGCATTACCATACCTTTCTGATCTCATGCTGCATCTGCTGCTGAAAGTGGTTCTTGAGTGCCGTCAGCTCCCGCTGCAGCTCCTCCA	0.05	31681604	31681485	LR584407.1	8	0.227279866	0.139333333	0.078077896	0.065540132	0.022014392	0.131648799
LG_2_ST_CM003285.1_27324547	Salmo_trutta	145605	2	18.776	CM003285.1	27324547	AATTCTGTCGTTCTGCCCCTGAACAAGGCAGTTAACCCACTGTTCCTAGGCCGTCATTGAAAATAAGAATTTGTTCTTAACTTCACTAGGGTAGGGGGCACTATTTTCACCTCCGGATGA	0.23	26059336	26059455	LR584407.1	8	0.24607844	0.178851351	0.007234006	0.060723903	0.062334702	0.197888885
LG_2_ST_CM003285.1_27324433	Salmo_trutta	145604	2	18.795	CM003285.1	27324433	CGGAGGTGAAAATAGTGCCCCCTACCCTAGTGAAGTTAAGAACAAATTCTTATTTTCAATGACGGCCTAGGAACAGTGGGTTAACTGCCTTGTTCAGGGGCAGAACGACAGANNNNNNNN	0.23	26059450	26059339	LR584407.1	8	0.24607844	0.178851351	0.007234006	0.060723903	0.062334702	0.197888885
LG_2_ST_CM003285.1_31881227	Salmo_trutta	146391	2	18.931	CM003285.1	31881227	CGGTTTGTGTCAAGAACTTCAACCCTGCTGGGTTTTTCACGCTCAACAATTTCACGTGTGTATCAAGAATGGTCCAAGGGACATCCAGACAACTTGATACAACTTTGGGAAGCATTGGAG	0.08	30290836	30290717	LR584407.1	8	0.248333593	0.186311475	0.033238198	0.068151206	0.01804387	0.182567507
LG_2_ST_CM003285.1_36359943	Salmo_trutta	147331	2	19.064	CM003285.1	36359943	CGGGTTTCCTAGTTCAGACTAGTAGGAGAATGCGGCATAAATACCATAGCATCAATTTGACAATCCGCGCGTTCTGTCTCTGCTCCGTTCTTCGCTGAATTATNNNNNNNNNNNNNNNNN	0.05	34723281	34723381	LR584407.1	8	0.206060873	0.135641026	0.042539852	0.044777056	0.050468415	0.168919768
LG_2_ST_CM003285.1_32874635	Salmo_trutta	146570	2	19.136	CM003285.1	32874635	AATTCTAGCGTGCAAACATACTGTGCATTATTTAAGCAATAAGGCCCGAAACGGTGTGGTATATGCCCAATATAGCACGGCTAAAGGCTGTTCTTAAGCATGACTCAGGTATGTTCTTAC	0.06	31255669	31255788	LR584407.1	8	0.223668661	0.132826087	0.068078398	0.072382503	0.02528944	0.128224533
LG_2_ST_CM003285.1_33881495	Salmo_trutta	146786	2	19.392	CM003285.1	33881495	CGGAGCCTTTGTCTGGAATGTGATTACCATTTTGATTACTCTTCTCATTCCTTCCTCTGGATTATCTATGAGATTTTCATTTGTGTTATATGTCTATCAGCTGTGATAAATCATATTTTT	0.03	32290789	32290670	LR584407.1	8	0.227391602	0.154932432	0.064095616	0.057009401	0.025455442	0.158509129
LG_2_ST_CM003285.1_27177989	Salmo_trutta	145579	2	19.726	CM003285.1	27177989	AATTCCTAGAAATCTAAATTTTCTATGGTTATTATCATGGCGAGAAATGCATCTAAAACATTCGAAACCCGTTTCAGCACCATGGACTTCGCCTAGCAAATCAAGCAACTATCACCAAGC	0.24	26172087	26172206	LR584407.1	8	0.248021719	0.1883125	0.006747102	0.058021464	0.062990961	0.202919558
LG_2_ST_CM003285.1_27177834	Salmo_trutta	145576	2	19.748	CM003285.1	27177834	CGGTCGCTATCCATGGTGCTGAAATTAGATCTCGGTGCTTGGTGATAGTTGCTTGATTTGCTAGGCGAAGTCCATGGTGCTGAAACGGGTTTCGAATGTTTTAGATGCATTTCTCGCCAT	0.24	26172242	26172123	LR584407.1	8	0.248021719	0.1883125	0.006747102	0.058021464	0.062990961	0.202919558
LG_2_ST_CM003285.1_37557502	Salmo_trutta	147546	2	19.842	CM003285.1	37557502	AATTCCACCAGAGCTGTTTTCATAGAATTGAATGTTCATTTCTCTACCATAAGCCACCTGTCGTTTTAGAGAATTTGGAAGTACGTCCAANNNNNNNNNNNNNNNNNNNNNNNNNNNNNN	0.194205128	35842927	35842838	LR584407.1	8	0.222196426	0.176619718	0.034554314	0.056246879	0.033854195	0.189817875
LG_2_ST_CM003285.1_36360043	Salmo_trutta	147332	2	20.138	CM003285.1	36360043	AATTCAGCGAAGAACGGAGCAGAGACAGAACGCGCGGATTGTCAAATTGATGCTATGGTATTTATGCCGCATTCTCCTACTAGTCTGAACTAGGAAACCCGGNNNNNNNNNNNNNNNNNN	0.05	34723381	34723280	LR584407.1	8	0.206060873	0.135641026	0.042539852	0.044777056	0.050468415	0.168919768
LG_2_ST_CM003285.1_32763435	Salmo_trutta	146542	2	20.64	CM003285.1	32763435	AATTCAAAATGTATTAAATTGTTGTTTTTTACCCCATAGGGTCAAAGTGAAAACATTTTTAGAAATGTTTGGGGAAAAAAACAATGAAATACATAAATATCTATTTTGCATACGTATTCA	0.06	31157618	31157499	LR584407.1	8	0.232170152	0.131197183	0.056139854	0.066413195	0.027302001	0.135209486
LG_2_ST_CM003285.1_33640581	Salmo_trutta	146743	2	21.631	CM003285.1	33640581	CGGGTTTATCTTCTAGTTTGACAGCACATAAACCTAAATGTCTAACAGCCCAGGCCTTTCAGTGGTCAGTCAATGAGACAGCCTTATATGACCAAAGTAAATAGNNNNNNNNNNNNNNNN	0.04	32043597	32043522	LR584407.1	8	0.226588249	0.133360656	0.058963649	0.066817068	0.027213006	0.13463802
LG_2_ST_CM003285.1_32567531	Salmo_trutta	146509	2	22.016	CM003285.1	32567531	AATTCATTGCCCTTGACAATCAACCATTCTCTGTCATGGGTGATGTTGGCGTTCGCCGACTGGTCGAGCACCAGTCGAGTGTGCTATTTTCTGATGTTGCCTTACCGGAGTTACACAGTA	0.07	30964419	30964538	LR584407.1	8	0.240794278	0.163581081	0.039077382	0.065422609	0.027284524	0.165625243
LG_2_ST_CM003285.1_7525584	Salmo_trutta	150792	2	23.386	CM003285.1	7525584	NNNNNCTGTAGTGACGCCTCTAGCACTCTGATATGGTGCCTTAGATCGCTGTCATACAGCCAGAAACGGAACCAGTGTGTAGTGACGCCTCTTGCACTGAGATGCAGTGCCTTAGACCNN	0.248400165	6655478	6655364	LR584407.1	8	0.190057628	0.136875	0.059710351	0.040114362	0.050654209	0.139886549
LG_2_ST_CM003285.1_7301990	Salmo_trutta	150765	2	23.562	CM003285.1	7301990	AATTCGACTTTCATAATGGGAAGCTAGGACAGATGGTTTGATTAGTGAAACTAGCAAGTCTGTTTGTTCGGTTACCATGGCAACTACTGTAGCTAGTAAACTTTCTAGCTACTTCAGCGG	0.271318727	6431549	6431668	LR584407.1	8	0.191356533	0.154655172	0.049032111	0.043695902	0.051179657	0.14094501
LG_2_ST_CM003285.1_7525422	Salmo_trutta	150791	2	23.659	CM003285.1	7525422	AATTCATGGTAGATTTCTGTTTAAGGGCCTCCCGAGTGGCGCAGCGGTCTAAGGCACTGCATCTCAGTGCAAGAGGCGTCACTACACACTGGTTCCGTTTCTGGCTGTATGACAGCGANN	0.283949979	6655319	6655438	LR584407.1	8	0.190057628	0.136875	0.059710351	0.040114362	0.050654209	0.139886549
LG_2_ST_CM003285.1_4278294	Salmo_trutta	148416	2	31.692	CM003285.1	4278294	AATTCCTAGCTCCAACAGTGCAATAATATCTAACAGTTCACAACAATACACACAAATCTAAAAGTAAAAGAAGGGAATTTAGAAATATATAAAAATAAGGACGAGCAATGTCAGAGTCCG	1.33	3582931	3583050	LR584407.1	8	0.199639793	0.057	0.036523972	0.085158621	0.069104022	0.178459526
LG_2_ST_CM003285.1_4278175	Salmo_trutta	148415	2	32.044	CM003285.1	4278175	CGGACTCTGACATTGCTCGTCCTTATTTTTATATATTTCTAAATTCCCTTCTTTTACTTTTAGATTTGTGTGTATTGTTGTGAACTGTTAGATATTATTGCACTGTTGGAGCTAGGAATT	1.33	3583050	3582931	LR584407.1	8	0.199639793	0.057	0.036523972	0.085158621	0.069104022	0.178459526
LG_2_ST_CM003285.1_1881665	Salmo_trutta	143941	2	37.023	CM003285.1	1881665	CGGACTTCTCTATGCATTGCGCCAACAGAGACAAGCACCTCTGGGAAGAGGAAGGGCGGGGGTGTATGCTTCATGATTAACGACTCATGGTGTAATCATAACAACATACAGGAACTCAAG	1.68	2117284	2117396	LR584407.1	8	0.150015825	0.112580645	0.007560099	0.04469228	0.015575397	0.138088857
LG_2_ST_CM003285.1_685893	Salmo_trutta	150701	2	37.673	CM003285.1	685893	AATTCTAGGTGAGAGACAAGGTGCTGGTCTTAATCCCCACGGCAGAAAGTAAGTTCCTGGCAACATGGCATGAGCCGTACAAGGTGATAGAGAAGCTGGGACCTGTCAATTACCTCGTAC	1.79	897986	897866	LR584407.1	8	0.161908565	0.19	0	0.028157206	0.012588468	0.097870688
LG_2_ST_CM003285.1_685766	Salmo_trutta	150700	2	37.858	CM003285.1	685766	CGGCTGCCGTACGAGGTAATTGACAGGTCCCAGCTTCTCTATCACCTTGTACGGCTCATGCCATGTTGCCAGGAACTTACTTTCTGCCGTGGGGATTAAGACCAGCACCTTGTCTCTCAN	1.79	897858	897977	LR584407.1	8	0.161908565	0.19	0	0.028157206	0.012588468	0.097870688
LG_3_ST_CM003281.1_57308360	Salmo_trutta	101051	3	0	CM003281.1	57308360	AATTCCACTAACGGTCCATATGTAGCCAAACGTAACTGCTGCTCATTCCGTTTTCACGAAAATTGAAAAATTGTTTCAAAAAGTAAGGCCCACATCCATAGAGACACATACCAGCTCTAC	0.68	9568805	9568686	LR584408.1	32	0.216541273	0.085205479	0.064158674	0.16978398	0.044692228	0.164810123
LG_3_ST_CM003281.1_53420802	Salmo_trutta	100201	3	0.536	CM003281.1	53420802	CGGCATAACCCAAATCCAGGCCTAGGCAAACCCAACCACCGAACTGGTCTGTATAGATTAGATCTGATGTTGACCTGTTATGATAGGAATGAAAATGATCTTCAACATTCTGAATAAAGT	0.68	5640183	5640302	LR584408.1	32	0.192932093	0.099714286	0.075322375	0.134158469	0.052818223	0.172445931
LG_3_ST_CM003281.1_49775173	Salmo_trutta	99480	3	1.675	CM003281.1	49775173	CGGGTCACGTACTCGGTGTGCTGATAAAATTTAGGGAGCCTTGTTTTCAGATTATCCTTGTTAAAATCCCCAGCTACAATAAATGCGGCCTCAGGATATGTGGTTTCCAGTTTACATAGN	0.608556925	1765118	1765237	LR584408.1	32	0.157820835	0.081781609	0.025879734	0.105114574	0.075657306	0.129870233
LG_3_ST_CM003281.1_53266497	Salmo_trutta	100169	3	2.58	CM003281.1	53266497	CGGTCTATAACCTAACAGTTTAGCACCATACCAGCAGGTGGCATCCAAGCCTTACACATAACAGTGGACACTATCGCCGCACTCCCTCTCTTGCGCTTGGTCATCATCTTTGTAAGTCTA	0.68	5389463	5389345	LR584408.1	32	0.187908386	0.091813187	0.07370188	0.146253449	0.046078216	0.159214319
LG_3_ST_CM003281.1_51816313	Salmo_trutta	99866	3	2.938	CM003281.1	51816313	AATTCTGACACTGTCCCCCCGACCACCTCCAGTATCTCATCTACAGCCACCATTAATCGCTCGGTGAGGTAAGCATTCAAAAGCTGTAGTTTAGCCATTTTCTAGAAATTTTGCCNNNNN	0.689040404	4107855	4107969	LR584408.1	32	0.191195764	0.115	0.041510715	0.161614267	0.054088924	0.165886526
LG_3_ST_CM003281.1_52682708	Salmo_trutta	100040	3	2.976	CM003281.1	52682708	CGGTGAAGTAAGATCTGTCGGTGGGCTACAGCATGCTGCAACGTCTGCTGTACTTTTGGTGAGACCGCAGCACAGACGGAGCTCCAAACGTAGCTGTCAAAGGGCAAGGGCCGCAGGTCA	0.69	4777583	4777464	LR584408.1	32	0.191033277	0.103846154	0.067577382	0.162755755	0.057016546	0.153211976
LG_3_ST_CM003281.1_52831716	Salmo_trutta	100067	3	3.046	CM003281.1	52831716	NNNNNNNTAAATATATATGTGTGTATAGACAGTATGGACAGTATAGGAATAGGAAAGGTGTGTACAGTAGCAGTTACAGTGTCTTCAGAAAGTGTTCATACCCCTTGACTTANNNNNNNN	0.7	4944732	4944628	LR584408.1	32	0.188813615	0.088928571	0.070080248	0.156964482	0.055230097	0.154204169
LG_3_ST_CM003281.1_52831579	Salmo_trutta	100066	3	3.133	CM003281.1	52831579	NNNNNNNNNNNNNNNNNNNNNNNNNNTAAGTCAAGGGGTATGAACACTTTCTGAAGACACTGTAACTGCTACTGTACACACCTTTCCTATTCCTATACTGTCCATACTGTCTATACACAC	0.7	4944628	4944721	LR584408.1	32	0.188813615	0.088928571	0.070080248	0.156964482	0.055230097	0.154204169
LG_3_ST_CM003281.1_57066744	Salmo_trutta	100988	3	3.558	CM003281.1	57066744	CGGTGTGGATGTGATAATTAATTTTATATGTCCAGCTGGAACTTCATATAAATGTAATTACATTTCAAGATGACATTAAATATGCCATTTCACAGACTAAAGCATTTGGCAACGGAAAAA	0.55	9333277	9333396	LR584408.1	32	0.218298333	0.109625	0.059006935	0.179409159	0.04070185	0.176795255
LG_3_ST_CM003281.1_56093061	Salmo_trutta	100786	3	4.288	CM003281.1	56093061	CGGGCTTTGGGATGCCCCTCATGGAGGGATACGTTCAGGGAGAAGACTACGGGCTCCACCTTGTCTCGGATGGGACTCTACAGGACAGACAGCGAGACATGGTTAGGGTAACTCCCTTTG	0.59	8370674	8370555	LR584408.1	32	0.176389451	0.102785714	0.023848946	0.153441934	0.052044753	0.140941431
LG_3_ST_CM003281.1_56092855	Salmo_trutta	100784	3	4.332	CM003281.1	56092855	AATTCATCTCCTCCTCCAGGTTCAAAGCCCTGTATCGTTACTGATGATCTGCTTGTTGAGATTTGTTGGATAAATGCTTGAAAATAGCAAAGGGAGTTACCCTAACCATGTCTCGCTGTC	0.59	8370468	8370587	LR584408.1	32	0.176389451	0.102785714	0.023848946	0.153441934	0.052044753	0.140941431
LG_3_ST_CM003281.1_55564784	Salmo_trutta	100652	3	4.425	CM003281.1	55564784	AATTCATCTCCTCACAAATCAGATTAGACTTTGAGCCAAGATGAAGAGGTCTACATTTTCTAACAAAATGGCTTAAAAAGAACACCCGGNNNNNNNNNNNNNNNNNNNNNNNNNNNNNNN	0.61	7609650	7609739	LR584408.1	32	0.179749599	0.134117647	0.037894562	0.162753627	0.053095635	0.167368293
LG_3_ST_CM003281.1_56269589	Salmo_trutta	100830	3	4.71	CM003281.1	56269589	AATTCAAGCTGTAATACAACAAATTGTGGAATAAGTCTAGGGGTATGAATACTTATTGTCTCACATAAGATAGAATCTCCAATGGATGTTTGATAGTTCTCACCTCAATTGCATGATAAT	0.58	8552492	8552373	LR584408.1	32	0.174822215	0.085725806	0.017695137	0.158160506	0.053515134	0.149876596
LG_3_ST_CM003281.1_56429748	Salmo_trutta	100854	3	5.36	CM003281.1	56429748	CGGTCGATCTACGTGAAAATTACAGTGATTCATNNTCTAGTGATATCGCAGTTTACATATTTATTCATGGTGTAGAATCCTCTTTCAAGGGACGCAATATATTTTTTTCCTTTTATTTGG	0.58	8725288	8725405	LR584408.1	32	0.198889916	0.110319149	0.018877384	0.184555584	0.016750109	0.192244134
LG_3_ST_CM003281.1_56429965	Salmo_trutta	100855	3	5.475	CM003281.1	56429965	AATTCAAGAATCGAAATCGACCCCAACCCTGGTTTAAACCCTCCAAACTCACGTTCATTATATAAATATGCCCATTTAACTTTATCTGGTTTGCGATTCCAAATAAAAGGAAAAAAATAT	0.58	8725503	8725384	LR584408.1	32	0.198889916	0.110319149	0.018877384	0.184555584	0.016750109	0.192244134
LG_3_ST_CM003281.1_59075357	Salmo_trutta	101409	3	5.734	CM003281.1	59075357	CGGATTTGATAAATCCAGCCGTCAAACTCGACACGTATTGTTTGGGAAGAACACTTTTACTTGACAGATATTTTTTTTTATCGTTAAATTTATCCAACTAGACAGCATTCCTCAAACATG	0.5	11379498	11379379	LR584408.1	32	0.186982782	0.098623188	0.011743066	0.132465436	0.018727162	0.189742838
LG_3_ST_CM003281.1_76904022	Salmo_trutta	104165	3	5.903	CM003281.1	76904022	NNNAACAGTCCCGCCTGGACTTGCAGTACGCTCCAGCCAGCAGTATTCAACTAACATTTTCACTACAAGCGAATAAATAAGGAGGAGAGTAACCACTATGGGGAAGAAAACACAAATCAA	0.09	25238809	25238693	LR584408.1	32	0.202494523	0.064096386	0.025852413	0.114511069	0.027274078	0.136006671
LG_3_ST_CM003281.1_57963922	Salmo_trutta	101180	3	6.268	CM003281.1	57963922	CGGACCTTTGATGAATGAACGAGTAGCTCAAGTCGCTGCTCAATCGTTCTATGCAACATCCTACTTCCTTACATCACTATGGTTTTAATTGCCTGAAATCGTATGTATCTAACCTTAAAA	0.54	10244165	10244046	LR584408.1	32	0.205899901	0.082916667	0.052491951	0.152423418	0.045946727	0.176876535
LG_3_ST_CM003281.1_62749447	Salmo_trutta	102127	3	6.303	CM003281.1	62749447	AATTCTATTTTGTTTTGATTAAATGCGTAGAACACCAACCAATACAGTCATGCTTTGCTGTCTAAAAATGTAGCACTCTCATTCGGAAGCATAATTTCCTCCGAGGTTTATAACAACCGA	0.22	14915950	14915832	LR584408.1	32	0.217130024	0.060795455	0.086097457	0.106415499	0.026409371	0.164323525
LG_3_ST_CM003281.1_60736655	Salmo_trutta	101732	3	6.344	CM003281.1	60736655	AATTCATTAATGGCCGCTAACAAGTCTACTAGGCAAGTCTAAGAAGAAATTCTTATTTTACAATGACGGCCTACCCTGGCTAAACCCTCCCCTAACCAGATGACGCTGAGCCAATTNNNN	0.4	13007616	13007735	LR584408.1	32	0.171849509	0.079206349	0.028207151	0.115938136	0.021234643	0.172963282
LG_3_ST_CM003281.1_74636671	Salmo_trutta	103822	3	6.347	CM003281.1	74636671	CGGGATTCGTCGAACCAGGCAACGGTTTTCCACTCATCAATAGTCCAGTGTTGGTGATCGCGTGACAACTGGAGCCGCTTCTTCTTGTTTTAAGCTGATAGGAGTAGAACCTGGTGTGGN	0.04	21809160	21809279	LR584408.1	32	0.195602497	0.056363636	0.000741474	0.128970166	0.029164989	0.122713801
LG_3_ST_CM003281.1_72248642	Salmo_trutta	103517	3	6.375	CM003281.1	72248642	CGGAATGAAGATTAACATCTCAAATAAATGGCTGGGGATCTTGGGACTGTGGGGATTGGGAATAGTAATCCTTGTTCTGCTGTTTTGATGGTGGGTGGATTACAGTGTTCCAGGCTGCAT	0.08	21935203	21935322	LR584408.1	32	0.204070934	0.056363636	0.00075123	0.138545276	0.02952066	0.120500432
LG_3_ST_CM003281.1_61249444	Salmo_trutta	101848	3	6.462	CM003281.1	61249444	CGGCGATGCTGTAGGATCCGTCATCTTGGAATCAGCAGCTGTTCGAGAGCGTCATGGGATGGNAAAACAATTTAGAGGAAGGGAACTACGCCCCCTGCTGGTTCACACAGTATGGCATAC	0.36	13472601	13472720	LR584408.1	32	0.170711188	0.077132353	0.050551022	0.108829858	0.019465089	0.154337673
LG_3_ST_CM003281.1_65337069	Salmo_trutta	102570	3	6.613	CM003281.1	65337069	AATTCCGCATGTTGGATGGTGGAGCACAATTTGACTCGTCATCCCAGCCACCCTTTGAAGGTACAGGGCCAGGACCAGTGTTCATAGTAGGCATATGGGCCCCAGCAGATGGATCAGTAG	0.05	18052646	18052527	LR584408.1	32	0.219590021	0.079518072	0.049066257	0.106593266	0.008629004	0.148990363
LG_3_ST_CM003281.1_72488596	Salmo_trutta	103563	3	7.484	CM003281.1	72488596	AATTCTAAGAGTGGGGCACTGTCCAAGGAACTTCTGGAGGACCTGAAGTCCAATACTAAGTACAACGAGGCCGAGCTGTGTGTCTGGTACCAGTCCTTCCTCAAGGAATGCCCCACAGGC	0.07	23120214	23120095	LR584408.1	32	0.22783914	0.082641509	0.001807862	0.143726555	0.011981014	0.145049804
LG_3_ST_CM003281.1_51824693	Salmo_trutta	99871	3	7.524	CM003281.1	51824693	AATTCTCTTGGGTGTTTTTCTTAAAATGTAGCTACTGTTATTAACCTTTCTTAGGCACTCAGGTGACACTAGACACTTTCTTTTGTACTTACCTGCAATTTCCTAGGAGAGCCACCGCTT	0.072919708	4116386	4116267	LR584408.1	32	0.191195764	0.115	0.041510715	0.161614267	0.054088924	0.165886526
LG_3_ST_CM003281.1_83402578	Salmo_trutta	104975	3	8.443	CM003281.1	83402578	CGGGTTACGCAACAGCATGCAAGGAAAATAGTGATAAGGGCTTTGTCAGCTATATTATCAATGTACAAAACAAAGCACTTTTTGTATTTAATAAACACACACATTTCAAAGACAAAGCAG	0.14	33347931	33347812	LR584408.1	32	0.179565788	0.051791045	0.026083613	0.093010737	0.03888945	0.121348653
LG_3_ST_CM003284.1_13655994	Salmo_trutta	130509	3	8.708	CM003284.1	13655994	NNNNNNNNNNNNNNNNNNNNNNNNNNNNNNNNNNNTTAAGGCTGTAAGACATCAAAACTTGGAAAAAGGCAAGGGGTGTGAATCATTTCTGAAGGCACTGTAGGCTGATATTTTCAGTNN	0.14	33238697	33238781	LR584408.1	32	0.179565788	0.051791045	0.026083613	0.093010737	0.03888945	0.121348653
LG_3_ST_CM003284.1_13656137	Salmo_trutta	130510	3	8.718	CM003284.1	13656137	AATTCATTCTGCACACTGTTTGGGGGACTGAAAATATCAGCCTACAGTGCCTTCAGAAATGATTCACACCCCTTGCCTTTTTCCAAGTTTTGATGTCTTACAGCCTTAANNNNNNNNNNN	0.14	33238807	33238697	LR584408.1	32	0.179565788	0.051791045	0.026083613	0.093010737	0.03888945	0.121348653
LG_3_ST_CM003281.1_83951178	Salmo_trutta	105075	3	8.913	CM003281.1	83951178	AATTCTGGAGAAAGGAGCCAGAGAAGCGCTACAAACTGGGGAATAAAATGCGCGTTAATTTATAATAAATTACATTTTATGACTACTAAAAAANNNNNNNNNNNNNNNNNNNNNNNNNNN	0.14	33048079	33048171	LR584408.1	32	0.178820746	0.043416667	0.02527539	0.095538091	0.035441171	0.121499582
LG_3_ST_CM003281.1_83951083	Salmo_trutta	105073	3	8.991	CM003281.1	83951083	CGGTTTTTTAGTAGTCATAAAATGTAATTTATTATAAATTAACGCGCATTTTATTCCCCAGTTTGTAGCGCTTCTCTGGCTCCTTTCTCCAGAATTNNNNNNNNNNNNNNNNNNNNNNNN	0.14	33048174	33048079	LR584408.1	32	0.178820746	0.043416667	0.02527539	0.095538091	0.035441171	0.121499582
LG_3_ST_CM003284.1_9778931	Salmo_trutta	142304	3	9.401	CM003284.1	9778931	CGGTCTCTGGAGGATCCGTGAAGGTATGTCCACGTAATTATTCTTCTTTTTTAAGCACCCCAAATTAAATGCCATAGCCTAGCACACTTTGATATAGCGGTTCAATATTGCGCTGTGTTT	0.100671463	37626565	37626446	LR584408.1	32	0.169820092	0.093222222	0.041586601	0.056577991	0.027864935	0.149189288
LG_3_ST_CM003284.1_21845503	Salmo_trutta	131481	3	9.89	CM003284.1	21845503	CGGGCGAATGCTGTTGCTTGCAGAGCAGCCACCTGCGCTAAACATAAGCTCTGCGTTGTCTGTCTATCGACGCAACAGTACTAGTAGACGACATGGTTTTGTAAGCAAAGCCTACTGCTT	0.079489362	63083621	63083740	LR584410.1	1	0.185247949	0.112589286	0.005837923	0.13457707	0.028491811	0.128591527
LG_3_ST_CM003281.1_76232049	Salmo_trutta	104058	3	10.113	CM003281.1	76232049	AATTCAGCGAGGAGAGAGGCCGCACGCTGCCAGCCCAGTCAGCTGTGCCCCCTTTATTTTACTTGCATCGCATTTCCAGGACTCACNNNNNNNNNNNNNNNNNNNNNNNNNNNNNNNNNN	0.07	24762536	24762621	LR584408.1	32	0.236046821	0.082307692	0.007512293	0.172282775	0.001893492	0.134895871
LG_4_ST_CM003298.1_39726772	Salmo_trutta	315508	4	7.945	CM003298.1	39726772	AATTCTCCAAACAAGCCGTCTCTTTCCTTGGGTATCGCAATTCCACATCTGGGGTGGTGATGGAATGTGACCGCATTTCGGCCTTGCGTAATTGGCCGACTCCCACCACGGTGAAGGAGG	0.08	34726860	34726979	LR584409.1	9	0.219447277	0.090925926	0.088908972	0.100256284	0.009601426	0.152079544
LG_4_ST_CM003298.1_37324072	Salmo_trutta	315192	4	8.43	CM003298.1	37324072	AATTCAACCTTGGCAATCCTTGAGTTTGGACATTGCCATTGGACGTGACGTAATGCGGGCAGCTTTCACTGATTTCAAAAGGAGTGTTCCCTCTGGCTGATGGCTGAAGCACAGAACAAT	0.1	32361900	32362019	LR584409.1	9	0.175992684	0.059076923	0.008844951	0.074019456	0.046962843	0.120357731
LG_4_ST_CM003305.1_3091930	Salmo_trutta	374844	4	8.746	CM003305.1	3091930	AATTCACATTTCTCAGCCTTGACGTACAGGTCATGCTTCAACAGTCGCCCAAGCACTTTGCGCACCAGAGACACATGCGCGGCGCGGGTGGGGGAGTAGATCAGAATGTCGTCGATGTAC	0.08	34726863	34726744	LR584409.1	9	0.219447277	0.090925926	0.088908972	0.100256284	0.009601426	0.152079544
LG_4_ST_CM003298.1_33000719	Salmo_trutta	314470	4	8.911	CM003298.1	33000719	AATTCAAGGACTTATTTTGTTTGGTACCTGTATGTTTTTGGATTAACTTTATTAAATACACTTTTCCACGTATTTACTCCTCTCCTGCGCCTGACTTCCACACCCACCACTCTGACACAG	0.14	28006023	28005904	LR584409.1	9	0.285343584	0.010444444	0.027939012	0.090907094	0.061934988	0.229406998
LG_4_ST_CM003298.1_8325129	Salmo_trutta	322309	4	9.02	CM003298.1	8325129	AATTCAGGGGAACAACTGAGTATAGAGTGTGAAATAGCATGATTTAAAGGGATACTTCGGGATTTTGTCAATAAGGCCCTTAATCTACCTCCGCAGAATCAGATGAACTCATGGATACCA	0.134010989	4009279	4009398	LR584409.1	9	0.169602666	0.103963415	0.073734533	0.069207725	0.05395313	0.105682205
LG_4_ST_CM003298.1_34166368	Salmo_trutta	314675	4	9.093	CM003298.1	34166368	CGGGTTCCATAAGCTAAAAACAAGAAGCAGCGGCTCCTGTGGGCCACGATCACCAACACTGGACAATTGAGGAGTGGAAAGACATCGCCTGGTCCGACAAATCACGGTTCCTGTTGCAAC	0.13	29165763	29165882	LR584409.1	9	0.235836665	0.062822581	0.053119937	0.084436909	0.042005288	0.18012316
LG_4_ST_CM003298.1_1614506	Salmo_trutta	311315	4	9.326	CM003298.1	1614506	AATTCTCTCTAAAGTAACACTCTAGGAATTGAAATTAGCAGTCAAGAACATTTATAGTTTTCCACTGAGACCATAAAATTAAGTTTTTCCAGGTCACCACAAAGTACATTTCACAAGGNN	1.08	36533403	36533284	LR584409.1	9	0.22121603	0.076975309	0.093443494	0.093414044	0.008293379	0.134271844
LG_4_ST_CM003298.1_3993352	Salmo_trutta	315546	4	9.385	CM003298.1	3993352	CGGTTTCCGTTGGACAATCACCATTGTTCCCCTTTGGGTCACAAGATATGATCGCCTTTGATTGCTAGATAATCATTAACATAGGCTAGTCGTGAACAATGTTACACTAAACCGCCCCTT	0.38	38553384	38553503	LR584409.1	9	0.180892037	0.064230769	0.054779889	0.065501319	0.048256596	0.154067617
LG_4_ST_CM003298.1_39699706	Salmo_trutta	315500	4	9.486	CM003298.1	39699706	CGGATGTGGAATNNNGGGCTGGCATGGTTACACGTGGTCTACGGTTGTGAGGCTGACAACTTCTCTAAAATGACATTGGTGGTTTATGGTAGAGAAATTAACATTGAATTCNNNNNNNNN	0.08	34701978	34701871	LR584409.1	9	0.219447277	0.090925926	0.088908972	0.100256284	0.009601426	0.152079544
LG_4_ST_CM003298.1_39699597	Salmo_trutta	315499	4	9.488	CM003298.1	39699597	AATTCAATGTTAATTTCTCTACCATAAACCACCAATGTCATTTTAGAGAAGTTGTCAGCCTCACAACCGTAGACCACGTGTAACCATGCCAGCCCANNATTCCACATCCGGNNNNNNNNN	0.08	34701872	34701979	LR584409.1	9	0.219447277	0.090925926	0.088908972	0.100256284	0.009601426	0.152079544
LG_4_ST_CM003298.1_39406271	Salmo_trutta	315471	4	9.583	CM003298.1	39406271	AATTCATAGACTCGGACGTGCTTGCTGAGGACACATAAATCTAGAACGGGGTGTCCAAGTCCCGACCCCTTCTCGGAACCAGGAAATACCGACTGTACCAGCCATTCTGGATCCGACATA	0.09	34468342	34468461	LR584409.1	9	0.207363454	0.089885057	0.076239579	0.095100648	0.015523879	0.139095405
LG_4_ST_CM003298.1_3142207	Salmo_trutta	314187	4	9.633	CM003298.1	3142207	CGGAACCATGCATAATGCACATTCACTAATAATGTAGTAGGCATTATAGAAAATGAAGACCAGTCTCACAACCTCTCTAGCACAAGCCCACATGCTAGTAAGTANNNNNNNNNNNNNNNN	0.125971223	37899207	37899100	LR584409.1	9	0.188780749	0.076969697	0.070221518	0.054868097	0.044284655	0.158888913
LG_4_ST_CM003298.1_27381945	Salmo_trutta	313508	4	9.722	CM003298.1	27381945	CGGTGGAAATGTGTCCTTTTGGTCTGATGAGTCCCAATTTGAGATTTTTGGTTCCAACCACTGTCTTTGTGAGTAGGTGAACGGATGATCTCCGCATGCGTGGTTCCCATCATGAAGCAT	0.19	22645050	22645169	LR584409.1	9	0.211753358	0.036363636	0.046053398	0.126631056	0.040504375	0.151757825
LG_4_ST_CM003298.1_1896559	Salmo_trutta	311877	4	9.77	CM003298.1	1896559	CGGAAAGTTGCTAGTTCAAAATCCCAGAGCTGACAAGGTCAAAAATGTGTCAATGTACCCTTGAGCAAGGCACTTCAATTAAATATGGTCAATGAATTNNNNNNNNNNNNNNNNNNNNNN	0.84	36773275	36773178	LR584409.1	9	0.207292197	0.073563218	0.076577004	0.080504923	0.015863929	0.129478904
LG_4_ST_CM003298.1_2161500	Salmo_trutta	312437	4	9.833	CM003298.1	2161500	AATTCAGGCTGTTCTGGAGGCAAAGGTGGGTCTGACCTGGTACTAGATGGGTGTACCTAATAAACGGGCCACCGAGTGTACCTGTATATATGGTATTTTGGCCTCCCTTACGTACTGTAC	0.6	37039987	37039868	LR584409.1	9	0.183515406	0.078421053	0.045985466	0.062041958	0.017333592	0.135972777
LG_4_ST_CM003298.1_35913895	Salmo_trutta	314972	4	9.916	CM003298.1	35913895	CGGCGCTGCTACATATCTAGTGTAACCCCAGAATTAGACGCATGCCTAGCTCAGGATTTTATCATAGGTCACATGTTGTTGTATCTACTGAATTCNNNNNNNNNNNNNNNNNNNNNNNNN	0.11	30848249	30848155	LR584409.1	9	0.225206006	0.042291667	0.027354142	0.084113477	0.017577199	0.163419053
LG_4_ST_CM003298.1_35913802	Salmo_trutta	314971	4	9.923	CM003298.1	35913802	AATTCAGTAGATACAACAACATGTGACCTATGATAAAATCCTGAGCTAGGCATGCGTCTAATTCTGGGGTTACACTAGATATGTAGCAGCGCCGGANNNNNNNNNNNNNNNNNNNNNNNN	0.11	30848156	30848251	LR584409.1	9	0.225206006	0.042291667	0.027354142	0.084113477	0.017577199	0.163419053
LG_4_ST_CM003298.1_2103289	Salmo_trutta	312316	4	9.977	CM003298.1	2103289	CGGCTTTATCAATAAGTGCATCGAGGACGTCATCCCCACAGTGATTGTGTGTACATATCCTGACTAGAAGCCATGGATTACAGGCAACATCTGCATCGAGCTAAAGGCTAGAACTGCCTC	0.68	36983837	36983718	LR584409.1	9	0.185789179	0.082405063	0.046350497	0.067158188	0.017640689	0.133159737
LG_4_ST_CM003298.1_31154378	Salmo_trutta	314133	4	10.034	CM003298.1	31154378	CGGTGGAAATTTGTCCTTTGGTCTGGAGTCCAAATTTGAGATCTTTGGTTCCAACCGCTGTGTCTTTGAGAGACACGGTGTGGGTGAACGGATGATCTCCGCATGTGTATTTCCCACNNN	0.14	26238314	26238198	LR584409.1	9	0.217830963	0.055555556	0.04038048	0.079447147	0.042070254	0.159085367
LG_4_ST_CM003298.1_30592811	Salmo_trutta	314027	4	10.073	CM003298.1	30592811	AATTCATTAAGAAGAATCGCACATCGTTCTGTTAATATTTAATTACCATAAACAAAATATGATTTGTCATTCTGAGCACCGTGGTTGGATGCCCTAATCAGGTTACATACCCAATGCATA	0.14	25723545	25723664	LR584409.1	9	0.217425091	0.077301587	0.043696815	0.080518025	0.047854518	0.150424422
LG_4_ST_CM003298.1_2532698	Salmo_trutta	313159	4	10.08	CM003298.1	2532698	AATTCACTCATGGGTGGAGATAGGAGATTCTCGTTTTCTCTCTCTCTCTTTTCTCTCCACCACTGTCTCTGTGTGTAAGTTGGTTGTATGTTGCTTTCTCACTCACTCACTCACTCACTT	0.34	37399243	37399362	LR584409.1	9	0.189679562	0.07758427	0.037660761	0.055846416	0.018503901	0.149605293
LG_4_ST_CM003298.1_5569745	Salmo_trutta	318399	4	10.11	CM003298.1	5569745	AATTCAGGTGATTCGGATCTGGAGAGTGAGCTGCGTTCAGGGGATCTATGTGTTTGAGAGTGTGAGCTGGAAAGTGAGCTGCGTTCAGGGGATTTACGTGTTTGAGTGTGAGTTGGAANN	1.01	1337829	1337948	LR584409.1	9	0.208481094	0.1186	0	0.085462184	0	0.149910219
LG_4_ST_CM003298.1_1606382	Salmo_trutta	311297	4	10.111	CM003298.1	1606382	CGGTGAAACAGGAAATAACAAATTTGGGGGTTTCGAGAACAATGTGACTCAGTAGTTTTAATCTGCGAGACACTTTATTTAGTTTTATTCTAAAATAGATTTACTGAATTNNNNNNNNNN	1.09	36525778	36525887	LR584409.1	9	0.22121603	0.076975309	0.093443494	0.093414044	0.008293379	0.134271844
LG_4_ST_CM003298.1_40329293	Salmo_trutta	315587	4	10.181	CM003298.1	40329293	CGGACAAGTAGGCATGCAATGGATTATGATCATTGTAGTTAATTGCCACATTTTCTGCGCTTAACTATGTAGAATGTTGGCCTGTTGGAAACTACAACTCCCTACTACGTCGCAGAGTTC	0.08	35285486	35285605	LR584409.1	9	0.234692223	0.092708333	0.112234452	0.106662595	0.002535581	0.136057735
LG_4_ST_CM003298.1_31494258	Salmo_trutta	314205	4	10.235	CM003298.1	31494258	AATTCTAGCTAGGTGGCTAACGTTAGCTAGGCTAAGGGTTAAGGGTTAGCATTAAGTTTAAGTTTAGGAGTTAGGTTAAAAGGTTAAGGTTAGGGTTAGGGAAAGAGTTAGCTAAAAGGG	0.14	26580700	26580819	LR584409.1	9	0.227916843	0.045454545	0.037588814	0.082648137	0.036385084	0.168023683
LG_4_ST_CM003298.1_40880653	Salmo_trutta	315692	4	10.319	CM003298.1	40880653	AATTCTCTTCCATCATAATNNCAGTCGTATATATTCCCCCCCAAGCAAACGCATCGATAGGCCCTGAAAGAACTTCATTTGACTCGACGTAAACTGGAAACCACATATCCTGAGGCTGCA	0.07	35857993	35858110	LR584409.1	9	0.232057341	0.076444444	0.106449117	0.113322313	0.003549969	0.123796705
LG_4_ST_CM003298.1_2103065	Salmo_trutta	312314	4	10.332	CM003298.1	2103065	AATTCAATCTTAGTCCTGTATTGACGCTTTGCATGTTTGATGGTTCGTCTAAGGGCACAATGGAATTTCTTATTACCGTCCAGATTAGTGTCCCGCTCCTTGAAAGAGGCAGTTCTAGCC	0.68	36983613	36983732	LR584409.1	9	0.185789179	0.082405063	0.046350497	0.067158188	0.017640689	0.133159737
LG_4_ST_CM003298.1_30592938	Salmo_trutta	314028	4	10.398	CM003298.1	30592938	CGGACCCATATGCATTGGGTATGTAACCTGATTAGGGCATCCAACCACGGTGCTCAGAATGACAAATCATATTTTGTTTATGGTAATTAAATATTAACAGAACGATGTGCGATTCTTCTT	0.14	25723672	25723553	LR584409.1	9	0.217425091	0.077301587	0.043696815	0.080518025	0.047854518	0.150424422
LG_4_ST_CM003298.1_3803142	Salmo_trutta	315280	4	10.423	CM003298.1	3803142	CGGTTAAACTGATATCATTTGAGAATTTTGCTTAAAAAATCCTCCACCCCCTGTCAAAAAGTAATTCTGCTGTCTCAGCAGAATGGCTCAGCAGACTTTGGCAGCAGCCTCCACATTGAA	0.26	38487224	38487105	LR584409.1	9	0.181289917	0.062526316	0.062196692	0.064430768	0.050401744	0.154832875
LG_4_ST_CM003298.1_3763587	Salmo_trutta	315228	4	10.44	CM003298.1	3763587	AATTCAATGTATCGTAAAACAATTGCTTGAAGGTTCTGGCTCAGAGATCTAACATGAAATGATGCAAAGAGATGAAAACATGTCCCCATAGTTTTGCTGTTCTCCTGTTGACTTGTGGAA	0.13	38448687	38448568	LR584409.1	9	0.18179442	0.064565217	0.063300775	0.063600723	0.04894219	0.157083132
LG_4_ST_CM003298.1_3142391	Salmo_trutta	314190	4	10.461	CM003298.1	3142391	AATTCAGAGTTCGTGAAGTTATACCTAGGCTGAATATATGCGTTCCACAACCATATGACCCACTAATTGTTTAATTATTTTTATCAAAATAGTTGTAGCTGCTTTTTTTGTTGATGCAAN	0.119230769	37899393	37899274	LR584409.1	9	0.188780749	0.076969697	0.070221518	0.054868097	0.044284655	0.158888913
LG_4_ST_CM003298.1_38777150	Salmo_trutta	315388	4	10.518	CM003298.1	38777150	NNNNNNTGGGTTTTTGTTTGTCCACCCGCCTCTTGAGGATTGACCACAAGTTCTCAATGGGATTAAGGTCTGGGGAGTTTCCTGGTCATGGACCCAATATATCGATGTTTTGTTCCCCGA	0.09	34307782	34307895	LR584409.1	9	0.223460881	0.070544554	0.070169898	0.088911023	0.031366374	0.144739717
LG_4_ST_CM003298.1_30305753	Salmo_trutta	313972	4	10.592	CM003298.1	30305753	AATTCAGTCATTCTGAGCACTGTGGGTGAACGCCCTAATCAGGTTACACATCCAATGCATATGGGTCAGGTAAATTTCTCCAATGTCCGGTAAATTAAAATGCTGCCGNNNNNNNNNNNN	0.15	25428858	25428751	LR584409.1	9	0.227005902	0.060443038	0.04121562	0.092660367	0.039117694	0.144075467
LG_4_ST_CM003298.1_35498314	Salmo_trutta	314910	4	10.656	CM003298.1	35498314	NNNNNCGCCTGGCACCTACTACCATACCCCGTTCAAAGGCACTTACATGTTTTGTCTTGCCCATTCACCCTCTGAATGGCACACATACACAATCCATGTCTCAGTTGTCTACAGGCTTAA	0.11	30399737	30399626	LR584409.1	9	0.23282391	0.056607143	0.026208435	0.079252946	0.02058228	0.162954359
LG_4_ST_CM003298.1_37837785	Salmo_trutta	315253	4	10.7	CM003298.1	37837785	AATTCCTTACTAATTAGTAACCTTAATTCATCAATCAAGTACAAGGGAGGAGCGAAAACCCGCAGACACTCGGCTCCACGTGGAATACTATAATACTATATATAGACTATAACACGGAAC	0.1	32844223	32844342	LR584409.1	9	0.187065348	0.045952381	0.014906027	0.074417256	0.062022616	0.122909752
LG_4_ST_CM003298.1_36808526	Salmo_trutta	315100	4	10.719	CM003298.1	36808526	AATTCAGGCTGTCACACAACAAACTGTGGAATAAGTCAAGGGGCATGAATACTTTCTGAAGGCAATGTATGGATTTGGGCAGGGTAAACTGATCCTAGATCCGTACAAACAGCAAATGAA	0.11	31758752	31758871	LR584409.1	9	0.19824536	0.0664	0.022471012	0.084033589	0.023197468	0.13611884
LG_4_ST_CM003298.1_31331284	Salmo_trutta	314157	4	10.768	CM003298.1	31331284	AATTCCTGAGCTGACAAGGTAAAAATCTGTTGATATCCCCCTGAACAAGGCAGTTAACCCACTGTTCCTAGGCTGTCATTTAAATTAAGAATTTGTTCTTAATTGACTTGCCTAGTTAAA	0.14	26416692	26416811	LR584409.1	9	0.231926599	0.045977011	0.036649094	0.083401914	0.036385084	0.169667006
LG_4_ST_CM003298.1_30770707	Salmo_trutta	314051	4	10.842	CM003298.1	30770707	CGGGATGCTGGCCAATAAAAAGAAAAGATTAAGATCAGCAATAGAACACAGACACTGGACAGAGGAACTCTGCCTAGAAGGCCATCATCCTGGAGCTTTCNNNNNAACGACAACTTGATT	0.14	25868860	25868974	LR584409.1	9	0.214584247	0.069384615	0.04409048	0.07819113	0.05126258	0.151829882
LG_4_ST_CM003298.1_37580855	Salmo_trutta	315219	4	10.863	CM003298.1	37580855	AATTCCGAATGTGTTGTCAATATGCTGTCAACCAAATTCCAATGAAAAACAATGTCAGATTTTTGGCTTTGTTGTCACCGAAATGTGCTATCATTGCACTTTTANNNNNNNNNNNNNNNN	0.1	32591640	32591715	LR584409.1	9	0.174382264	0.049487179	0.013111951	0.074947706	0.067349284	0.110712792
LG_4_ST_CM003282.1_36949430	Salmo_trutta	111037	4	10.89	CM003282.1	36949430	NNNNCTAAATAAATCACAGACAGTGTCACAAGCAAAGCACCCCCACACCTCCATGCTTCATGGTGGGAACTACACATGTTGAGACCATCCGTTCACCTACTCTGCGTCTCACAAAGACAC	0.11	1946766	1946651	LR584409.1	9	0.183197568	0.140243902	0.003355806	0.058149891	0.008241758	0.147121593
LG_4_ST_CM003298.1_30354296	Salmo_trutta	313983	4	10.907	CM003298.1	30354296	AATTCCCCAAAATATGTTTATGAAGCTAGCTACATTTTATAGGGCCCTCACTACGAGACTAAGCCAATTTGCCAAAGCTAAAATCACTGTCATCTACACTACCNNNNNNNNNNNNNNNNN	0.15	25476898	25476796	LR584409.1	9	0.227953398	0.060443038	0.04121562	0.091234823	0.03833534	0.147541439
LG_4_ST_CM003298.1_33200225	Salmo_trutta	314490	4	10.936	CM003298.1	33200225	AATTCACACAACGAATTTGTAATTTTATTTTACATTGGCGACATGATTAGCATATTCTATCATGTTGAACAAATAAGAGACAATAGGACCGGTGGGACCCGNNNNNNNNNNNNNNNNNNN	0.14	28203562	28203662	LR584409.1	9	0.271910006	0.021551724	0.04074629	0.091036579	0.048358545	0.211401164
LG_4_ST_CM003298.1_33200315	Salmo_trutta	314491	4	10.97	CM003298.1	33200315	CGGTCCTATTGTCTCTTATTTGTTCAACATGATAGAATATGCTAATCATGTCGCCAATGTAAAATAAAATTACAAATTCGTTGTGTGAATTNNNNNNNNNNNNNNNNNNNNNNNNNNNNN	0.14	28203652	28203562	LR584409.1	9	0.271910006	0.021551724	0.04074629	0.091036579	0.048358545	0.211401164
LG_4_ST_CM003298.1_31921915	Salmo_trutta	314276	4	10.987	CM003298.1	31921915	CGGTATCTTCTTGAATTGTAAAGTGTTCTAGCCTGTATGGACGTTGTTTTGCGAACAGCAATGAACAGTTTCTACATGCCGTGTCCCATTATTGAAGTGTGTTAACTTGTGTGTAGCATG	0.15	27049982	27049863	LR584409.1	9	0.230962269	0.018965517	0.049414508	0.082101541	0.036550983	0.166641485
LG_4_ST_CM003298.1_35104294	Salmo_trutta	314858	4	11.022	CM003298.1	35104294	CGGTGGAAATCTATCTGTTGGTCGGATGAGTCCAAATTTGTGATTTTTGGTTCCAACCGCTGTGTCTTTGTGAGACACAGAGTAGGTGAGCGGATTATCGCCACATGTGTAGTTCCCACC	0.12	30035200	30035319	LR584409.1	9	0.216795469	0.060714286	0.032604887	0.075089878	0.02123917	0.152093041
LG_4_ST_CM003298.1_31543612	Salmo_trutta	314215	4	11.047	CM003298.1	31543612	AATTCAATCTATCCCTAATTTGAAACCCAAACAGTGATACACACACGAATGAACACACAGATGCATGTGCATACACGCAGACACACGCACGCATACACACACAATCACTCACTCAACTAC	0.14	26627465	26627584	LR584409.1	9	0.226702493	0.039817073	0.039620642	0.083918982	0.036385084	0.166770666
LG_4_ST_CM003298.1_29251740	Salmo_trutta	313846	4	11.079	CM003298.1	29251740	CGGGAAGAAGAAAGGCGGGGGTATATGCTTCATGATTAACTACTCATGGTGTGATAACATACAGGAACTCAAGTCCTTTTGTTCACCCGACCTAAAATACCTCAATCAAATGCCGACCGT	0.17	24457359	24457240	LR584409.1	9	0.243236923	0.038793103	0.014984305	0.1010919	0.031736386	0.162026863
LG_4_ST_CM003298.1_39406423	Salmo_trutta	315472	4	11.111	CM003298.1	39406423	CGGTCTCCAGACGCGGCCAATCCGAGTGGTGTCTATGTCGGATCCAGAATGGCTGGTACAGTCGGTATTTCCTGGTTCCGAGAAGGGGTCGGGACTTGGACACCCCGTTCTAGATTTATG	0.09	34468494	34468375	LR584409.1	9	0.207363454	0.089885057	0.076239579	0.095100648	0.015523879	0.139095405
LG_4_ST_CM003298.1_2032521	Salmo_trutta	312164	4	11.132	CM003298.1	2032521	CGGCACCGTCTGTGTGTAATAAAGTTGGCTCAGACAGTGGTAAAATATAGATGCTTCTGGAACAATCGGTCTTGTTTACCAAAAGCCTTTGAACCCGAAGGATCAGAAACATTCTGCGAT	0.8	36910838	36910957	LR584409.1	9	0.207292197	0.073563218	0.076577004	0.080504923	0.015863929	0.129478904
LG_4_ST_CM003298.1_35660182	Salmo_trutta	314937	4	11.145	CM003298.1	35660182	AATTCTCCTAGGACAGTGGTGAAGCAGGCTATTTTTCTGACACACAATGAATAAAAATGGAGACCGACTGGAGTCTTAACGGCCTGTGGCCTGCTGCAAAAACAGAAAGCTCAGCGCTCA	0.11	30580050	30580169	LR584409.1	9	0.233575448	0.051081081	0.025980574	0.077622878	0.01855274	0.168825913
LG_4_ST_CM003298.1_31564319	Salmo_trutta	314223	4	11.171	CM003298.1	31564319	AATTCATCACATAACAGGCTTGCTAAAACTAAGCTGCCTATCATACACCCCTGATTTCACCCGATACAGACCAATTTGCATCTCATTGCGCCTTGTATCCCCCGTAGTTGAGTCGACCAT	0.14	26650273	26650154	LR584409.1	9	0.222600925	0.039625	0.04148954	0.079699488	0.038101362	0.169240605
LG_4_ST_CM003298.1_38021271	Salmo_trutta	315274	4	11.186	CM003298.1	38021271	AATTCTAAATAAATCACTGACAGAGTCACCAGCAACGCACCCCCACACATCACACATCCTCCTCCGTGCTTCATTGTGGAAACCACACATGCAGAGATAATCCGTTCACCTACTCTGCAT	0.1	33057468	33057349	LR584409.1	9	0.192689006	0.042256098	0.01624449	0.075979383	0.06943206	0.119824811
LG_4_ST_CM003298.1_1429908	Salmo_trutta	310966	4	11.202	CM003298.1	1429908	AATTCACTCACTCAGTCCACGATATCTTGCATATTAGAAACGTCGGCGTAGGCTACAAGGCGGTCGTCATCGGTTCCACGGTGGGGCTTGTATGAGTGTGCAGAGAGATTAGACTTCTCC	1.24	36355529	36355648	LR584409.1	9	0.208930964	0.07974026	0.077867583	0.092757904	0.00315368	0.12671649
LG_4_ST_CM003298.1_37910040	Salmo_trutta	315263	4	11.202	CM003298.1	37910040	CGGAGTCTTATAAATCTGGTTCAGAAACACTTGCACCTGCAAAGGAGAGGGAATAAATTGAATTTTGTTTTGCCCTGCTGTATTTAATTGACATTGATGCTTATGTTTTTATACAGCTTT	0.1	32920769	32920888	LR584409.1	9	0.188690693	0.045176471	0.015793254	0.075622702	0.066445735	0.121376629
LG_4_ST_CM003298.1_37910206	Salmo_trutta	315264	4	11.206	CM003298.1	37910206	AATTCAATCAGATTCAATTCAATTTCTCTTGCAGATGTAGGTGTCAAAAAGCTGTATAAAAACATAAGCATCAATGTCAATTAAATACAGCAGGGCAAAACAAAATTCAATTTATTCCCT	0.1	32920935	32920816	LR584409.1	9	0.188690693	0.045176471	0.015793254	0.075622702	0.066445735	0.121376629
LG_4_ST_CM003298.1_1430048	Salmo_trutta	310967	4	11.217	CM003298.1	1430048	CGGTGGATGTCACAATCTGCGGGAGAAGTCTAATCTCTCTGCACACTCATACAAGCCCCACCGTGGAACCGATGACGACCGCCTTGTAGCCTACGCCGACGTTTCTAATATGCAAGATAT	1.24	36355669	36355550	LR584409.1	9	0.208930964	0.07974026	0.077867583	0.092757904	0.00315368	0.12671649
LG_4_ST_CM003298.1_6178865	Salmo_trutta	319502	4	11.225	CM003298.1	6178865	AATTCTTGACGCTCAATCAAAAAGGTGTTAACGTTATATGCTGCCAGCACGCCCACAAGCGAATCACAATGGGCGGCCTAAGCGGCACGGGGCAATTTACCGCTTGCTGGTGAACATGCC	1.07	1911160	1911041	LR584409.1	9	0.184995945	0.136904762	0.003327124	0.06015879	0.008152174	0.14989558
LG_4_ST_CM003298.1_37581002	Salmo_trutta	315220	4	11.243	CM003298.1	37581002	CGGACGTGAAAATACTGCCCCCTACCCAAGAGAGATTAAATGCTTAAAAGTGCAATGATAGCACATTTCGGTGACAACAAAGCCAAAAATCTGACATTGTTTTTCATTGGAATTTGGTTG	0.1	32591759	32591640	LR584409.1	9	0.174382264	0.049487179	0.013111951	0.074947706	0.067349284	0.110712792
LG_4_ST_CM003298.1_30147331	Salmo_trutta	313958	4	11.25	CM003298.1	30147331	CGGGGCAGAGCAGCAGAAAGGCCAGTGGCCCCCCACCACTGGGGGTTGGAAGGGTGAAAGAGGGGACCGAAGAATTGGGTGGGGTTTGAGGGGTGAAGTGGTTTGGTTGAGAGAAATGCC	0.15	25264192	25264073	LR584409.1	9	0.236251812	0.053111111	0.037977181	0.095405753	0.03334685	0.158916258
LG_4_ST_CM003295.1_41795680	Salmo_trutta	283532	4	11.308	CM003295.1	41795680	CGGTGGAAATCTGTCCTTTGGTCTGATGAATGCAAATTTGAGATTTTTGGTTCCAACTGCTGTGTCTTTGTGAGACGCAGAGTAGATGAACGGATGATCNTCACATGTGTGGTTCCCACC	0.567297297	36900732	36900614	LR584409.1	9	0.207292197	0.073563218	0.076577004	0.080504923	0.015863929	0.129478904
LG_4_ST_CM003298.1_6178737	Salmo_trutta	319500	4	11.328	CM003298.1	6178737	NNNNNNNNGGGCATGTTCACCAGCAAGCGGTAAATTGCCCCGTGCCGCTTAGGCCGCCCATTGTGATTCGCTTGTGGGCGTGCTGGCAGCATATAACGTTAACACCTTTTTGATTGAGCG	1.07	1911040	1911151	LR584409.1	9	0.184995945	0.136904762	0.003327124	0.06015879	0.008152174	0.14989558
LG_4_ST_CM003298.1_28995224	Salmo_trutta	313798	4	11.347	CM003298.1	28995224	AATTCCACTAACGGTCCGTATGTAGCCAAACGTAGCTGCTACTCATTCCATTTGCTCGAAAATTGATAATTGGTTAAAAAAAGTAGGGCCCGCGTCCATAGAGACACATACCAGCTCTAC	0.17	24230066	24229947	LR584409.1	9	0.241740682	0.038793103	0.011436911	0.107270067	0.030633855	0.15199163
LG_4_ST_CM003298.1_31096418	Salmo_trutta	314120	4	11.359	CM003298.1	31096418	CGGTGGAAATCTCTCCTTTGGTCTGATGAGTCCAAATTTTAGATTTATGGTTCCAACCGCCGTGTCTTTGTGAGACACAGATTAGGTGAACGGATGATCTCCACATGTGTGGTTCCCACC	0.14	26181869	26181750	LR584409.1	9	0.214795375	0.058823529	0.045260598	0.077461628	0.039302987	0.154281729
LG_4_ST_CM003298.1_40880855	Salmo_trutta	315693	4	11.379	CM003298.1	40880855	CGGGTCGCGCAATCAATATGCTGGTAAAATTTAGGGATCCTTGTTTTCAGATTAGTCTTGTTAAAATCCCCAGCTACAATAAATGCAGCCTCAGGATATGTGGTTTCCAGTTTACGTCGA	0.184	35858193	35858074	LR584409.1	9	0.234146014	0.076235955	0.10826876	0.114555787	0.003607692	0.123849367
LG_4_ST_CM003298.1_25756896	Salmo_trutta	313246	4	11.409	CM003298.1	25756896	AATTCAAGGCACACTTAACCAGCACGGCTACCACAGCATTCTGCAGCGATACACCATCCCATCTGTTTTGCGCTTAGTTTGACTATCATTTGTTTTCTAACAGGACAATGGCCCAAAACA	0.25	21007447	21007566	LR584409.1	9	0.181939039	0.067913043	0.068849191	0.108677787	0.053518689	0.145411933
LG_4_ST_CM003298.1_37047688	Salmo_trutta	315144	4	11.41	CM003298.1	37047688	AATTCCAAATGGCACCCCATGGACCATGGTCAAAGATTGTTCCCTAAATAGTGCACTGAGTGCCATTTTGGGACTCACACACCACATCTGTTTGTCTCTGTGTGTCTGAAGCTACAATAG	0.1	32016535	32016416	LR584409.1	9	0.19006114	0.062711864	0.028859389	0.089588479	0.037721844	0.142850368
LG_4_ST_CM003298.1_31336965	Salmo_trutta	314160	4	11.432	CM003298.1	31336965	CGGTGGAAATCTGTCCTTTGGTCTGATGAGTCCAAATTTGAGATTTTTGGTTCCAACCGCCATGTCTTTGTGAGACGCAGAGTAGGTGAACGGATGATCACTGAATGTGTAGTTGCCATC	0.14	26422321	26422202	LR584409.1	9	0.231926599	0.045977011	0.036649094	0.083401914	0.036385084	0.169667006
LG_4_ST_CM003287.1_138517624	Salmo_trutta	160816	4	11.452	CM003287.1	138517624	CGGAAAATTTCAAGAACTTTGAACGTTTCTTCAAGTGCAGTCACAAAAACAATCAAGCGCTATGATGAAACTGCCTCTCATGAGGACAGCCACAGGAAAGGAAGACCCAGAGTTACCTCT	0.134594595	30895697	30895578	LR584409.1	9	0.225206006	0.042291667	0.027354142	0.084113477	0.017577199	0.163419053
LG_4_ST_CM003298.1_33701363	Salmo_trutta	314562	4	11.469	CM003298.1	33701363	CGGGGTTTCTGCTTCTTAAAGTCAGGCGCTATGGGAGGTTCCTGGTGGAGAGCCAGGTGCGATCACCAGGATGGAAGATGGGAGCCTCACTGTGGTGGCGATCCACCTGCTCCTTCTGGC	0.13	28707832	28707713	LR584409.1	9	0.238953505	0.061916667	0.047437169	0.091408247	0.043867225	0.18478733
LG_4_ST_CM003298.1_29251602	Salmo_trutta	313845	4	11.492	CM003298.1	29251602	AATTCTCTTGGGAGGTAATACGGTCGGCATTTGATTGAGGTATTTTAGGTCGGGTGAACAAAAGGACTTGAGTTCCTGTATGTTATCACACCATGAGTAGTTAATCATGAAGCATATACC	0.17	24457221	24457340	LR584409.1	9	0.243236923	0.038793103	0.014984305	0.1010919	0.031736386	0.162026863
LG_4_ST_CM003298.1_31928339	Salmo_trutta	314278	4	11.509	CM003298.1	31928339	CGGGTCCAAAGCTGGCATTTACGTAACAATCATGTCAGGGTAGCCACTGCTTTGATAAATATTTTCATCCGCACCCACTCAGGCCTTGAAGTACACCTCACCCTCTAACCCCAATCCTCT	0.15	27059351	27059232	LR584409.1	9	0.230962269	0.018965517	0.049414508	0.082101541	0.036550983	0.166641485
LG_4_ST_CM003298.1_36863049	Salmo_trutta	315122	4	11.523	CM003298.1	36863049	AATTCCGCATGGCGTTCCAGAATGGAGCGGTCTGGATAATGGGTCGAGTTTGAAGCCACAGCTGGTGGGCAGCAAGTCAGCCGTTCCAATCCCCAGACTGGATCACCATCTCTCTATTCT	0.11	31815013	31814894	LR584409.1	9	0.19927545	0.059927536	0.023138468	0.085672275	0.025443631	0.136645812
LG_4_ST_CM003298.1_34307780	Salmo_trutta	314714	4	11.543	CM003298.1	34307780	CGGATGGAACGAGTCGTCTCTGGTCACCTGTTCCTCAGTGGACTGCGGGAGGAGGTACAATGGAGTTAGCCTGCCGTGATGACAACCTGTCACTCGACCAGCTCATCAGCATGGCTATTT	0.12	29309995	29310114	LR584409.1	9	0.235507427	0.059552239	0.054357812	0.080605777	0.040198609	0.181431202
LG_4_ST_CM003298.1_30585793	Salmo_trutta	314023	4	11.547	CM003298.1	30585793	NNNNNNNNNNNNNNNNNNNNNNNNNNNNNNNNNNNNACGCAGAGTGCCTGGATATAGCCCTTAGCCGTGGTATATTGGCCATATACCACAAACCCCTGAGGTGGCTTATTGCTATTATGA	0.14	25711615	25711532	LR584409.1	9	0.217425091	0.077301587	0.043696815	0.080518025	0.047854518	0.150424422
LG_4_ST_CM003298.1_30763670	Salmo_trutta	314042	4	11.563	CM003298.1	30763670	CGGAATGTTGCAACCCTAGTTACAGCTTACCATTCTGGTAAAATGCTGTTAAATGCCGAAACAACGGCAATATATTATCACAAATACATAACAGTCAGCACATCATCAGCATTGGCCTGC	0.14	25862588	25862707	LR584409.1	9	0.214584247	0.069384615	0.04409048	0.07819113	0.05126258	0.151829882
LG_4_ST_CM003298.1_29718986	Salmo_trutta	313907	4	11.578	CM003298.1	29718986	AATTCAACCAAGGAAAACTCTTCCCTAAGCAAATTATACTAAAGGAATGTAACAGTGTACCGAGGGAGGGTGTTTCAATTGCATTCTTTTGTTTCAAAGGAAGAATACTTGGTTTATAAC	0.18	24912408	24912527	LR584409.1	9	0.243798084	0.054113924	0.013319382	0.099802311	0.023420377	0.163750076
LG_4_ST_CM003298.1_29719129	Salmo_trutta	313909	4	11.583	CM003298.1	29719129	CGGTGTCTATGACTGAGACCCAAGGTTATAAACCAAGTATTCTTCCTTTGAAACAAAAGAATGCAATTGAAACACCCTCCCTCGGTACACTGTTACATTCCTTTAGTATAATTTGCTTAG	0.18	24912551	24912432	LR584409.1	9	0.243798084	0.054113924	0.013319382	0.099802311	0.023420377	0.163750076
LG_4_ST_CM003298.1_33200813	Salmo_trutta	314494	4	11.583	CM003298.1	33200813	CGGTCACTTTGTGATACACAANGCTCAATATGGAGATTAGATGTTCGCCCTAGTGAGCTGTGTCTAGTCTACCTTTGTTCTCTTGGAGAACCAATGTTTCACATGAAAACCATAAGTCAC	0.14	28204106	28203989	LR584409.1	9	0.271910006	0.021551724	0.04074629	0.091036579	0.048358545	0.211401164
LG_4_ST_CM003298.1_31125879	Salmo_trutta	314128	4	11.602	CM003298.1	31125879	CGGTGGAAATCTGAAATCTGAGTCCAAATTTGTGATTTTTTTGTTTCCAACCGCCATGTCTTTGTGAGACGCAAATGAGGTGAACGGATGATCTCTGCATGTGTGGTTCCCACCGTGAAG	0.14	26212658	26212777	LR584409.1	9	0.214795375	0.058823529	0.045260598	0.077461628	0.039302987	0.154281729
LG_4_ST_CM003298.1_32570913	Salmo_trutta	314383	4	11.643	CM003298.1	32570913	AATTCCCTGACTGACTGACTAGCATGCTGTGTGGTAGTGACTCAGACCTGCTAGTTTTCACAGGCCTGTATTAGTGGAGCACAGAGCACAGGGCCGTCTACTAGGAACCTGTGAAGTCTT	0.14	27693251	27693370	LR584409.1	9	0.273181618	0.011463415	0.016575441	0.097512175	0.033837999	0.18846602
LG_4_ST_CM003298.1_31884187	Salmo_trutta	314272	4	11.656	CM003298.1	31884187	CGGTGAGTGCAGGCTAGGGGCTGGCCACTGCTGACTGGAGCACCTTGGGCGGCCAATGAGCGAGTATACAAGGGAGGTACAGGGTCTCCCTGCAGGGGCCGGCCAGTAATGAATTCCCNN	0.15	27007726	27007609	LR584409.1	9	0.233389341	0.024918033	0.047803166	0.086189534	0.029623492	0.171804385
LG_4_ST_CM003298.1_37610761	Salmo_trutta	315225	4	11.676	CM003298.1	37610761	CGGAATACTGTGTGTATGTAAATGTGGTCACCGTATCCACAGTTTCTAAACCCAGAGGTGCAACATCGCAAGACTTCCCAGAATGCTTGCGAAACAGACCAGGCCATGGTTTGGAGGTTG	0.1	32618923	32619042	LR584409.1	9	0.174382264	0.049487179	0.013111951	0.074947706	0.067349284	0.110712792
LG_4_ST_CM003298.1_28353761	Salmo_trutta	313706	4	11.698	CM003298.1	28353761	CGGTGGAAATCTGTCCTTTGGTCTGATGAGTCCAATTTTTTTATTTTTTGTTCTAACCGCAATGTCTTTGTGAGATGCAGAGTAGGTGAACGGATGATCATCACATGTGTGTTTCCCACC	0.17	23606230	23606111	LR584409.1	9	0.239190477	0.025546875	0.02233425	0.119985988	0.018510199	0.153142682
LG_4_ST_CM003298.1_33881313	Salmo_trutta	314622	4	11.716	CM003298.1	33881313	CGGACCAGACCATGGTACTAAATGCAACACACCAAGACGTCGTCCCAAATGGCACCTATTCCCTATTTATACCACTACTTTAACCAGAGTGAGCCCTATGGGCCCTGGTCAAAAGTAGTT	0.13	28885043	28885162	LR584409.1	9	0.23823287	0.061825397	0.04857984	0.085908777	0.048006612	0.181887072
LG_4_ST_CM003298.1_30770889	Salmo_trutta	314052	4	11.736	CM003298.1	30770889	AATTCCATTTTTTTCTTTTTTTTGTGAGCCCAATGTGGCGTTTCTCCAATCATTAACGAGATAAATCAAGTTGTCGTTNNNNNGAAAGCTCCAGGATGATGGCCTTCTAGGCAGAGTTCC	0.14	25869037	25868923	LR584409.1	9	0.214584247	0.069384615	0.04409048	0.07819113	0.05126258	0.151829882
LG_4_ST_CM003298.1_29235309	Salmo_trutta	313843	4	11.772	CM003298.1	29235309	AATTCTAATTGGTCAACCACAGGCTAGGGCTGGGTTATAAAGAACATCCCATCCCTTTGTTCTGTGGAGAGAATCACTGAGGACAGGGGAGAATAAACATCTACNNNNNNNNNNNNNNNN	0.17	25149436	25149533	LR584425.1	38	0.178749163	0.063148148	0.039043362	0.080701501	0.076992171	0.143597428
LG_4_ST_CM003298.1_32850993	Salmo_trutta	314428	4	11.828	CM003298.1	32850993	CGGTCTGTTGTTCAGTGCTTTCCCAGGTAAGGGGGCAGTAGCTCTTCGGCTGCATTAGATTCTCAACTGTCAGTGTCCATGCTAGCTGGGCTAACAACATGTGGAATTACTGATGCTAGC	0.14	27861610	27861729	LR584409.1	9	0.294805539	0.010681818	0.015539476	0.093080957	0.070615545	0.213194849
LG_4_ST_CM003298.1_35334026	Salmo_trutta	314879	4	11.868	CM003298.1	35334026	CGGATGATTGTTTGATCTCATTCCTCGTAGCCGATGTGATTAAGGCCTAAAGAGGGTTAACATTCAGAAGACCGCAGACTACCATAGTCTTTGTGCTCAAGAACGCCAAGGTAACCTGNN	0.12	30240736	30240617	LR584409.1	9	0.224783345	0.055120482	0.016542584	0.078435792	0.021159353	0.157350977
LG_4_ST_CM003298.1_31047770	Salmo_trutta	314104	4	11.9	CM003298.1	31047770	CGGACAGGGCCAAACAGGCAGGATTTAACCCCACCCACTTTGCCATAGATGAAGGCATACTGGATCAAACTAACTGGGAAGATCATGTTTTCCACTGAGTTTGAGTTAAAATTAGTGCTG	0.14	26141080	26140961	LR584409.1	9	0.214795375	0.058823529	0.045260598	0.077461628	0.039302987	0.154281729
LG_4_ST_CM003298.1_28509516	Salmo_trutta	313728	4	11.957	CM003298.1	28509516	AATTCATTCTTCCGTCGATGATAGCAAGCTATCCAGGTCATGAGGCAGCCCCAAACCATGATGCTTCCTCCACTGTACTTTACAGTTGGGATGAGGTTTTGATGTTGNNNNNNNNNNNNN	0.17	23759643	23759749	LR584409.1	9	0.241261798	0.024444444	0.024015323	0.125104956	0.020361219	0.158329024
LG_4_ST_CM003298.1_6801084	Salmo_trutta	320438	4	11.983	CM003298.1	6801084	AATTCACTTTAGCAACTGGATTTAAAAATCATTGTGCAATAGCAATGTCCTCTGTATCTGGCAAAGGCCTTCCAGTAAATGGATGATGCCAAGCGTCTGTTTATTATTTTATTAATGCTN	1.26	2509137	2509256	LR584409.1	9	0.185082878	0.115967742	0.042237136	0.060319592	0.033852039	0.131712833
LG_4_ST_CM003298.1_34222642	Salmo_trutta	314690	4	12.003	CM003298.1	34222642	AATTCCATGCCTATATAAACTATAAATGAGCCCCTCCGTTTCACCATTAGTTATGACCTATCCCAAATCAGTTTTCTTGATGTGTTAAGGACAAAACCTCCGTCTCTACAGATCTCTACC	0.13	29218124	29218243	LR584409.1	9	0.231590253	0.062822581	0.052035857	0.082495831	0.041538562	0.177543721
LG_4_ST_CM003298.1_25683194	Salmo_trutta	313233	4	12.017	CM003298.1	25683194	CGGTGACATCTAAAGTCAATTGCTTTATTCTTCACACATACTGAGATCAGATGAGTACTGGTTTAACAGACTGTCATGTCAGAAGGGCTGGATTATACCCTGCACTGGTGAATTCTCNNN	0.26	20933515	20933631	LR584409.1	9	0.180047805	0.067913043	0.068849191	0.107880481	0.055364162	0.143091529
LG_4_ST_CM003298.1_25682801	Salmo_trutta	313232	4	12.043	CM003298.1	25682801	CGGGAAGCCCAATTCTCCATTCAACCATTGGCAAAATCCCCTCACAATGATTTGAAACTGTGTTTCTAATATACAATGACATTTAACACAGACTACCCTTTGCTAATTAGAAAACTNNNN	0.26	20933117	20933002	LR584409.1	9	0.180047805	0.067913043	0.068849191	0.107880481	0.055364162	0.143091529
LG_4_ST_CM003298.1_34748449	Salmo_trutta	314775	4	12.095	CM003298.1	34748449	CGGAATATAAATAAATAGATATGTATGTGAATGGTGTGCATAAAGAGCACATACAGTGCCTTCAGAAAGTATTCATACCCCTTGACTTATTCCACTTTTTGTTGCGTTACAGCCTGAATT	0.12	29706262	29706381	LR584409.1	9	0.236708534	0.051337209	0.042801001	0.08259971	0.037482407	0.195096178
LG_4_ST_CM003298.1_6289420	Salmo_trutta	319701	4	12.099	CM003298.1	6289420	AATTCTAAATAAATCACAGATAGTGTCACCAGCAAAGCCCCCAGACACCACAACATCTCCTCCTCCATGCTTTACGGTGGGAAATACACATGCGGCGATCATCCGTTCACCCACACTGCA	1.09	2034771	2034652	LR584409.1	9	0.183693366	0.1298	0.012918375	0.061955383	0.019100248	0.140338103
LG_4_ST_CM003298.1_34555083	Salmo_trutta	314740	4	12.134	CM003298.1	34555083	NNNNNNNNNNNNNNNNNNNNNNNNNNCATTTACGGTGTGCATGATCATGAGCAAAGTAATTGTAGCCTATCATTTCACTTCCCCTGTGAGAACCATGAGCACGGGCTGACTTGGCTTTGC	0.12	29538060	29538153	LR584409.1	9	0.246181442	0.059135802	0.049019098	0.085279654	0.036651673	0.19653061
LG_4_ST_CM003298.1_6289228	Salmo_trutta	319699	4	12.193	CM003298.1	6289228	CGGTGAAAATTTGTCCTTTGGGCGTGAGTCCAAATTGGAGATTTTTGGTTCCATCAGCCGTGTCTTTGTGAGATGCAGTGTGGGTGAACGGATGATCGCCGCATGTGTATTTCCCACCGT	1.09	2034579	2034698	LR584409.1	9	0.183693366	0.1298	0.012918375	0.061955383	0.019100248	0.140338103
LG_4_ST_CM003298.1_31810240	Salmo_trutta	314262	4	12.204	CM003298.1	31810240	AATTCTAAATAAATCAGTGACAAAGCACCCCCACACCACCACACCTCCTCTTCCATGCTTCACTGTGCGATTTACAGGTGAGGAGATAATCCGTTCACCTACTCTGCTAGTCACATAGAC	0.15	26932446	26932565	LR584409.1	9	0.231781475	0.029044118	0.044423144	0.085863619	0.038082828	0.170406045
LG_4_ST_CM003298.1_32370931	Salmo_trutta	314357	4	12.259	CM003298.1	32370931	AATTCAGGCAGTAACACAACAAAATGTAGGATAAGTCAAGGGGTATGAATGCTTTCTGAAGGCACTGTATATATTTGTGTGTGGAAAGAACAGCTGGCTGAAGACAGGACAGCCGGGCAT	0.15	27502997	27503116	LR584409.1	9	0.263984514	0.0025	0.009933372	0.092928671	0.041829537	0.187298677
LG_4_ST_CM003298.1_34890417	Salmo_trutta	314830	4	12.284	CM003298.1	34890417	CGGGTTCCACTCTTATCAGCTAAAAACAAGAAGATCACCAACACTGGACAATTGAGGAGTGGAAAAACATTGCCTTGTCCGACGAATCCTGGTTCCTGTTGCGTCATGCTGATGGTAGAG	0.12	29849513	29849632	LR584409.1	9	0.224235349	0.063373494	0.043288979	0.079865738	0.018668287	0.179422155
LG_4_ST_CM003298.1_6223051	Salmo_trutta	319573	4	12.305	CM003298.1	6223051	AATTCCAATGTCCAGGCTGCTCCTTCCAATGACAGACGAAGCTCGTCTGAATATATTTAAACCTCTATTGGTTGAATATTGATAGTTTTGCTATATCTGTAAGATTTTCATGTGGCTGCA	1.07	1963363	1963244	LR584409.1	9	0.182475647	0.140243902	0.003355806	0.058149891	0.008064516	0.146671242
LG_4_ST_CM003298.1_26083467	Salmo_trutta	313296	4	12.317	CM003298.1	26083467	NNNTCTAATGTCCATTGGTTGTGTTTCCTGGCCCAAGCAAGTCTCTTGTTATTATTGGTGTCCTTTAGTAGTGGTTTCTTTGCAGCAATTTGATCATGAAGGCCTGATTCACGCAGTCTC	1.11875	21333353	21333237	LR584409.1	9	0.192557884	0.062892157	0.069045543	0.129867328	0.035940495	0.141632873
LG_4_ST_CM003298.1_6616323	Salmo_trutta	320163	4	12.337	CM003298.1	6616323	AATTCTATTGCTATGCATCTTCTTCTATTAGAATCTTAAAGGATTTTACAAATACTTCAGTAGGTTAGAATAGCCTGTGGTACTCAAAAGTAGGACATTGGCCCNNNNNNNNNNNNNNNN	1.2	2348133	2348236	LR584409.1	9	0.184830468	0.090142857	0.032652519	0.061264807	0.034081798	0.131396599
LG_4_ST_CM003298.1_25283297	Salmo_trutta	313144	4	12.339	CM003298.1	25283297	AATTCCAGATTTCACCAGCTAGTAACAGGTGGCAGTAGCCCAGCGCTCTGAGGAGTGTTTTCCTCTGTGGTCTATACTTCCTAGTGACACAGCGGTCTAAGGCACTGCATCTCAGTGTAA	0.26	20525976	20525857	LR584409.1	9	0.188092771	0.068010204	0.066757673	0.113609428	0.052100063	0.152477459
LG_4_ST_CM003298.1_26236417	Salmo_trutta	313350	4	12.355	CM003298.1	26236417	CGGGCTACACATTTGGGTGAAGCTTTTTTCCTCGCCTGAGTAGCCTCGTTTCACTGCCAAAAATAAAATTAAACCATCTAGTGTTCAGCGAAATAACAACACAATGTCAAATACAGGTAG	0.23	21505233	21505114	LR584409.1	9	0.202498575	0.049666667	0.073982941	0.124521127	0.04784073	0.153337249
LG_4_ST_CM003298.1_27721694	Salmo_trutta	313592	4	12.373	CM003298.1	27721694	AATTCTAAATAAATCACTGACAGTGTCACCAGCAAAGCACCATCACACCTCCTCCTCCATGCTTCACAGTGGGAACCACACATGTGGAGATAATCCGTTCACCTACTCTGCGTCTCACGA	0.18	23028480	23028361	LR584409.1	9	0.225687834	0.031428571	0.026123782	0.117869405	0.041035865	0.156258645
LG_4_ST_CM003298.1_25864670	Salmo_trutta	313264	4	12.403	CM003298.1	25864670	CGGTCACCGTGGTTCTTGATGCTGCAGTGGGGTAAATATCTAAACCATTTCAGTTGATACATGAAATGAAAGCCCAGCTCAATCACACCATGTTTCTTCGAAAGACCATACAGTGCCTTC	0.25	21124881	21124762	LR584409.1	9	0.181775727	0.065088496	0.071050403	0.110375149	0.043172178	0.145986669
LG_4_ST_CM003298.1_27580440	Salmo_trutta	313564	4	12.446	CM003298.1	27580440	AATTCAATGGTGTAGTCGTTAGCACCTAGAAACAACGCCCACCCCTGTAAACGTGCAGCTGCCATAACTGGAACACACTTCTGCGTGTTGAAGATTGAGACCAGGGGTTGGTGATCTGTG	0.18	22871900	22871781	LR584409.1	9	0.22141503	0.024358974	0.036123033	0.125764882	0.042699481	0.150286367
LG_4_ST_CM003298.1_26913938	Salmo_trutta	313444	4	12.454	CM003298.1	26913938	CGGCTGTGTAGTGTAAATGTGAAACGTATAGCTATCGGATATTGTATAAGTCAAATTATAGTCTTATTTGCGCATTATGTACAATTTTCAATCAAATGCACCCATGTATTGAGTTTTCAT	0.2	22159192	22159073	LR584409.1	9	0.210967891	0.039935897	0.043839467	0.120968228	0.038872966	0.157156182
LG_4_ST_CM003298.1_26253752	Salmo_trutta	313353	4	12.502	CM003298.1	26253752	AATTCATACATGAAAGAATATGTAGAATATTTTTCTTGACTGCATTATAAAGCCCATTACACATCTAACACCAATAGTCTGACCTGCTTAGCCGGTNNNNNNNNNNNNNNNNNNNNNNNN	0.23	21524951	21525046	LR584409.1	9	0.202498575	0.049666667	0.073982941	0.124521127	0.04784073	0.153337249
LG_4_ST_CM003298.1_25658548	Salmo_trutta	313227	4	12.526	CM003298.1	25658548	CGGTTACGGCCGGCTGTGACACAGCCTGGGATCAAACCTGGGTCTGTAGTGATGCCTGAAGCACTGCGATGCAGTGCCTCAGACCGCTGCGCCATTCGGGAGGCTGGCCTTGTGTTTTAG	0.26	20909142	20909023	LR584409.1	9	0.180060565	0.069732143	0.067261296	0.107231527	0.056376921	0.144403108
LG_4_ST_CM003298.1_25658403	Salmo_trutta	313225	4	12.537	CM003298.1	25658403	AATTCACCTTTCAGCAGGACAATAGCCTAAAACACAAGGCCAGCCTCCCGAATGGCGCAGCGGTCTGAGGCACTGCATCGCAGTGCTTCAGGCATCACTACAGACCCAGGTTTGATCCCA	0.26	20908997	20909116	LR584409.1	9	0.180060565	0.069732143	0.067261296	0.107231527	0.056376921	0.144403108
LG_4_ST_CM003298.1_28138680	Salmo_trutta	313669	4	12.584	CM003298.1	28138680	AATTCAAGGCACACTTAACCAGCATGGCTACCACAGCATTCTGCAGCGATACGCCATCCCATCTGGTTTGCGCTTAGTGGCACTATCATTTGTTTTTCAACAGGACAATGACCCAACACT	0.17	23404034	23403915	LR584409.1	9	0.230118253	0.020454545	0.021291277	0.116702724	0.021398706	0.150497702
LG_4_ST_CM003298.1_23290063	Salmo_trutta	312741	4	12.632	CM003298.1	23290063	AATTCCAAGGGAAACAGAACTTTACTGCACCATTGGCTATGTGGCTGTTTCCTCCATTCTGAATGACCTCGCTGAGTGTACGCTTGACATGTTCGTAGCAGGCAAAGTAGAGGGCGTGGG	0.3	18582009	18581890	LR584409.1	9	0.198795344	0.050074627	0.062990404	0.103595015	0.020787334	0.142214356
LG_4_ST_CM003298.1_26048271	Salmo_trutta	313283	4	12.663	CM003298.1	26048271	AATTCTAAATAAATCACTGACCGTGTCACCAGCAAAGCACCATCACACCACCTCCATGCTTCACGGTGGGAATCACACATACAGACATCATCCGTTTACCTNNTTACGTCTCACAAAGAC	0.24	21302121	21302004	LR584409.1	9	0.192557884	0.062892157	0.069045543	0.129867328	0.035940495	0.141632873
LG_4_ST_CM003298.1_6682649	Salmo_trutta	320265	4	12.705	CM003298.1	6682649	CGGCAGAGCAAAGAGTAGGGCGATAGGAGGCAAAGAAATAGAGACGGATAGAATAGGGAATATAAGAAAAGGAAAGATGAGGAGTGTACGAGGAAGAAGCAGACTATCGTACTCAGCTGT	1.23	2400793	2400674	LR584409.1	9	0.18665949	0.090142857	0.033367537	0.061751523	0.034978688	0.130648736
LG_4_ST_CM003298.1_23366285	Salmo_trutta	312757	4	12.714	CM003298.1	23366285	CGGGAGATCCTGGCAATAGGAAATCCGATAGGCTAAAGTACAGGCAGGGAATAGGCAAAAGGCGTCGTTACTGAGGCAGGCAAAAACTATCATACACGGGAGGAGTAAATTATGGGGAAA	0.3	18657428	18657309	LR584409.1	9	0.191581704	0.05	0.063989045	0.105073781	0.019580518	0.137878838
LG_4_ST_CM003298.1_26185202	Salmo_trutta	313327	4	12.727	CM003298.1	26185202	CGGTTAGTGAGCATTTATCCTTTGCCAAGATAATCCATCCACCTGACAGGTGTGGCATATCAATAAGCTGATTAAACGGAATAATCATTACACAGGTGCACCACTACACCTTGTGCTGGG	0.23	21439659	21439540	LR584409.1	9	0.192341116	0.049666667	0.075479316	0.126922592	0.04784073	0.142218449
LG_4_ST_CM003298.1_7448542	Salmo_trutta	321285	4	12.754	CM003298.1	7448542	AATTCCAGACCTTGGCGGAATGCCAGGATGTGCCTTCAACACATTGCTGGAGCAATTCCGCAGATTACAGTGGCGGGCTGCCTCACAGACAGTAACCCCCCCAGACTGTCAATTACCCTG	1.45	3129450	3129569	LR584409.1	9	0.186176333	0.110368421	0.042190804	0.063912834	0.035388964	0.134517749
LG_4_ST_CM003298.1_23617705	Salmo_trutta	312796	4	12.762	CM003298.1	23617705	AATTCACATTTTCCTGTTTTACATATTCACACCATCCCCCCCTCCCTGGGAGAGTGAAAAGGCTGGAGCTGCGCTGCTGCCGAGGTGAGCGCATGCACTAAGCAGGGGGAACAACACCNN	0.29	18894167	18894048	LR584409.1	9	0.187411366	0.046953125	0.067141463	0.102234915	0.020192409	0.14857089
LG_4_ST_CM003298.1_23403786	Salmo_trutta	312770	4	12.788	CM003298.1	23403786	AATTCATGCTGTAACACTACAAAATATGGAATAACTCAAGACAAGGGTTATGATTACTTTCTGAAGGCACTGTATCTTTTATTTATGTGCCGGACNNNNNNNNNNNNNNNNNNNNNNNNN	0.3	18695161	18695067	LR584409.1	9	0.191581704	0.05	0.063989045	0.105073781	0.019580518	0.137878838
LG_4_ST_CM003298.1_27454183	Salmo_trutta	313548	4	12.801	CM003298.1	27454183	AATTCTTTATGGCTCGTGTCCTACAGTAGCATCATGACCTACTGAGGAGGCAGGTAGTCTAGCGGTTCAGAGTGTTGGGACAGTAACCAAAAGGTTACAGGTTTAAATCCCTGAGCTGGC	0.18	22712569	22712450	LR584409.1	9	0.211703503	0.036363636	0.04314913	0.12032281	0.046966789	0.154816114
LG_4_ST_CM003298.1_25602371	Salmo_trutta	313211	4	12.819	CM003298.1	25602371	NNNNNNNNNGAGAACCCCGCTTACCTCCTCCAGAGCGTTATGCAGGTGATTCTGGTACGTGCCAGGCGTTCCTTTGCCAGTGCTCCCTCATCTTCGAACTCCAACCCTCTTCTTTCCCGT	0.26	20859461	20859570	LR584409.1	9	0.185877239	0.067477477	0.063656217	0.109312037	0.054109079	0.153224146
LG_4_ST_CM003298.1_23366055	Salmo_trutta	312756	4	12.841	CM003298.1	23366055	NNNNNNNNNCACCTGTATGTCATTATCACACACTAAGTAGTTCAGTCCTTTGCACCCCATCATTGTGAGGTATTGTTTGTTTTGTGACACAATTCTATTCGGAGCTCTGTTTTTCCCCAT	0.3	18657207	18657317	LR584409.1	9	0.191581704	0.05	0.063989045	0.105073781	0.019580518	0.137878838
LG_4_ST_CM003298.1_25266502	Salmo_trutta	313141	4	12.852	CM003298.1	25266502	AATTCATCCGATGGCATTGAGGAGTTTACCACATCAGGCAGCGGCTTCATTAATAAGTGCATCAACGACGTTGTCCCCACAGTGACTATATGTACATATCCCAACCAGAAGCCATGGGTT	0.26	20508044	20507925	LR584409.1	9	0.188613603	0.069731183	0.068285494	0.114621536	0.053987746	0.156524744
LG_4_ST_CM003298.1_25577785	Salmo_trutta	313206	4	12.895	CM003298.1	25577785	CGGGACATTCAGATGTTTTAGTCAAAAATATTCTCCTCCATCCCATTAGTTGAATTAAAAGGTGCTATCGCGTGCCATCTCTCCCCACTTGACGTAGAACCGTGCATCGCCTATCATGCG	0.26	20831037	20830918	LR584409.1	9	0.183880094	0.065138889	0.06177188	0.107753526	0.055123624	0.149677436
LG_4_ST_CM003298.1_25864496	Salmo_trutta	313263	4	12.914	CM003298.1	25864496	AATTCAGGCTGTAACAACAAAATGTGGAATAAGTCAAGGGGTATGAACTCTTTCTGAAGGCACTGTATGGTCTTTCGAAGAAACATGGTGTGATTGAGCTGGGCTTTCATTTCATGTATC	0.25	21124707	21124826	LR584409.1	9	0.181775727	0.065088496	0.071050403	0.110375149	0.043172178	0.145986669
LG_4_ST_CM003298.1_6801087	Salmo_trutta	320439	4	12.946	CM003298.1	6801087	AATTCTGACATGGTCTAAACACCCGTGAAAATCAAAATCAAATCAAATTGTATTAGTCACATGCGCCGAATACAACAGGTGTAGACCTTACAGTGAAATGCTTACTTAGGAGCCCCTAAC	1.26	2509140	2509021	LR584409.1	9	0.185082878	0.115967742	0.042237136	0.060319592	0.033852039	0.131712833
LG_4_ST_CM003298.1_24021868	Salmo_trutta	312865	4	12.976	CM003298.1	24021868	CGGCAGCAGCGGTGGCAGTTTCATTGGACGGGTATTCACCATTGGACGGTATCAAGTGACCGTTGATGAAACTGTTGCTGAAGGTGAGGTAACGTTAGAGTATTTGATCTGCTATTTCAT	0.28	19279157	19279038	LR584409.1	9	0.175237975	0.058333333	0.079219913	0.090882045	0.050829048	0.159200104
LG_4_ST_CM003298.1_7843083	Salmo_trutta	321830	4	12.976	CM003298.1	7843083	AATTCAAAGCTCTTTGACAGAAACACATAAAAACGTGCCAGGTCTGGAGAACAGCTAGTTTGAGCATTGTAATAGTGGTTGAGGGGAACTGGAAAGCTAAATGAGAAAGATGGGAAGCTN	1.56	3503963	3503844	LR584409.1	9	0.177292524	0.112771739	0.04686567	0.065918052	0.04845229	0.121791589
LG_4_ST_CM003298.1_25682589	Salmo_trutta	313231	4	13.03	CM003298.1	25682589	AATTCAGAGCCATTCAGTGGCTAGCTACACTACAAACATAATTTTATCAGGTTCCCGTGAAGCAATTGAAATGACAGTCCACCACAACATACCCAAGAGTTTTCTAATTAGCAAAGGGTA	0.26	20932905	20933024	LR584409.1	9	0.180047805	0.067913043	0.068849191	0.107880481	0.055364162	0.143091529
LG_4_ST_CM003298.1_21946096	Salmo_trutta	312490	4	13.095	CM003298.1	21946096	AATTCAAAGTAAGGGGAAAATGCGGAGCGAAGTATGGTAAAATCCATTTATATTCCATGATAAGCTATATGCTTTTATTTAATAATGTATCCTCAGTCTAAAAGAGTGAATGATGAAAAA	0.35	17269079	17269198	LR584409.1	9	0.211331049	0.059909091	0.024268567	0.097403565	0.051915561	0.151522557
LG_4_ST_CM003298.1_24099560	Salmo_trutta	312891	4	13.113	CM003298.1	24099560	AATTCAAGTAACAGACACATCTAAACATCAACTGTTCAGATGAGACTGCGTGAATCAGGCCTACATGGTCGAATTGCTGCAAAGAAACCACTACTAAAGGACACCAATAAGAAGAAGAGA	0.28	19369655	19369536	LR584409.1	9	0.17960263	0.073055556	0.072685677	0.098072943	0.048696361	0.162129451
LG_4_ST_CM003298.1_21182753	Salmo_trutta	312341	4	13.159	CM003298.1	21182753	AATTCTACATAATTATGACATAACATAGAAGGTTGTGCAATGAAACAGCAATATTTAGACTTAGGGTTGCCACCCGTTCGATAAAATACGGAACGGTTCCGTATTTCACTGAAAGAATAA	0.38	16512894	16513013	LR584409.1	9	0.202889985	0.058209877	0.0563857	0.106026933	0.056727282	0.168114816
LG_4_ST_CM003298.1_21549440	Salmo_trutta	312417	4	13.181	CM003298.1	21549440	CGGGCTGCTGTGGTCCGCGATTGGTTCACTGGTCACCCACTTTTCATCGCACTCAATCTCCCCCCATACTCTCCGTTCTTGAATCCTATTGAAGAATTCTTNNNNNNNNNNNNNNNNNNN	0.37	16882182	16882082	LR584409.1	9	0.21522345	0.064276316	0.036143373	0.105541652	0.058067939	0.173824886
LG_4_ST_CM003298.1_21207017	Salmo_trutta	312349	4	13.205	CM003298.1	21207017	AATTCTCTTTGGTTATAGTCACAGCCATGTATATCCCCCCTCAAGCCGATACCACGACAGCCCTCAAAGATCTTCACTGGACTTTATGCAAACTGAAAACCACATATCCTGAGGCCGCAT	0.349130435	16536979	16536860	LR584409.1	9	0.202889985	0.058209877	0.0563857	0.106026933	0.056727282	0.168114816
LG_4_ST_CM003298.1_22550373	Salmo_trutta	312559	4	13.227	CM003298.1	22550373	AATTCACTACAGATGTAAGGTAAATGAGAGAGTGAAGTGTCTGAGTGTTCTTTCCTATGCTTGCTTCTTCCAGAATGCCTACAAGCATTAAAGCTAGCCTGTAACTCAACATGAAGGTCA	0.33	17870969	17870851	LR584409.1	9	0.200216593	0.061587302	0.043288944	0.095120506	0.023908921	0.145506521
LG_4_ST_CM003298.1_21549343	Salmo_trutta	312415	4	13.239	CM003298.1	21549343	AATTCTTCAATAGGATTCAAGAACGGAGAGTATGGGGGGAGATTGAGTGCGATGAAAAGTGGGTGACCAGTGAACCAATCGCGGACCACAGCAGCCCGGTGGAAGCTAACATTGTCCCAG	0.37	16882085	16882204	LR584409.1	9	0.21522345	0.064276316	0.036143373	0.105541652	0.058067939	0.173824886
LG_4_ST_CM003298.1_24099400	Salmo_trutta	312890	4	13.24	CM003298.1	24099400	NNNNNNNNNNNNNNNNGCTCGTGTTTCCTGGCCCAAGCAAGTCTCTTCTTCTTATTGGTGTCCTTTAGTAGTGGTTTCTTTGCAGCAATTCGACCATGTAGGCCTGATTCACGCAGTCTC	0.28	19369511	19369614	LR584409.1	9	0.17960263	0.073055556	0.072685677	0.098072943	0.048696361	0.162129451
LG_4_ST_CM003298.1_21182901	Salmo_trutta	312342	4	13.278	CM003298.1	21182901	CGGAAACGATCATTTCGAAAACAAAACGTTTATTCTTTCAGTGAAATACGGAACCGTTCCGTATTTTATCGAACGGGTGGCAACCCTAAGTCTAAATATTGCTGTTTCATTGCACAACCT	0.38	16513042	16512923	LR584409.1	9	0.202889985	0.058209877	0.0563857	0.106026933	0.056727282	0.168114816
LG_4_ST_CM003298.1_21100405	Salmo_trutta	312330	4	13.392	CM003298.1	21100405	CGGCACCTGTTTCAGTCCAAGTCAAGCGTTGATCCCAAGGCACAATACAGCCTGTATATAGCAATTGAGATTATAATGAAACTATAGATGAACACTAGCAGGACACTTAGACAAAAAGAA	0.38	16421358	16421477	LR584409.1	9	0.200792945	0.0525	0.053372724	0.104607007	0.059517345	0.160346249
LG_4_ST_CM003298.1_19539210	Salmo_trutta	312012	4	13.397	CM003298.1	19539210	CGGTCCTTTAACTGTGGCTGCCGTCTCGTTCCGAGAGTTAGAGCCGCTCATGTCTTGATTGTTCTGTGCTTGTTTAGTCAACTGCAACTTTCACTAAATTCAAGATGGCGAAGCGTCTCT	0.43	14878921	14879040	LR584409.1	9	0.191615276	0.043125	0.039128863	0.100888406	0.047103851	0.152503144
LG_4_ST_CM003298.1_22179390	Salmo_trutta	312516	4	13.452	CM003298.1	22179390	CGGACTAATAAATCAAATACCCCCTCTACCTAAACACATACACAAAACACACCCTGAACCACATAAAACAAACACCCCCTGCCACGTCCTGACGAAACTATAATAACAAATAACCCCTAT	0.34	17502007	17502126	LR584409.1	9	0.204644161	0.060086207	0.022410511	0.096799124	0.031065233	0.147059314
LG_4_ST_CM003298.1_22179582	Salmo_trutta	312518	4	13.458	CM003298.1	22179582	AATTCCACTTTATCCTGTATGAACTGCGAGTTGAGAACCAATCATATTAGATTCTGTCACGTCCTGACCAGTAATAGGGGTTATTTGTTATTATAGTTTCGTCAGGACGTGGCAGGGGGT	0.34	17502199	17502080	LR584409.1	9	0.204644161	0.060086207	0.022410511	0.096799124	0.031065233	0.147059314
LG_4_ST_CM003298.1_7618151	Salmo_trutta	321528	4	13.475	CM003298.1	7618151	CGGACGAAAACAAAGTTCAGTGAGCTTTCAGGTCGCGTGCCCCAACCACAACAGTACACTAGACTCGATCCTCGTTCTGAACAGCCATACTTCTTCATTACTCAAAAGATAAACATCAAC	1.5	3289647	3289766	LR584409.1	9	0.172380543	0.113010204	0.04027304	0.066240634	0.043768497	0.126505839
LG_4_ST_CM003298.1_21641097	Salmo_trutta	312445	4	13.508	CM003298.1	21641097	CGGCATTAACTGTAAAAACAATGCCCCTCAATGTCATTCAAACTTACTTTTTATTATGTTTAGACTTGCTTGGGCCAAGTAACATGAGCAATGGACATTAAACAGGTGGAAATGTGTCCT	0.37	16966968	16967087	LR584409.1	9	0.216265404	0.064276316	0.031694216	0.111888855	0.055917274	0.175292673
LG_4_ST_CM003298.1_23066620	Salmo_trutta	312671	4	13.555	CM003298.1	23066620	AATTCAAAATTGATTAAATTGAGGGTTTTTCTCACCCATCTACACACAATACCCCATAATGACAAAGTGAAAACATGTTTTTAGTCATTTTAGAAAATGTATTGAAAANNNNNNNNNNNN	0.31	18353306	18353199	LR584409.1	9	0.196838048	0.05239726	0.063069538	0.096670243	0.029221333	0.146046974
LG_4_ST_CM003298.1_21206792	Salmo_trutta	312348	4	13.584	CM003298.1	21206792	NNNNAGTTGGAGTAGCAGTGGTCGAGTGTTTGCAGCGCGAGTACTACAGTCGATGTGTTGATAGAACTTCGGCAGCCTTTTTCTCAAAAATCTCCAGCTACAATAAATGCGGCCTCAGNN	0.38	16536756	16536871	LR584409.1	9	0.202889985	0.058209877	0.0563857	0.106026933	0.056727282	0.168114816
LG_4_ST_CM003298.1_21825036	Salmo_trutta	312473	4	13.626	CM003298.1	21825036	AATTCCTGTCCTTCTTAATGCGTTTGAGCCAATCAGTTGTGTTGTGACAAGGTAGGGGTGGTATACAATAAATAGTAAATAAATACCCTTGAACGAGTATGTGTGTCCAAACTTTTGACT	0.36	17145840	17145959	LR584409.1	9	0.215017004	0.073934426	0.031635459	0.107823397	0.055391326	0.166768978
LG_4_ST_CM003298.1_21077539	Salmo_trutta	312325	4	13.687	CM003298.1	21077539	AATTCCAGTCACAGTACTAGCCTCTACTTCAACAGTAAGTAAACCGTCCGTGTCTGTAGATTAATCTGTTTTTCTTTTTTTTGTCGGGTTAGAGTTCTTTTGTGAGGTAGTCGGATCTTT	0.38	16401717	16401836	LR584409.1	9	0.201009776	0.051813187	0.058107191	0.103311608	0.060553917	0.15737676
LG_4_ST_CM003298.1_18290600	Salmo_trutta	311725	4	13.69	CM003298.1	18290600	CGGTATGTCTTTGTGAGACGCAGAGTAGGTGAACAGATGATCTCTGAATGTGTGGTTCCAACATGGAGGAGGAGATGTGATGGTGTGGGGGTGCTTTGCTGGTGACACTGTCAGTGATTT	0.48	13670791	13670910	LR584409.1	9	0.20029999	0.101569767	0.020765963	0.130401238	0.051218539	0.155010564
LG_4_ST_CM003298.1_6741952	Salmo_trutta	320385	4	13.696	CM003298.1	6741952	AATTCTTCAGGGCATGGAAACGTTGCTCAATTGGTATCAAGGAACCTCATGTGTGCCAGGAAAACATTCCCCATACCATTACACCACCACCACCAGCCAGTACAGTTGACACCAGGCAGG	1.25	2454391	2454510	LR584409.1	9	0.184346508	0.109488636	0.038208351	0.06005677	0.032841531	0.130546906
LG_4_ST_CM003298.1_22495943	Salmo_trutta	312547	4	13.735	CM003298.1	22495943	AATTCAATGTACCCAGTGGAGGACGGAAAATAGCTGTCCTCTGGCCACACCATTGTGCTACTCAAGAGGGTGCTGTTAATGCTACTGTGGACCTTCATTGCAAAACTGTGTTTTAATCAG	0.33	17814544	17814663	LR584409.1	9	0.20053602	0.074615385	0.037708851	0.097167084	0.023904105	0.151206028
LG_4_ST_CM003298.1_17624242	Salmo_trutta	311602	4	13.758	CM003298.1	17624242	AATTCTCATGAAAATGGACAGTTTCCAATAAAAGCACAACTCTGGTCTCACCTCTTTTGTTGTTTGGTTACCCAGGACTGCAGCTCCCAGCTTTCCTTGCATCTGATACTGTCCGTTAAG	0.5	13013492	13013373	LR584409.1	9	0.190381718	0.100135135	0.031196989	0.127274801	0.044632951	0.143721597
LG_4_ST_CM003298.1_22496223	Salmo_trutta	312548	4	13.794	CM003298.1	22496223	CGGACTCTGTGGTTCTATGTTCTGCACAGTGGAGGCTCCTCAGAGGAGGAAGGGGAGGACCATCCTCTTGAGTGAATTTCATAAAAATAAAAATAGTGAAACATTAAAAAGTAATCCTTT	0.33	17814824	17814705	LR584409.1	9	0.20053602	0.074615385	0.037708851	0.097167084	0.023904105	0.151206028
LG_4_ST_CM003298.1_19949144	Salmo_trutta	312083	4	13.86	CM003298.1	19949144	CGGGTGGACCCAGATGAGGAGGTGCAGGGGGAGATCCACCTGGGTCTGGAGCTTCTCAGAGATGCCAAGAGGATAGGACTGCGCTGCCATTTCATAGAGGCCAGGTAATACACCCAATTT	0.41	15321618	15321737	LR584409.1	9	0.19841246	0.051285714	0.046184785	0.106447549	0.034040813	0.166722815
LG_4_ST_CM003298.1_20234105	Salmo_trutta	312151	4	13.902	CM003298.1	20234105	NNNNAACTCCAATTGTATAATGCTTGAGCTCCTGTTCCTCTTATAGAATATTAACTCCAAACTATTGTGGAGCTCCTGCACCTAGATATATACAGTACCAGCACCCAACATGAGTTCCGA	0.4	15592360	15592247	LR584409.1	9	0.190277342	0.041138614	0.047120344	0.096970712	0.047792394	0.160402193
LG_4_ST_CM003298.1_20534195	Salmo_trutta	312225	4	13.95	CM003298.1	20534195	CGGCCACCAATTTCCAACATGTAAGAATAGTTTATTTTAGACTAGGTTGTAGTTGTAGTAATTATATTTCTATGTCCAGACCATTAGTCTACAACAGGCCCAAAGGATAAAGAACATGAA	0.39	15887324	15887205	LR584409.1	9	0.18677846	0.048083333	0.042700836	0.098518328	0.045587506	0.156323524
LG_4_ST_CM003298.1_22678258	Salmo_trutta	312584	4	13.964	CM003298.1	22678258	AATTCTTCCTCTTGCTCAAGGAAGAGCAGGGGCTGATATCCCATGGAACACTTGAAAGGCGAGAGACCAGTGACCGAGCAGGGAAGAGTGTTGCGGGCGTATTCCAACCACACNNNNNNN	0.32	17989400	17989288	LR584409.1	9	0.20186815	0.053492063	0.059747509	0.097658617	0.028981121	0.157852887
LG_4_ST_CM003298.1_20534027	Salmo_trutta	312224	4	13.986	CM003298.1	20534027	AATTCAAATCCATCGCTGTAGGATGCCTTCATCTAATTGTGACTCCCGTTTCATGTTCTTTATCCTTTGGGCCTGTTGTAGACTAATGGTCTGGACATAGAAATATAATTACTACANNNN	0.39	15887152	15887271	LR584409.1	9	0.18677846	0.048083333	0.042700836	0.098518328	0.045587506	0.156323524
LG_4_ST_CM003298.1_18034565	Salmo_trutta	311674	4	14.017	CM003298.1	18034565	CGGAGTGTTGTCAGTTAGTTCATTAAACCATCAATCAATATGTTTTCGAATGGGGATTTAAAATGTCTTATGCATACAGAGACCTTTCCTGAATTCNNNNNNNNNNNNNNNNNNNNNNNN	0.49	13428079	13428171	LR584409.1	9	0.1870387	0.095	0.020999931	0.123395941	0.05398131	0.14680214
LG_4_ST_CM003298.1_20584181	Salmo_trutta	312230	4	14.047	CM003298.1	20584181	CGGGTCTGACTTCTCTGCCGCCAGTAGCATCGCATTACACTGGCCACTGACAGACAGCCCTTGGGAGACAGTCCTGCTGTGCTGTTGCAGCCTGGCTTACTGTATCTGTCTGAGGAGGAC	0.39	15939897	15940016	LR584409.1	9	0.18694887	0.051981982	0.044675441	0.100363893	0.044744568	0.154366684
LG_4_ST_CM003298.1_33584830	Salmo_trutta	314543	4	14.099	CM003298.1	33584830	AATTCATAGAATGGACCTATACCTTCAGACCACTGCAATTTAGATGATCAACTTAAAAAAAATGTTACTAACCTTTATTTTAGCAGGGAGTCCCATTGAGACCAATGCCCCTTTNNNNNN	0.401182796	28608197	28608078	LR584409.1	9	0.24121939	0.047807018	0.049036174	0.091590615	0.045472124	0.182698567
LG_4_ST_CM003298.1_19949398	Salmo_trutta	312084	4	14.14	CM003298.1	19949398	AATTCAACCACAAAGCACTGCATGATGATCTGTCATACAGAGGATGAGCATTTTGACAACCTTTTGAGATTGAAGAAGCAGTTATATATTTCAACAAGAGATCATAACGGCTTACAGTAG	0.41	15321872	15321753	LR584409.1	9	0.19841246	0.051285714	0.046184785	0.106447549	0.034040813	0.166722815
LG_4_ST_CM003298.1_18339847	Salmo_trutta	311733	4	14.285	CM003298.1	18339847	CGGTGGAAATCTGTCCTTTGGTCTGATGAGTCCAATTTAAGATTTTTGGTTCCAACAGCCATGGATTTGTGAGATACAGAGTAGGTGAAGGATGATCTCTGCATGTGTGGTTCCCACCGN	0.48	13716257	13716376	LR584409.1	9	0.197707135	0.095769231	0.022318559	0.126253534	0.05523568	0.153988103
LG_4_ST_CM003298.1_6188947	Salmo_trutta	319519	4	14.299	CM003298.1	6188947	AATTCATCGGCGGTCACAGATGCAGATCAGCAACTTGATTCTATGTTTAGCTGAGATCTTCTGTGTATAAAGGGCAAAAAAGCATTTAACGACCCAGTTAACGTTCTACAAGTGGTCTGA	1.07	1921336	1921455	LR584409.1	9	0.184995945	0.136904762	0.003327124	0.06015879	0.008152174	0.14989558
LG_4_ST_CM003298.1_18198081	Salmo_trutta	311695	4	14.372	CM003298.1	18198081	AATTCAAACCAGCAACCATTCGGTTACTGGCCCAATGCTCTTAACCGCAAGGCTATTCAACAGTCTTGGTGTATTTGTGAAGCATCTAAGTGCTGTCCCATCTCTTCATTTTCACCTTTA	0.49	13582471	13582352	LR584409.1	9	0.197287435	0.101569767	0.020238015	0.129256408	0.051218539	0.153869386
LG_4_ST_CM003298.1_17181399	Salmo_trutta	311511	4	14.577	CM003298.1	17181399	AATTCAAAGTTCCCTCGACAGTTACTTGACTATGTTTAACAGTAAAGATAGGCCTATACATGTACTGTACCTGCTTTTCGTTTAGAAGACACTTATTTGCTGATCATTTGATCAGACCGT	0.52	12583691	12583572	LR584409.1	9	0.197427077	0.102214286	0.032123633	0.130905963	0.036953446	0.161999369
LG_4_ST_CM003298.1_19347080	Salmo_trutta	311978	4	14.618	CM003298.1	19347080	AATTCACCTGGTCAGGCTGTCGTGGAAAGAGCAGGTGTTCTTAATGTTTTGAATACTTCATTTACCATACCCTGACCCTCCATCCCTCTTATACCGCCCCACACCAAAAGAAACTACCTC	0.43	14681780	14681899	LR584409.1	9	0.185114295	0.068092784	0.010380625	0.09796197	0.053342006	0.155015014
LG_4_ST_CM003298.1_19030243	Salmo_trutta	311890	4	14.638	CM003298.1	19030243	AATTCCAATACACAATGTGACACAAACTGCTATGGTCCACTGGCTCCCATCTGCAACTGAGTGTCAGGACGTCTCCTAGGATACGCTGGAAACTTTAGGGACGACAAACTGACAATAACA	0.45	14367074	14366955	LR584409.1	9	0.185210863	0.077925532	0.00458132	0.097597797	0.043544824	0.16847502
LG_4_ST_CM003298.1_15917998	Salmo_trutta	311262	4	14.762	CM003298.1	15917998	AATTCTGATTTATTTCCAGGGATACACAACATCCTGAAATATATGTTGATATCTTTGTTAGAAGAATACTATATTTCCCTTGACGGAGTGATGCTGAATGTTAAAAATACCTCAATTTAC	0.56	11319089	11318970	LR584409.1	9	0.212828143	0.086959459	0.010008965	0.118616826	0.045693632	0.166858476
LG_4_ST_CM003298.1_15917843	Salmo_trutta	311260	4	14.767	CM003298.1	15917843	CGGTTACGTGAACTGAACTGGAGAGTGGGGCATTAAGTAAATTGAGGTATTTTTAACATTCAGCATCACTCCGTCAAGGGAAATATAGTATTCTTCTAACAAAGATATCAACATANNNNN	0.56	11318942	11319048	LR584409.1	9	0.212828143	0.086959459	0.010008965	0.118616826	0.045693632	0.166858476
LG_4_ST_CM003298.1_16074220	Salmo_trutta	311301	4	14.801	CM003298.1	16074220	CGGTGGAAATCTGTCCTTTGGTCTGCTAAGTCCAAATATGAGATTTTTGGTTCCAACCGCCATGTCTTTCTGAGACGCAGAGTAGATGAATGGATGATCTCCGCATGTGTAGTTCCCACT	0.56	11473735	11473854	LR584409.1	9	0.223394862	0.107410714	0.012173066	0.115214718	0.038135705	0.18623798
LG_4_ST_CM003298.1_16501926	Salmo_trutta	311379	4	14.836	CM003298.1	16501926	CGGACATGTTCTGATAAGCAGACACGGTGAAATCATGGCTGTTTTTCAAAACCCAAGAGAAAAACTATTCCTTTGAGGTCATAATGACCATTCTGAAGTTCCACAAGGTACTAACCTCAG	0.54	11897762	11897643	LR584409.1	9	0.220475373	0.122567568	0.010034605	0.137243482	0.046192205	0.182340402
LG_4_ST_CM003298.1_14956844	Salmo_trutta	311098	4	14.905	CM003298.1	14956844	AATTCTGGACAAATGTTGCTTCGCCCAACTTCATCAACGGAAGGGTGTCAAAATTTTGCGGGCCGCATTCGGTCGTCACCGAGGTACCGGNNNNNNNNNNNNNNNNNNNNNNNNNNNNNN	0.6	10350113	10350202	LR584409.1	9	0.210097795	0.092011494	0.021038067	0.11419724	0.034367274	0.167009476
LG_4_ST_CM003298.1_14956932	Salmo_trutta	311099	4	14.922	CM003298.1	14956932	CGGTACCTCGGTGACGACCGAATGCGGCCCGCAAAATTTTGACACCCTTCCGTTGATGAAGTTGGGCGAAGCAACATTTGTCCAGAATTNNNNNNNNNNNNNNNNNNNNNNNNNNNNNNN	0.6	10350201	10350113	LR584409.1	9	0.210097795	0.092011494	0.021038067	0.11419724	0.034367274	0.167009476
LG_4_ST_CM003298.1_16739834	Salmo_trutta	311420	4	14.948	CM003298.1	16739834	CGGAGGAGTTTCATTCACGTTTGGCTCGAGACTGTTTTGTCTAAGACTTGCAGAACACGTTTGTAATCTTTGGGTAGTGTTCGGAACAGGTGACGTGCAGCTAACGCACCCCGCTTTTTC	0.53	12125664	12125783	LR584409.1	9	0.226844961	0.111949153	0.019219897	0.139208176	0.049040113	0.199700505
LG_4_ST_CM003298.1_15392366	Salmo_trutta	311170	4	15.032	CM003298.1	15392366	CGGGTTTTCCCCTTTCGATCTCCTCTATGGGAGGAGGCCACGCGGCCTAGTGGACCTCGCCAAGGAAGTGTGGGAAGCCCAACCAACCACGTTACGCAGCATTGTAGAACACGTGGAGAT	0.58	10782370	10782489	LR584409.1	9	0.210943557	0.088933333	0.007910827	0.112596076	0.033433612	0.165212498
LG_4_ST_CM003298.1_15209615	Salmo_trutta	311148	4	15.035	CM003298.1	15209615	CGGTGTGATGAATCGAACCTCATCACTGGGAACTAATGCCGCCTTCAAAACAACTGGGAACTCGGACATCTCTGACTTCAGTAGCCTACTTTGAAGACAACGGGGAACTCTGAAAAAACT	0.59	10604058	10603939	LR584409.1	9	0.213849453	0.071623377	0.018500583	0.123412328	0.036677954	0.160890188
LG_4_ST_CM003298.1_15457067	Salmo_trutta	311186	4	15.064	CM003298.1	15457067	CGGCATTATATATTATCGGTCATATAGTGAATCCATGTCTTTAATGTGCAAATGACAAATAACTAGACGAGAGAGAGCAGTGCAACCAACGTCCCGCGGGTAGAACTTAACGTCTACTAG	0.58	10846557	10846438	LR584409.1	9	0.214851695	0.0930625	0.007634225	0.112729981	0.032272723	0.171594494
LG_4_ST_CM003298.1_15209453	Salmo_trutta	311147	4	15.104	CM003298.1	15209453	AATTCTGGGTTGACCGTTCAAAACGATTTTCCCAGTCGGAGCTAGTTTTTTCAGAGTTCCCCGTTGTCTTCAAAGTAGGCTACTGAAGTCAGAGATGTCCGAGTTCCCAGTTGTTTTGAA	0.59	10603896	10604015	LR584409.1	9	0.213849453	0.071623377	0.018500583	0.123412328	0.036677954	0.160890188
LG_4_ST_CM003298.1_16041782	Salmo_trutta	311294	4	15.127	CM003298.1	16041782	CGGATTTAGCACCTCAGGTTTCCTGCCCTATCTCACACGCCCAGCCCCTCAGACAGGCTAATAGCAAAGCCTCTTTCCGATGATAATACAGGTAATATAGATGATAATAACAATTATACA	0.56	11443018	11442899	LR584409.1	9	0.222609922	0.107410714	0.012064378	0.114909839	0.03780409	0.187107374
LG_4_ST_CM003298.1_15309221	Salmo_trutta	311159	4	15.168	CM003298.1	15309221	AATTCATATTCAGTCTTCAATGAAAACAATCAAAAAGACCCTGCACATCTGCCATATTTCAACAAATTAGACTGGGAACACGAAATCAATGGGGGGGGGTGGAAAGCAGATGAACAAAGN	0.59	10708494	10708613	LR584409.1	9	0.213798212	0.080804598	0.017322202	0.122769157	0.034356565	0.1637659
LG_4_ST_CM003298.1_15940996	Salmo_trutta	311266	4	15.283	CM003298.1	15940996	CGGATGAGCATGGAGGACCCCAGTGGTCACTCACCCAAGAAGGTGCTGGAGATGAACTCCGACACCTGGTTCCCAGAGCGGCTCATCTCAGACAGGTGGCTGAGCTCCCTGNNNNNNNNN	0.56	11339089	11339177	LR584409.1	9	0.212828143	0.086959459	0.010008965	0.118616826	0.045693632	0.166858476
LG_4_ST_CM003298.1_19347245	Salmo_trutta	311979	4	15.322	CM003298.1	19347245	CGGGTATAACAGAGGTCGATAGTGTTTGGTGTAGGGAAGTATAGGAGAGGTAGTTTCTTTTGGTGTGGGGCGGTATAAGAGGGATGGAGGGTCAGGGTATGGTAAATGAAGTATTCAAAA	0.43	14681945	14681826	LR584409.1	9	0.185114295	0.068092784	0.010380625	0.09796197	0.053342006	0.155015014
LG_4_ST_CM003298.1_15459392	Salmo_trutta	311187	4	15.352	CM003298.1	15459392	AATTCTAACTCTACGGTGTCCAGTTTGCCTGAGTCGTGTGCATCTTTTCATAGTGATCGAACGGAAACAGACTTTTTCAGTTGTCATTGCTCAACTCAGACATTGTTTTGGTCTCTAACT	0.58	10850275	10850394	LR584409.1	9	0.214851695	0.0930625	0.007634225	0.112729981	0.032272723	0.171594494
LG_4_ST_CM003298.1_16547728	Salmo_trutta	311392	4	15.408	CM003298.1	16547728	CGGTGGAAATCAGTCCTTTGGTCGGATGAGTACAAATTTGCGATTTTTGGTTCCAACCGTAGTGTCTTCGTGAGACGCAGAATAGGTGAACAGATGATCTCCGCATGTGTTGTTCCCCCA	0.54	11943066	11943185	LR584409.1	9	0.223313524	0.117	0.011599577	0.136007315	0.045053779	0.20233859
LG_4_ST_CM003306.1_18946827	Salmo_trutta	379401	4	15.484	CM003306.1	18946827	CGGTGCCCCAGCACATTGACTCTGTACCTGTACCCACTGTATATAGTCTCGCTATTGTTATTTTAATGCTGCTCTTTAACTACTTGTTACTTNNNNNNNNNNNNNNNNNNNNNNNNNNNN	0.45	10512253	10512344	LR584409.1	9	0.206157381	0.0772	0.021010862	0.120021639	0.03426234	0.151604352
LG_4_ST_CM003306.1_18946731	Salmo_trutta	379400	4	15.494	CM003306.1	18946731	NNNNNAAGTAACAAGTAGTTAAAGAGCAGCATTAAAATAACAATAGCGAGACTATATACAGTGGGTACAGGTACAGAGTCAATGTGCTGGGGCACCGGTNNNNNNNNNNNNNNNNNNNNN	0.45	10512344	10512251	LR584409.1	9	0.206157381	0.0772	0.021010862	0.120021639	0.03426234	0.151604352
LG_4_ST_CM003298.1_17181210	Salmo_trutta	311510	4	15.561	CM003298.1	17181210	CGGCTGGCAGGCCTAGCAGTATGGCTCCCTGAAACTGAAATTATTAGGAGCCGCAATGGAGGAGGTAAGGACGGTCTGATCAAATGATCAGCAAATAAGTGTCTTCTAAACGAAAAGCAG	0.52	12583502	12583621	LR584409.1	9	0.197427077	0.102214286	0.032123633	0.130905963	0.036953446	0.161999369
LG_4_ST_CM003298.1_14990849	Salmo_trutta	311113	4	15.634	CM003298.1	14990849	AATTCAATCTGTAAGGCAGCAAAACGTGGAATANNNNAAGGGGTATGAATACTTTCTGAAGTGACTGTAAGTTTATCATTTCTGGGAAGTCACATAGTATAGTATGAAGAGCACTACTCA	0.6	10377877	10377996	LR584409.1	9	0.210097795	0.092011494	0.021038067	0.11419724	0.034367274	0.167009476
LG_4_ST_CM003298.1_15713080	Salmo_trutta	311226	4	15.693	CM003298.1	15713080	CGGATGAAAAGCATGCCCAAAGTAAACTGCCTGCTACTCAGGCCCAGAAGCTAGGATATGCATATTATTAGTAGATTTGGATAGAGATCACTCTGAAGTTTCTAAAACTGTTTGAATGAT	0.577819549	11106061	11106180	LR584409.1	9	0.218530088	0.096722222	0.002957539	0.118313585	0.040434475	0.171455403
LG_4_ST_CM003298.1_16402593	Salmo_trutta	311357	4	15.767	CM003298.1	16402593	CGGATTGTGCAACATTTGCCTTTTTTTCCCCCAAAATTCTTCCAGATCTGTCAAATTGGTTGTTGATCATTGCTAGACAACCATTTTCAGGTCTTGCCATAGATTTAAATNNNNNNNNNN	0.55	11800927	11801022	LR584409.1	9	0.229992139	0.122567568	0.012928097	0.130609636	0.046192205	0.185405325
LG_4_ST_CM003298.1_15309419	Salmo_trutta	311160	4	15.807	CM003298.1	15309419	CGGTCAAAGACTGGCCTGAGGCAGAACCCCATCAGGGGGAACTGGATAGGAGTGACGACCACACCAGTTTGATGTGGTTACTTTGTTCATCTGCTTTCCACCCCCCCCCATTGATTTCGN	0.59	10708693	10708574	LR584409.1	9	0.213798212	0.080804598	0.017322202	0.122769157	0.034356565	0.1637659
LG_4_ST_CM003298.1_15456845	Salmo_trutta	311185	4	15.86	CM003298.1	15456845	AATTCTCCATGTGGTCTATATTAAAGGGCACTTCATTCCATATAACAGGCTTTTAAAAGTTCAATTCAAAGGTACGTAAAAGGCACTCCTTTAGTGGAACGACCTAGTAGACGTTAAGTT	0.58	10846335	10846454	LR584409.1	9	0.214851695	0.0930625	0.007634225	0.112729981	0.032272723	0.171594494
LG_4_ST_CM003298.1_19920337	Salmo_trutta	312067	4	16.167	CM003298.1	19920337	AATTCCTTTTCCCAGGCATTACTGACTTATTCCAGATTTGATAACTTGTTGATAAGTATTTCAAGTTTCGGCTAACCATATTATGTTATAGCAATCTGTCATTCGGTGATACAGTCGATG	0.41	15281646	15281527	LR584409.1	9	0.19768425	0.051285714	0.047458848	0.106447549	0.031345726	0.16499958
LG_4_ST_CM003298.1_16566784	Salmo_trutta	311397	4	16.33	CM003298.1	16566784	AATTCTGATCACCTGTTCACACAGCTGTATGTCATTATCACACACTATTTAGTTCAGTTCTTTGCACCCCATCATTGTGAGGTATTGTTTGTTTTGTGACACACTTCTAGTCGGACCGCT	0.54	11961961	11961842	LR584409.1	9	0.221580709	0.111949153	0.012256156	0.136118833	0.047603992	0.200827096
LG_4_ST_CM003298.1_15392593	Salmo_trutta	311172	4	16.37	CM003298.1	15392593	AATTCTCAGGGCTGGGTTCCCTGATTGCAGATCTGAGCTTGGGCGCGTTGGGCCTTCTCCATATGTTCCCTTACCACTGGCCATATGGCTGTCATCTGCTCCATCATCATCTCCACGTGT	0.58	10782597	10782478	LR584409.1	9	0.210943557	0.088933333	0.007910827	0.112596076	0.033433612	0.165212498
LG_4_ST_CM003298.1_17004780	Salmo_trutta	311467	4	16.501	CM003298.1	17004780	AATTCGAAAAGTATGAAAGCCAACAATCCAGTATTCTAGAACATTTCTGTGCATAGAGTGCAATCGGGAAGTATTCAGACCCTCACATTTTGTTACCTCACAGCCTTATTCTAAAATGGA	0.53	12400570	12400451	LR584409.1	9	0.207207131	0.094144737	0.030322307	0.135864357	0.042757391	0.171326975
LG_4_ST_CM003298.1_18426357	Salmo_trutta	311753	4	16.772	CM003298.1	18426357	AATTCTAAATAAATAACCGACAGTGTCACCAGCCAAGCACCATCACACCTCGTCCTCCATGCTTCACGGTGGGAACCACACATGCGTAGATCATCTGTTCACCTACTCTGCGTCTCACAA	0.48	13778827	13778946	LR584409.1	9	0.186789748	0.084929577	0.023880858	0.116999559	0.053762233	0.143855271
LG_4_ST_CM003298.1_17612979	Salmo_trutta	311600	4	16.879	CM003298.1	17612979	AATTCATCTCCAGCAGGCTGCCTTGCTTGGGTGTCAGATTTTTTTGAGGGGGAGTGGGATGTACATAGAAAAAAATGATGTGGCCTCATGAAATACAAAGTGATGGTGAGATCTGAGGCC	0.5	13001614	13001495	LR584409.1	9	0.190381718	0.100135135	0.031196989	0.127274801	0.044632951	0.143721597
LG_4_ST_CM003298.1_18426543	Salmo_trutta	311755	4	17.078	CM003298.1	18426543	CGGTGGAAATCGGTCCTTTGGTCTGATGAGTCCAAATTTGAGATTTTTGGTTCCAACCGCTGTGGCTTTGTGAGACGCAGAGTAGGTGAACAGATGATCTACGCATGTGTGGTTCCCACC	0.48	13799499	13799380	LR584409.1	9	0.186520233	0.086060606	0.022798128	0.119067809	0.047823758	0.148564425
LG_4_ST_CM003298.1_17421759	Salmo_trutta	311556	4	17.342	CM003298.1	17421759	CGGTGCAGTGCTGAGTCAGACTTTGTGTTGTTCAGGTCCTTTCAGTGCAGTGTTCAGTCAGAGATAGATTAAGGACTAGTGGTTGTGAAGCTGCTTCACCCAGCCAGATCCAGCCAAAGC	0.51	12813359	12813240	LR584409.1	9	0.199671232	0.109571429	0.032444869	0.131965763	0.043410184	0.163475701
LG_4_ST_CM003298.1_15704661	Salmo_trutta	311224	4	17.531	CM003298.1	15704661	AATTCTAAATAAATTAGCAACGTCACCTTCAAAGCACCCCCACACCATCACACCTCCTCCTCCAGGTTTCACGGTAGGAACCACACATGCGGAGATCATCCGTTCACCTACTCTGCGCCT	0.57	11097756	11097637	LR584409.1	9	0.218530088	0.096722222	0.002957539	0.118313585	0.040434475	0.171455403
LG_4_ST_CM003298.1_16281752	Salmo_trutta	311345	4	17.661	CM003298.1	16281752	CGGACAGCGCCAAACAGGTGACAGTAACAGGTGTTCAGTGTTTTCATACCAGGTTCAGTAAATCAGATGAACAACTGTCNNTATATTTCACCTCATTTGGCTTTAGTGTACAAGGGTCCA	0.55	11676366	11676483	LR584409.1	9	0.220150646	0.111388889	0.011852722	0.116423824	0.038135705	0.183545673
LG_4_ST_CM003298.1_13991696	Salmo_trutta	310875	4	17.874	CM003298.1	13991696	AATTCAAGGCACACTTAACCAGCATGGCTAATACAGCATTCTGCAGCCATACGCCATCCCATCTGGTTTGTGCTTAGTGGTACTATCATTTGTTTTTCAACAGGACAATGACCCAAAACA	0.64	9364988	9365107	LR584409.1	9	0.186215262	0.0975	0.070201874	0.095761621	0.032169343	0.159980765
LG_4_ST_CM003298.1_13956373	Salmo_trutta	310856	4	17.902	CM003298.1	13956373	AATTCAGGTTGTAACACAACAAAATGTGAACAAAGTCAAGGCACTGTATGTATAGTTGAAATTTGACCATACAGTTAATTACCATACATATTTTCAACATCTGTAGGCTAAATGACCTCT	0.64	9328135	9328254	LR584409.1	9	0.185448416	0.096511628	0.067475587	0.093443352	0.032169343	0.162029545
LG_4_ST_CM003298.1_15796010	Salmo_trutta	311239	4	18.003	CM003298.1	15796010	AATTCTATTCAACAACTTCAATCCACCTGGACATCACACTGTAGTGAAATTAGATTCACTATAGACTCGTAGTGGCAAATTGTTTTCTTCACATTTTGGCTTGACTCTTTTCCTCATATC	0.57	11188251	11188370	LR584409.1	9	0.218350074	0.095659341	0.00293769	0.117569474	0.040168459	0.173272037
LG_4_ST_CM003298.1_14991133	Salmo_trutta	311114	4	18.131	CM003298.1	14991133	NNGGCAGAAGGAGCGGCAGACATGTGAGTAAATAGGAAAACACAACATTATCTCTAACAATGAGCTCACTGTGTGCTTCTTTTCACAACGATCAACATCGGGTTTGTCCCTTAGTCACAC	0.6	10378156	10378039	LR584409.1	9	0.210097795	0.092011494	0.021038067	0.11419724	0.034367274	0.167009476
LG_4_ST_CM003298.1_15796154	Salmo_trutta	311241	4	18.225	CM003298.1	15796154	CGGCCTGTGTGGTTTAATGTGTTAAGATATGAGGAAAAGAGTCAAGCCAAAATGTGAAGAAAACAATTTGCCACTACGAGTCTATAGTGAATCTAATTTCACTACAGTGTGATGTCCAGG	0.57	11188395	11188276	LR584409.1	9	0.218350074	0.095659341	0.00293769	0.117569474	0.040168459	0.173272037
LG_4_ST_CM003298.1_13956562	Salmo_trutta	310858	4	18.353	CM003298.1	13956562	CGGATGTTGAAAATACATATTTTCCAGATGTTTAAATCAGGTTAATTTTCGGCTCTGAATGACATTGAAAAGAGGTCATTTAGCCTACAGATGTTGAAAATATGTATGGTAATTAACTGT	0.64	9328324	9328205	LR584409.1	9	0.185448416	0.096511628	0.067475587	0.093443352	0.032169343	0.162029545
LG_4_ST_CM003298.1_14373791	Salmo_trutta	310981	4	18.489	CM003298.1	14373791	AATTCTGTCAGAGTGACCATCGACACTGCAGACATTTTTTGGTTCCCATCCCCAGATCTGTGCCTCAGCACAATCCTGTCTCTGAGCGCTACGGAAATTTCCTTCGACTCCATTGCTTGT	0.62	9747129	9747010	LR584409.1	9	0.175086796	0.097909091	0.038684288	0.100504516	0.032759717	0.148342212
LG_4_ST_CM003298.1_12242579	Salmo_trutta	310510	4	18.971	CM003298.1	12242579	CGGTACCGTTTGCCGTGCGGCAGCAGAGAGAACAGTCTATGACTTGGGTAACTGGAGTCTTTGACAATTTTTTGGGCCTTCCTCTGACACCGCCAAGTATATAGGTCGGATGGAAGGAAG	0.7	7653121	7653002	LR584409.1	9	0.222632438	0.062979798	0.073928523	0.108707849	0.03693164	0.145773491
LG_4_ST_CM003298.1_12707531	Salmo_trutta	310614	4	19.046	CM003298.1	12707531	AATTCCAACTGGTTATCAGGACAGGCATGAATGCCATTTTGGACATGCGAGACAAATCTAGTAAGACCAACTACAATCCACATGCAACAAGGCTCTCCAACATACGCTCTGATTACAACC	0.69	8122587	8122468	LR584409.1	9	0.213845422	0.068301887	0.068818394	0.094645692	0.032317636	0.149856198
LG_4_ST_CM003298.1_10695662	Salmo_trutta	310193	4	19.122	CM003298.1	10695662	AATTCCTTCTCGCATCTATGCGCTCTCCTCCTCTTCTCATCTTTTCCCTTTCATTTGTGAACTTCAATGCACAAGACATCAGCTGTATGTGACCAGGCGAAAAAAAACATTCCAAGCAAA	0.69	6145883	6146001	LR584409.1	9	0.20077826	0.064279661	0.018490144	0.096555788	0.064071568	0.151903857
LG_4_ST_CM003298.1_12708690	Salmo_trutta	310619	4	19.226	CM003298.1	12708690	CGGAAGTTGGAGTAGCAGTAGTTGAGTGATTTAGCAGCGCGAGTTCTACAGTCAATGTGTTACTAGAACTTCGGTAACGTTTTCCTCAAATTTGCTTCGTTAACATCCCCAGCTACAATA	0.69	8123739	8123620	LR584409.1	9	0.213845422	0.068301887	0.068818394	0.094645692	0.032317636	0.149856198
LG_4_ST_CM003298.1_12707378	Salmo_trutta	310612	4	19.279	CM003298.1	12707378	CGGAGAGGGGGAGTAGACGTGACAGCATCAATGAGGTTGTAATCAGAGCGTATGTTGGAGAGCCTTGTTGCATGTGGATTGTAGTTGGTCTTACTAGATTTGTCTCGCATGTCCAAAATG	0.69	8122434	8122553	LR584409.1	9	0.213845422	0.068301887	0.068818394	0.094645692	0.032317636	0.149856198
LG_4_ST_CM003298.1_12540598	Salmo_trutta	310583	4	19.35	CM003298.1	12540598	CGGAGACAAAGAAAAGTAGAGGTCACGTCCACTGATGGCTGAGTCATTAGTGGACTCTTATTTTCTGTAATACAACACCTCATTTCCATTATTGGAATGCAATCAACCATTTTCTTTATA	0.69	7947263	7947144	LR584409.1	9	0.210047587	0.066761905	0.067976007	0.100301403	0.035879464	0.146066742
LG_4_ST_CM003298.1_6189205	Salmo_trutta	319520	4	19.681	CM003298.1	6189205	CGGCCCAAGTTGAGCACTGATCTTAAGGCAAAGTTCATCGTCAGAACATTCATAGGTGCATCGTTAAATCTCTGAGCTGTTTCTCAAAACCATCGTCACTACAGTTACACTTGAAAACAC	0.69	1921594	1921475	LR584409.1	9	0.184995945	0.136904762	0.003327124	0.06015879	0.008152174	0.14989558
LG_4_ST_CM003298.1_12750112	Salmo_trutta	310623	4	20.121	CM003298.1	12750112	NNNNNNGTCGTAGAGTAGGTGAATAGATGACCTCTGCATGTGTGGTTCCCACCGTGAAGCGTGGAGGTCTGATGGTTTGGGGGGGTGCTTTGTTGGTGACACTATCTGTGATTTTATTTA	0.69	8168981	8169085	LR584409.1	9	0.203794049	0.07156	0.064469351	0.094894914	0.031039738	0.14764653
LG_5_ST_CM003284.1_36107880	Salmo_trutta	133615	5	4.975	CM003284.1	36107880	CGGGATTGGATTAATGACTGTCGTTTTTCTCCTGCTGATGTAATCTCAAGTCTCTTGTGTTAACAAGTACTGAACTCCTTTGTTATTTGAAGTTGGAAAATGTAATGGTCATTTGTTTTC	0.01	49813987	49813868	LR584410.1	1	0.187175619	0.075686275	0.066337171	0.101484561	0.06066546	0.162784201
LG_5_ST_CM003284.1_35184099	Salmo_trutta	133441	5	5.36	CM003284.1	35184099	CGGGGCCTGCTGGTGTAACTGCTAAACTGCTTGCTGGCTGTACGCTGTAATGGCATGATTGTAGTGGGTTTACTAATGTGTTAGTTCTAGTAGCTAGAACGATGTAGGTAGGCTGTGTGT	0.021435644	50755796	50755677	LR584410.1	1	0.178454381	0.092954545	0.041497759	0.13239678	0.044865485	0.1754284
LG_5_ST_CM003284.1_36923311	Salmo_trutta	133768	5	5.985	CM003284.1	36923311	CGGCGATGCTATAGGATCCGTCATCTTGGAATCAGCAGCTGTTCGAGAGCGTCATGGGGTGGAAAAACAATTTAGAGAAAGGGACCTACGCCCTCTACTGGTTCACACGATATGACATAC	0.04	48964334	48964453	LR584410.1	1	0.190473602	0.066505376	0.051692778	0.084731574	0.076156256	0.154830877
LG_5_ST_CM003284.1_36923045	Salmo_trutta	133766	5	6.021	CM003284.1	36923045	AATTCCAACTTGGGAACTCGGGCCTCTTTCTATATATCCAACTGTTCGACCTGTAGATCACTGACGTCATGATTTGACCGAGGTCCCCGTTGTTTTGAACGCGGCAATAGATCCCTACGG	0.04	48964602	48964483	LR584410.1	1	0.190473602	0.066505376	0.051692778	0.084731574	0.076156256	0.154830877
LG_5_ST_CM003284.1_36459332	Salmo_trutta	133687	5	6.501	CM003284.1	36459332	CGGTAAACAGATATCTTAAAATGCTGAAAAAGTTAAAACAAATATTAAATCTGTGAATAACCGAGATGTGCAAAATAACATAATGCTTCGGGTTGTGAATTNNNNNNNNNNNNNNNNNNN	0.02	49458442	49458342	LR584410.1	1	0.20156532	0.065408163	0.062950624	0.100742383	0.074493111	0.181138529
LG_5_ST_CM003284.1_34692831	Salmo_trutta	133357	5	6.933	CM003284.1	34692831	CGGTGGAAATCTGTCCTTTGGTCTCATGAGTGCAAATTTGAGATTTTTGGTTCCAACCGTCATGTCTTTGTCAGATCGCGGAGTAGGTGAACACATGATCTCCGCATGTGTTGTTCCCAC	0.055252226	51246852	51246733	LR584410.1	1	0.179988705	0.103088235	0.041076345	0.133255604	0.03815139	0.181145848
LG_5_ST_CM003284.1_29212173	Salmo_trutta	132439	5	6.985	CM003284.1	29212173	AATTCATTGTAGTCTAAGGATGTCATGTACTGTAAGAAGTCTCATCAGGTCTAGAGGCATTATGTAAGTGAGCAGCATGAATATATAACAGCCATATTTGATGACGTTGTCCCGGNNNNN	0.059495549	56459505	56459619	LR584410.1	1	0.177180988	0.140714286	0.006200831	0.101423191	0.026783158	0.141072774
LG_5_ST_CM003284.1_29212286	Salmo_trutta	132441	5	7.04	CM003284.1	29212286	CGGGACAACGTCATCAAATATGGCTGTTATATATTCATGCTGCTCACTTACATAATGCCTCTAGACCTGATGAGACTTCTTACAGTACATGACATCCTTAGACTACAATGAATTCNNNNN	0.06398368	56459618	56459504	LR584410.1	1	0.177180988	0.140714286	0.006200831	0.101423191	0.026783158	0.141072774
LG_5_ST_CM003284.1_34693018	Salmo_trutta	133358	5	7.505	CM003284.1	34693018	AATTCTAAATAAAGCACAGACAGTGTCACCAGCAAAGCACCATCACACCTCCTCCTCCATGCTTCATGGTGGGAACAACACATGCGGAGATCATGTGTTCACCTACTCCGCGATCTGACA	0.101928783	51246665	51246784	LR584410.1	1	0.179988705	0.103088235	0.041076345	0.133255604	0.03815139	0.181145848
LG_5_ST_CM003284.1_39545203	Salmo_trutta	134259	5	7.849	CM003284.1	39545203	AATTCTAAATAAATCCCTGGCAGTGTCACCAGCAAAGCACCCCCACACCATCACACCTCCTCCTCCATGCTTCAGGGTGGGAACCACACATGCGAAGATCATCCGTTCACCTGCTCTGCA	0.13	57116462	57116581	LR584411.1	14	0.239499033	0.024375	0.003942852	0.199952795	0.025285051	0.12962468
LG_5_ST_CM003284.1_39545397	Salmo_trutta	134260	5	7.952	CM003284.1	39545397	CGGTGGAAATCTGTCCTTGGGTCTGACGAGTCCAAATGTTTGATTTTTGGTTCCAACTGCTGTGTATTTGTGAGATGCAGAGCAGGTGAACGGATGATCTTCGCATGTGTGGTTCCCACC	0.13	46289666	46289784	LR584410.1	1	0.188492559	0.057241379	0.02426239	0.100052627	0.069030531	0.140519485
LG_5_ST_CM003284.1_38376243	Salmo_trutta	134043	5	8.138	CM003284.1	38376243	CGGTTCTGACTGCATCTGGGCATGGATATGGGTACGCAGACCCGCGAGCCACTGCGGACCCTCATGATGAGTTCCGATGTTTTATGGCCCCACCCACATCAAAGTTGCACACCCCTGATC	0.09	47434948	47434829	LR584410.1	1	0.156701857	0.047575758	0.020609966	0.080385391	0.073336865	0.121332144
LG_5_ST_CM003284.1_40748211	Salmo_trutta	134508	5	8.38	CM003284.1	40748211	AATTCGGCGAATGGACCCGATGAAAACGACACCCTCCCAGAGATTGGAAGAAAAATTTAATTTTGGGGGTGGGTGGTGCCTTGCAAAATGGGGCAAAAGTCAGAGAAGCAACCAATCCGA	0.17	45087944	45087826	LR584410.1	1	0.197004122	0.121885246	0.034311166	0.082761742	0.064299204	0.156824012
LG_5_ST_CM003284.1_42058294	Salmo_trutta	134744	5	8.85	CM003284.1	42058294	AATTCAATTCAGTCCATTTTAATTAAATTTGGTTCAATTGATTTCAATTCAATACAGTTTATTTATCCCCAAGGTACAATTGTAAGCCAAGGATGCATCACGTTAACATGAGTCCTAAAT	0.2	43769225	43769344	LR584410.1	1	0.202816713	0.148815789	0.045870703	0.100529858	0.070134021	0.162228668
LG_5_ST_CM003284.1_51042813	Salmo_trutta	136394	5	9.055	CM003284.1	51042813	CGGTGGAAATCTGTCCTTTGGTCTGATGAGTCCAAATTTGAGGTTTTTGGTTCCAACCACCATGTCTATGTGACACGCAGAATAGGTGAACGGATGATCTCCGCATGTGTGGTTTCCACC	0.68	35293211	35293330	LR584410.1	1	0.197766265	0.129565217	0.028836445	0.091550065	0.061498366	0.149367644
LG_5_ST_CM003284.1_42058009	Salmo_trutta	134743	5	9.194	CM003284.1	42058009	NNNGGTTCGGGAAAATGCAAGCGAACTCCATCAATGTCTTGCTAATTTACACCCTCCCCCCTTTTGATGAACAACCTGTGCTAATTGGCTGGACCGTCTTGCCAATCAATCACTTTCACC	0.2	43769507	43769391	LR584410.1	1	0.202816713	0.148815789	0.045870703	0.100529858	0.070134021	0.162228668
LG_5_ST_CM003284.1_41948482	Salmo_trutta	134722	5	9.256	CM003284.1	41948482	CGGTTTCGGCTGGCTGCGACAGAGCCTGGACTCTGGAATCTCTAGTGGAACAGCTAGCACTGCGATGCAGTGCCTGAGACCACTGCGCCACTTGGGAGGCCACGATTAGCTATCTTGCTA	0.2	43877635	43877754	LR584410.1	1	0.202319365	0.157928571	0.050437969	0.097130709	0.072392276	0.168468148
LG_5_ST_CM003284.1_41948289	Salmo_trutta	134721	5	9.36	CM003284.1	41948289	AATTCTATCATATTAATAATAAAAAATGACTCCCAACTCTTGTGTATAAAATGCAAGAGGTCCTCTGATGGATCTAGCAAGATAGCTAATCGTGGCCTCCCAAGTGGCGCAGTGGTCTCA	0.2	43877828	43877709	LR584410.1	1	0.202319365	0.157928571	0.050437969	0.097130709	0.072392276	0.168468148
LG_5_ST_CM003284.1_50364578	Salmo_trutta	136270	5	9.546	CM003284.1	50364578	CGGTTTCTTCATGCATCACGCCAACAGAAACAAACATCTCTCTGGTAAGAAGAAGGGCAAGGTTGTATGCCTTATGATTAACGAGTCGTGGTGTGAACATGACANNNTACAATAGAACAT	0.55	35958369	35958450	LR584410.1	1	0.202171227	0.154009901	0.020686382	0.105655406	0.064525159	0.146073118
LG_5_ST_CM003284.1_49552852	Salmo_trutta	136129	5	9.584	CM003284.1	49552852	NNNNNNNNNNNNNNNNNNNNNNNNNNNNNNTTAACAGCAACGGAACAGAGCTAAGCACAAGCAAAATGTGGAAAACCTGGTTCAGTCTGCTTTCCACCAGACACTGGGAGATGAATTNNN	0.51	36711516	36711602	LR584410.1	1	0.175845258	0.139036697	0.012625658	0.076663494	0.064979094	0.154844747
LG_5_ST_CM003284.1_49552736	Salmo_trutta	136128	5	9.705	CM003284.1	49552736	AATTCATCTCCCAGTGTCTGGTGGAAAGCAGACTGAACCAGGTTTTCCACATTTTGCTTGTGCTTAGCTCTGTTCCGTTGCTGTTAANNNNNNNNNNNNNNNNNNNNNNNNNNNNNNNNN	0.51	36711602	36711516	LR584410.1	1	0.175845258	0.139036697	0.012625658	0.076663494	0.064979094	0.154844747
LG_5_ST_CM003284.1_48964097	Salmo_trutta	135994	5	9.81	CM003284.1	48964097	AATTCAACACTGCACCTGTGAAATCTGAATAAAAAATGAATACTATGCCCAGAACCGTTGAATCAGACAGTCCCCCAAGATGACTGGCGATCATCTGGTCCTGGCACATTGACCTATCTT	0.48	37349610	37349729	LR584410.1	1	0.173590437	0.128705882	0.017762407	0.08738114	0.059778716	0.142261332
LG_5_ST_CM003284.1_50792698	Salmo_trutta	136344	5	9.884	CM003284.1	50792698	CGGTGGAAATCTGTCCTTTGATCCGTTGAGTCAAAATTTGAGATTTTTGGTTCCAACCGCATTGTCTTTGTGAGGCACAGAGTAGGTGAATGGATGATCTCCGCATTTGTGGTTCCCACC	0.64	35550924	35550805	LR584410.1	1	0.198138358	0.139571429	0.02398444	0.093615754	0.068238085	0.149410924
LG_5_ST_CM003284.1_50101060	Salmo_trutta	136223	5	9.927	CM003284.1	50101060	CGGTCGGGCGTTTCTTGCTCAGTGATCCCTCGTCATGGAGCTGCAACCTTCCTCTTGGACCGCTCTAAGATAGCCTACCTCATCACGCTGATGTCCAGGAGGGCCCTTGCCTGGGCTACG	0.54	36180791	36180672	LR584410.1	1	0.194797554	0.145721649	0.007128008	0.097165598	0.064699145	0.153738424
LG_5_ST_CM003284.1_42633857	Salmo_trutta	134879	5	10.052	CM003284.1	42633857	CGGCAGATGTTAGGAGCTGGGATGTAGCGCACCAGGCTCTCAACGCATACTGGGGACACCGTGCGCTCTACCGCATAACACGGTGCCTGACCAGTACTACACTGCCTCCTGTAAGCACGG	0.350209424	43145939	43146058	LR584410.1	1	0.214266434	0.105984848	0.048757452	0.096582276	0.074502813	0.17591275
LG_5_ST_CM003284.1_43530538	Salmo_trutta	135036	5	10.118	CM003284.1	43530538	CGGGGCAACCTGTGTCAGATAATCAAATACCTTCAATGTCTTATGTGAAGTGTTCAAAAAAACACGTGCACATGATTTAACATGTGAAATGTCACGTGTGTTGTTTCATGGTATTACATG	0.25	42290681	42290800	LR584410.1	1	0.244131223	0.101688312	0.017235747	0.106219055	0.071419222	0.191282336
LG_5_ST_CM003284.1_51200167	Salmo_trutta	136416	5	10.27	CM003284.1	51200167	CGGGACATTTACCTCTCTCCCTCATCCTCTCAACTGTTTTGCAGCCTAGGCTAACCGATATCAACTGGTTCACTTTGTAGATTAGGTCCTCTTTTTCATCAGCTGGCAGTCCTGCCACTA	0.71	35141770	35141889	LR584410.1	1	0.198155383	0.109431818	0.051659077	0.088994267	0.069791984	0.138513456
LG_5_ST_CM003284.1_64664653	Salmo_trutta	139024	5	10.31	CM003284.1	64664653	CGGTGGAAATTTGGTCTGGAGTCCAAATTGGAGGTTTTTGGTTCCAACCGTCTTTGTGAGATGCGGTGTGGGTGAACGGATGATCTCTGCATGTGTATTTCCCACCGTAAAGCATGGAGG	0.717194245	19217308	19217427	LR584410.1	1	0.1777651	0.086413043	0.046248131	0.107573184	0.050048694	0.143340364
LG_5_ST_CM003284.1_51636019	Salmo_trutta	136503	5	10.548	CM003284.1	51636019	AATTCCATGAGAATGCCTTAAAAGTGCAACTTCTAATAATGCAGTGACAAAGTTGCTAGTCCAATGTGACTGGACGTTAGAAGACTAAATGGCCACCGGCGGTGTCTCTCCGTTGGGTCA	0.76	34717780	34717662	LR584410.1	1	0.189141632	0.112439024	0.066569038	0.095128068	0.055959485	0.130186075
LG_5_ST_CM003284.1_63923919	Salmo_trutta	138916	5	10.642	CM003284.1	63923919	AATTCAAGGCACACTTAACCAGGCTACCACAGCATTCTGCACCGATACGCCATCCCATCTGGTTTGCGCTTAGTGCGACTATCATTTGTTTTTCAACAGGACAATGACACAATGACNNNN	0.77480315	18484402	18484283	LR584410.1	1	0.185484204	0.075608108	0.028350112	0.11893811	0.051142665	0.113268298
LG_5_ST_CM003284.1_51971318	Salmo_trutta	136569	5	10.675	CM003284.1	51971318	AATTCTATAAATATTTTCAGGAGGATATTGTCAAGGCCGTCGTATGAATTGGACCAAGGCGCAGCGGGTATGTGAATGCTCATTTTATTTAACACGAAACAAAATACAAGAAACAGATGA	0.78	34389905	34389786	LR584410.1	1	0.197194874	0.12182243	0.077179035	0.095601599	0.048717403	0.131753828
LG_5_ST_CM003284.1_51671314	Salmo_trutta	136511	5	10.844	CM003284.1	51671314	AATTCAGATGTACAAAAAATCTATTTATGTCTTCAAGGTTTCCGATGGGGCCCTGAGCTCCTTTGAGATGTCTACACATCCAAGCCTCTTTGAATCGGTTTCTGCTCATTGCTGGGCCAN	0.76	34682979	34682859	LR584410.1	1	0.187923141	0.111395349	0.065363227	0.097138494	0.05415434	0.130253427
LG_5_ST_CM003284.1_51671550	Salmo_trutta	136512	5	10.845	CM003284.1	51671550	CGGTTCCTTGAAACTGAAAACACTCAAAGAGACATGTTTTGTTCTAGTAGTTGTTCAAAGTAGACTATAACTGTGTATGTGTCATGTAATGGAACATCGCCACTGGTTCTCTTTATCTTG	0.76	34682741	34682860	LR584410.1	1	0.187923141	0.111395349	0.065363227	0.097138494	0.05415434	0.130253427
LG_5_ST_CM003284.1_53084932	Salmo_trutta	136808	5	11.064	CM003284.1	53084932	AATTCACTTTGGTGGTAAATTGTCAGTTGGCAAAGACTAGTGTTTACAACACCACACACTTCTCTTCAGTTGATTCCATTCCAAATAGTGGTCAGACCTAGCAAACTAGATTTCACCCAT	0.76	33268123	33268004	LR584410.1	1	0.188799566	0.114192308	0.065931282	0.085307214	0.057347506	0.137304174
LG_5_ST_CM003284.1_51971440	Salmo_trutta	136570	5	11.176	CM003284.1	51971440	CGGTCATCTGTTTCTTGTATTTTGTTTCGTGTTAAATAAAATGAGCATTCACATACCCGCTGCGCCTTGGTCCAATTCATACGACGGCCTTGACAATATCCTCCTGAAAATATTTATAGA	0.78	34389783	34389902	LR584410.1	1	0.197194874	0.12182243	0.077179035	0.095601599	0.048717403	0.131753828
LG_5_ST_CM003284.1_49202205	Salmo_trutta	136061	5	11.374	CM003284.1	49202205	CGGAGAGGCCCAGGCAGCAGGTGAGAACCACTTAAACCCATTTCCAGCCAAGAGAAGTGAGAACCAAAAGGGCATTCCAGGGGACTTAATAATAGAATCTGTTTATTTTTCCCAGAGCAA	0.49	37045986	37046105	LR584410.1	1	0.168091189	0.151290323	0.016587962	0.079735945	0.049988551	0.140264733
LG_5_ST_CM003284.1_55549379	Salmo_trutta	137332	5	11.448	CM003284.1	55549379	AATTCCAATGGACCCTGAAACAGAACTCTCTAAAGAGACTTTTGCTAAATACATGTATATCTAAATGAGACAAACCGGGANNNNNNNNNNNNNNNNNNNNNNNNNNNNNNNNNNNNNNNN	0.73	30781021	30781100	LR584410.1	1	0.176162169	0.07304878	0.038734789	0.08193042	0.06857138	0.125340563
LG_5_ST_CM003284.1_55549303	Salmo_trutta	137331	5	11.584	CM003284.1	55549303	CGGTTTGTCTCATTTAGATATACATGTATTTAGCAAAAGTCTCTTTAGAGAGTTCTGTTTCAGGGTCCATTGGAATTCTAGCAAGGACTGAGAAGAGGATTTGAATTNNNNNNNNNNNNN	0.73	30781097	30780991	LR584410.1	1	0.176162169	0.07304878	0.038734789	0.08193042	0.06857138	0.125340563
LG_5_ST_CM003284.1_35388069	Salmo_trutta	133486	5	11.751	CM003284.1	35388069	AATTCTAATCACGTGTTCACACACCTGTAGGTCATTATTACACACTATTTAGTTCAGTTCTTTGCACCTCGTCACTGTGAAGTATTGCTTGTTTTGTGACACACGTCTTCGGGAACTCTG	0.763966102	50537093	50536974	LR584410.1	1	0.168934489	0.075674157	0.045001365	0.116471446	0.057623451	0.154733002
LG_5_ST_CM003284.1_52471863	Salmo_trutta	136675	5	11.879	CM003284.1	52471863	AATTCTAAATAAATCACAGACAGTGTCACCAGTAAAGCACCCCCACAACATAACACCTCCTCCATGCTTTACGGTGGGAAATATACAAGCGGAGATCCCCCGTTTACCCACACCGCTNNN	0.79	33904067	33903948	LR584410.1	1	0.17692967	0.11726087	0.074868675	0.077437728	0.058074023	0.130883593
LG_5_ST_CM003284.1_53737915	Salmo_trutta	136947	5	11.915	CM003284.1	53737915	CGGTCGCGGCCGACTGCGACACACCCCGTGATCAAACGCGGGTCTGTAGTGACACCTCAAGCACTGCGATGCAGTGCCTTAGACCGCTGCGCCACTCAGGAGGCCACATGGTGTGTTCTC	0.69	32669874	32669755	LR584410.1	1	0.191275585	0.106875	0.045986409	0.080957869	0.0555959	0.138362886
LG_5_ST_CM003284.1_75048985	Salmo_trutta	140717	5	12.366	CM003284.1	75048985	AATTCTGAGAATCTGATGGATATGGAATTACTGTACATGCAGTGGTCAAATAAGTCCCTTGTACAGTGCGGTTAGGATTTATTGCATAACGAGTTCCGGNNNNNNNNNNNNNNNNNNNNN	0.69	12114024	12113926	LR584410.1	1	0.191951676	0.126018519	0.045457837	0.083925015	0.07291123	0.161575623
LG_5_ST_CM003284.1_53714805	Salmo_trutta	136943	5	12.712	CM003284.1	53714805	CGGATTCGTATTCATATACTGTGTTCTCTACGTAGCTCATTCTACTATATCTACTGCTGTACATATTATTGTTAGTTTATCTTTTCTGTGTACATATGCATAGATAGCATTTGGATTACT	0.69	32691249	32691130	LR584410.1	1	0.192839267	0.109285714	0.04428166	0.082184503	0.056577004	0.138164315
LG_5_ST_CM003284.1_55537643	Salmo_trutta	137330	5	12.824	CM003284.1	55537643	CGGTTTTATCTCCTAGGACAAGAAGGAAAATGCTTCCCATGGGGAAGAAGGAGGTTCATTGAATAGCTTACCTGGAAGAATTCNNNNNNNNNNNNNNNNNNNNNNNNNNNNNNNNNNNNN	0.72	30790999	30791081	LR584410.1	1	0.176162169	0.07304878	0.038734789	0.08193042	0.06857138	0.125340563
LG_5_ST_CM003284.1_53688941	Salmo_trutta	136935	5	12.831	CM003284.1	53688941	AATTCCTCTTCACATCTACACACTCTCCTCCTCTTACCTTTTCCCTTTGCTTGTGCACTTCAGTGTACAACACATCAGCTGGCTGTGACCAGGTGAAAAAACCTTTCCAAGCCAAACTTT	0.68	32715062	32714943	LR584410.1	1	0.191945282	0.108722628	0.043934015	0.083724697	0.055276384	0.138053863
LG_5_ST_CM003284.1_55537562	Salmo_trutta	137329	5	12.843	CM003284.1	55537562	AATTCTTCCAGGTAAGCTATTCAATGAACCTCCTTCTTCCCCATGGGAAGCATTTTCCTTCTTGTCCTAGGAGATAAAACCGGNNNNNNNNNNNNNNNNNNNNNNNNNNNNNNNNNNNNN	0.72	30791080	30790998	LR584410.1	1	0.176162169	0.07304878	0.038734789	0.08193042	0.06857138	0.125340563
LG_5_ST_CM003284.1_54128740	Salmo_trutta	137050	5	13.299	CM003284.1	54128740	CGGAGTCGCCTCTTCACTGTTGACGTTGAGACTGGTGTTTTGCGGGTACTATTTAATGAAGCTGCTAGTTGAGGACTTGTGAGGCGTCTCTATCTAACAACTAAAAAAAGACATCACAAT	0.76	32268427	32268308	LR584410.1	1	0.18514558	0.096754386	0.02499567	0.081821782	0.070798074	0.140124594
LG_5_ST_CM003284.1_54128931	Salmo_trutta	137052	5	13.387	CM003284.1	54128931	AATTCAACCACCCCTGGGCATTTCCACAGCACATACTGAAAAGTACTCACATAATGACGATGGACTAATACCATTGTGATGTCTTTTTTTAGTTGTTAGATAGAGACGCCTCACAAGTCC	0.76	32268236	32268355	LR584410.1	1	0.18514558	0.096754386	0.02499567	0.081821782	0.070798074	0.140124594
LG_5_ST_CM003284.1_56119254	Salmo_trutta	137447	5	13.718	CM003284.1	56119254	NNNNNNNNNNNNNNNNNNNNNNNGTTAACTTGTTGGGGATAGGGGGCAGTATTTGCACGGCCCCCTATGCAGGCAATCTCAACGCTGTGCGTTACAAGGAAGACATCCTCCTCCCTCATG	0.78	30223144	30223048	LR584410.1	1	0.187075269	0.071	0.037202163	0.091080208	0.065960803	0.126634179
LG_5_ST_CM003284.1_56108137	Salmo_trutta	137440	5	13.736	CM003284.1	56108137	CGGTGGAAATCTGTCCTTTGGTCTGATGAGTCCAAATTGTAGATTTTGGTTCCAACCGCCGTGTCTTTGTGAGACGCGGAGTAGCTGAACGGATGATCTCTGCATGTGTGGTTCCCACCG	0.78	30232859	30232740	LR584410.1	1	0.185333059	0.071	0.035612327	0.087668724	0.065960803	0.125837179
LG_5_ST_CM003284.1_14880979	Salmo_trutta	130606	5	13.949	CM003284.1	14880979	CGGTAAACAGTACCCACTAGCGGCTGTTCAGGCTAATGAACGTCAATATCCCAAAAGTTATTTTGGCAATGTTTGTATATTCAGAAACATGAACTTAATGTTACCCATTGATACGTGGCT	0.28	67861370	67861489	LR584410.1	1	0.185581242	0.097790698	0.038808155	0.079162979	0.063210976	0.160747649
LG_5_ST_CM003284.1_71180519	Salmo_trutta	140044	5	14.126	CM003284.1	71180519	AATTCCCCATAGTAGTTCCCTGCTCACAGTGCCGAAAGCCTTGGAGAGGTCAATAAAGCATTGGGCCAGTAACCGAATCCCCGAACTGACAAGGTAAAAATCTGTTGTTCTGCCCCTGAA	0.38504451	15851703	15851584	LR584410.1	1	0.164947041	0.1125	0.053533986	0.101010769	0.038429853	0.122851044
LG_5_ST_CM003284.1_19435607	Salmo_trutta	131190	5	14.286	CM003284.1	19435607	AATTCTGGGCTATAATAGGGCTTAAAAGCAGCAAGAAGAAGTGAGAGTAAGCCATAACAGGGCAACATAACACAAAGACTAGAGTAAACAGAGTCCACAGCAGCCCTGTACCAGCCCTCC	0.48	63485647	63485528	LR584410.1	1	0.180628804	0.099259259	0.006103283	0.130967162	0.02811446	0.112716989
LG_5_ST_CM003284.1_9402285	Salmo_trutta	142240	5	14.333	CM003284.1	9402285	AATTCCCCAAATTCACCAGGAAGTTGCCAACCCTTTGCAGCCCTAGCAAAAAAACTAAGAGACTGAGGGTCAGAATACAGACCCTCAAATGGTTAAGAAGATTCCAAGGGTCTTTAAGTA	0.31	73157303	73157184	LR584410.1	1	0.196579033	0.123142857	0.014207277	0.070395094	0.048909164	0.151322832
LG_5_ST_CM003284.1_38376404	Salmo_trutta	134046	5	14.339	CM003284.1	38376404	AATTCCTTTGAAGAGAGGGACTGCTATGACAACTAACTTCTAGATCAGGGGTGTGCAACTTTGATGTGGGTGGGGCCATAAAACATCGGAACTCATCATGAGGGTCCGCAGTGGCTCGCG	0.339072165	47434787	47434906	LR584410.1	1	0.156701857	0.047575758	0.020609966	0.080385391	0.073336865	0.121332144
LG_5_ST_CM003284.1_54370300	Salmo_trutta	137099	5	14.43	CM003284.1	54370300	CGGTGTGTCCCAAATGTCACCCTATTCCCTATACAGTGCGCTACTTGTGACCAGAGCTCTATGTAGAGCACTAGGAAAAGGATGGCATTTGGGATACATCCCGCCTCTCCACTGTGGCTT	0.78	32026581	32026462	LR584410.1	1	0.187063879	0.09125	0.028215211	0.086355792	0.066079368	0.137384367
LG_5_ST_CM003284.1_55105017	Salmo_trutta	137258	5	14.623	CM003284.1	55105017	CGGATGGAATGGGGTTTTAACTAATCTGCATTCAGGATTAGACCCACCCATTGCATAATTCCCTATCATGCACAGTATTCAATCGCTATAGTTCATTCTTNNNNNNNGTTTGAGCTGCTT	0.78	31286619	31286718	LR584410.1	1	0.183088256	0.078723404	0.027543844	0.087169648	0.06929311	0.132223469
LG_5_ST_CM003284.1_65874396	Salmo_trutta	139206	5	14.657	CM003284.1	65874396	CGGTAAATTACCTTGGCAGGAAAAAGATGATTGAGTTGACTATCACAATTGATATCTGTACTTTTGGATTATTTATGTTATGTTCCCCAGCAACAAAACCAATTAAATGTTGTTTATCAA	0.668846154	20273249	20273368	LR584410.1	1	0.17280176	0.124	0.060750546	0.111366462	0.061489374	0.167493126
LG_5_ST_CM003284.1_15162362	Salmo_trutta	130656	5	14.779	CM003284.1	15162362	CGGATTGGCCCTTTAACTACGGTATAATACTCAAAAGGTTGTTCTTCCACCCCACTTTAGCCAGTTCCTCATTGAGTGAGGGCAGGCCCTGTCAGACGTCAGCTCTGAATTNNNNNNNNN	0.27	66819487	66819597	LR584410.1	1	0.185163901	0.092457627	0.015859242	0.093144939	0.064560143	0.172029018
LG_5_ST_CM003284.1_15162252	Salmo_trutta	130655	5	14.822	CM003284.1	15162252	AATTCAGAGCTGACGTCTGACAGGGCCTGCCCTCACTCAATGAGGAACTGGCTAAAGTGGGGTGGAAGAACAACCTTTTGAGTATTATACCGTAGTTAAAGGGCCAATCCGGANNNNNNN	0.27	66819597	66819485	LR584410.1	1	0.185163901	0.092457627	0.015859242	0.093144939	0.064560143	0.172029018
LG_5_ST_CM003284.1_68553878	Salmo_trutta	139661	5	14.986	CM003284.1	68553878	AATTCTAAATAAATCACAGACTGAGTCACCAGCGAAGCACCCCCCACACCATCACACCTCCTTTTCCATGCTTCATGGTGGGAACCACACATGCGGAGATCATCCATTCACCTACTCTGC	0.424492754	18105003	18104884	LR584410.1	1	0.188990204	0.065142857	0.034020134	0.127442705	0.052164831	0.118894925
LG_5_ST_CM003284.1_65275995	Salmo_trutta	139119	5	15.018	CM003284.1	65275995	CGGATCATTTGCGAAGCCGTAACTGACGGTGCGTTCAAGACAACAGGGATGTCTGAAAAAAACGTGCTCTGACTGGAAAAAATCTAATTGAACAGTCATCCAGTGCTTTATTGCCCTCTG	0.454637681	19657825	19657944	LR584410.1	1	0.160940797	0.106864407	0.050781581	0.094965003	0.055262868	0.146498073
LG_5_ST_CM003284.1_54886806	Salmo_trutta	137219	5	15.374	CM003284.1	54886806	AATTCTTTATGGGTCTGTGTAATCTGAGGGAAATATGTGTCTCTAATATGGTCATACATTTGGCAGGAGGTTAGGAAGTGCAGCTCAGTTTCCACCTCAGGCTGTGTGCACACTGCCCAC	0.79	31505250	31505131	LR584410.1	1	0.184243142	0.080794393	0.026756501	0.083174431	0.065574158	0.136873659
LG_5_ST_CM003284.1_55104855	Salmo_trutta	137257	5	15.487	CM003284.1	55104855	AATTCGATTTTCATAACGGCAAGCTAGGACTGATGGTTTGGTTAGCTAAACTACCAAAGTATGTTTGTTTACCACGGCAACTATTGTACTGTAGCTATGCAGTTAACCTGCTAGCTACTT	0.78	31286775	31286894	LR584410.1	1	0.183088256	0.078723404	0.027543844	0.087169648	0.06929311	0.132223469
LG_5_ST_CM003284.1_61715232	Salmo_trutta	138497	5	16.482	CM003284.1	61715232	CGGATGATCTCCGCATGTGTAGTTCCCACCGTGAAGCATGGAGGAGGAGGTGTGAGGGTGTGGGGGTGCTTTGCTGGTGACACTGTCAGTGATTTATTTAGAATTCAANNNNNNNNNNNN	0.79	24831325	24831432	LR584410.1	1	0.170756671	0.102272727	0.028219109	0.074502355	0.054361166	0.130469331
LG_5_ST_CM003284.1_59207276	Salmo_trutta	138062	5	16.499	CM003284.1	59207276	AATTCCAAGTGTCACTTCTGGAGGAAACCTGGCACCATCCCTAAAGTGAAGCATGGTGGTGGCAGCATCATTCTGTGGGGATGTTTTTCAGCGGCAGAGCCTGGGAGACTAGTCAGGATC	0.84	27158025	27158144	LR584410.1	1	0.192894651	0.082467532	0.028853002	0.109490448	0.10805452	0.10810282
LG_5_ST_CM003284.1_65253479	Salmo_trutta	139114	5	16.64	CM003284.1	65253479	AATTCTCTTTTGAACCTTACTTAAATGGGACCTCCACTCAATAAAACACACACAAATCACATAGAAATGATAGTTTGAAATAAAACGAAAGCAGTAAATGCCATTAGAAAACCCTGAGAC	0.756513158	19634391	19634510	LR584410.1	1	0.160940797	0.106864407	0.050781581	0.094965003	0.055262868	0.146498073
LG_5_ST_CM003284.1_61078291	Salmo_trutta	138397	5	16.651	CM003284.1	61078291	AATTCGACAGAATACGTTTTGCTTTCACAAGACCTGAAAACAACCGTTTAGGTTGCGATTAGCAAAACGCACCTTCTACATGACGTTAGCGAGCTAGCTTGTGTACAACGGGCAAAAAAA	0.75	25339483	25339602	LR584410.1	1	0.152716317	0.093688525	0.028284244	0.062750532	0.037910493	0.112385795
LG_5_ST_CM003284.1_58901237	Salmo_trutta	137993	5	16.703	CM003284.1	58901237	AATTCGGGCTGTAACACAACAAAATGTGGAATAAATCAAGGGGTATGAATGCTTTCTGTGAAGTCCCTGTATCAATGTCTCCTGTAAGGCCAGGTTCTCGTTGTCTCCTCATCATACGCG	0.84	27461286	27461405	LR584410.1	1	0.206509863	0.074666667	0.010665818	0.115233906	0.102888102	0.114894555
LG_5_ST_CM003284.1_29168462	Salmo_trutta	132430	5	16.795	CM003284.1	29168462	AATTCACATGCATAACTGTACACAAACANTTTAACCTGGATATTAAACAAATAACTATTAGTTAAATAGGTTGGTGNTTTTTTATGTGTGTTTGTTGTTACTAGTAGCTAGCTAAATAAC	0.793333333	56412833	56412950	LR584410.1	1	0.174918792	0.1345	0.006374686	0.103025597	0.027548391	0.136504405
LG_5_ST_CM003284.1_61289734	Salmo_trutta	138430	5	16.841	CM003284.1	61289734	CGGCTGACAAAATGTCATTACCGCCACAGCCCTTAGTCCATTGTTTACAAGAAGTGATACTCGAGAAAGGACACTTTTGCAAAGACGTACTAGTACTGCTCCCCTATAGACATGCCCTCT	0.77	25130519	25130400	LR584410.1	1	0.154930391	0.09641791	0.026522596	0.066662629	0.041514334	0.116844339
LG_5_ST_CM003284.1_64327526	Salmo_trutta	138990	5	17.081	CM003284.1	64327526	AATTCATTGATGAATACATCGCAGTTCGCACAGGTGGAACACGATCATTTCTGTACGGATTACAGAAATCGAGATCGCGTGTCCCTGCAAGGTGGGCCGGCNNNNNNNNNNNNNNNNNNN	0.77	18903708	18903808	LR584410.1	1	0.169368827	0.073866667	0.017435424	0.107371388	0.050055085	0.122704393
LG_5_ST_CM003284.1_58012260	Salmo_trutta	137783	5	17.169	CM003284.1	58012260	AATTCAAGTCTTCCTGCACCATGTGCTCTGTGGCCTGTAGACCTACAGTTAACGCATGTGAGCTGCAACCCAGCGGATACACTGGTGCACTTCCAGGGCCAATATCTCACAATATGTGAA	0.77	28340993	28340874	LR584410.1	1	0.206003391	0.067941176	0.013833129	0.060920274	0.085264065	0.154275556
LG_5_ST_CM003284.1_59566892	Salmo_trutta	138123	5	17.225	CM003284.1	59566892	CGGACAGCATAATAACAACCTCCATGTAAATAAATTATTTNAAAAAATACGTGGGAATATGATCAGATTTTTTCTCTCTTTTGAAAATAACCTTTTGGTCTTTTAAAAGTGCCGAGTCCT	0.84	26793764	26793646	LR584410.1	1	0.187041907	0.094266667	0.023533035	0.11297873	0.099769455	0.117037878
LG_5_ST_CM003284.1_59746909	Salmo_trutta	138157	5	17.504	CM003284.1	59746909	CGGTCTCCTCTGAACTCCTTTGGGCTGCTTTCTCATTAATCGTGCTGCTGCTATCTCTGCAGCGATCAATGGTTTAACTGCCTCTTTCAGGTGCTGCTTTCTAGTCCGCCTCTCCCTCTC	0.84	26618515	26618396	LR584410.1	1	0.17940289	0.103243243	0.021540643	0.112235405	0.09854844	0.113122227
LG_5_ST_CM003284.1_23524281	Salmo_trutta	131663	5	17.527	CM003284.1	23524281	AATTCCACTCATGCATGGAACCCTCTGTATTAGCCACCCCATGTCCACCTTGGGGACCCATATCTGCGTAACACATGTTGATATGCCTTTATCTGCCGGTNNNNNNNNNNNNNNNNNNNN	0.46	61854138	61854237	LR584410.1	1	0.173373227	0.114444444	0.031455743	0.103203412	0.046622077	0.141009388
LG_5_ST_CM003284.1_23524184	Salmo_trutta	131662	5	17.629	CM003284.1	23524184	CGGCAGATAAAGGCATATCAACATGTGTTACGCAGATATGGGTCCCCAAGGTGGACATGGGGTGGCTAATACAGAGGGTTCCATGCATGAGTGGAATTNNNNNNNNNNNNNNNNNNNNNN	0.46	28331	28234	CAAJIE010000074.1	scaffold_1072_arrow_ctg1, whole genome shotgun sequence	NA	NA	NA	NA	NA	NA
LG_5_ST_CM003284.1_57601664	Salmo_trutta	137711	5	17.916	CM003284.1	57601664	CGGGCAATGGCAACCAGAAGGGACACTCACGGAATGTTTTTTCCTTCCAGTGTGACGAGCAGAGTCAGACAACGTGCTGGAATATAATGAGGTACATACCGACTCAGTCCGACTGTGTAN	0.8	28724494	28724613	LR584410.1	1	0.225327844	0.068706897	0.013150604	0.068729889	0.074761038	0.165144427
LG_5_ST_CM003284.1_20758213	Salmo_trutta	131337	5	17.935	CM003284.1	20758213	CGGTCCAGTCCTGAGAAAGCCTTTCCAGTAAGGGATCTAGCTTTACATTTAGTAGTCATGGCATGCACTGGATAAGACAACCTGCAGGAAAAGCACTGGACTAGATGGGATTGATCTATT	0.51	62468067	62468186	LR584410.1	1	0.18325691	0.095	0.01036859	0.127182077	0.029728883	0.13298493
LG_5_ST_CM003284.1_20758398	Salmo_trutta	131338	5	18.093	CM003284.1	20758398	AATTCTCTCTGGTGACTTTTATCCGTCCTTCAATATCTTTTGAATAGATTGTTTTGCTGGCATCATAATAGATCAATCCCATCTAGTCCAGTGCTTTTCCTGCAGGTTGTCTTATCCAGT	0.51	62468252	62468133	LR584410.1	1	0.18325691	0.095	0.01036859	0.127182077	0.029728883	0.13298493
LG_5_ST_CM003284.1_56815468	Salmo_trutta	137560	5	18.093	CM003284.1	56815468	CGGTAGAAATCTGGCCAAATTTGAGATTTTTAGGTACCAACCTCCATGTCTTTGTAAGACGCAGAGTAGGTGAACGGATGGTCTCCGCATGTGTGGTTCCCACCATGAAGCATGGAGGAG	0.81	29527155	29527039	LR584410.1	1	0.186736888	0.0678	0.027215049	0.050732496	0.062565429	0.145637324
LG_5_ST_CM003284.1_57965512	Salmo_trutta	137772	5	18.364	CM003284.1	57965512	CGGAGGGTGATCCTTCTCGCGCGCGCAGTCTTCCTCCTTTATCGTCGGCCCAGGGAGATTTGAGAACGAGCTGCCCCCACTGATGCTATCTTGCGCTTCTTGCATTTTGGAATAAAATGC	0.77	28385476	28385357	LR584410.1	1	0.209952782	0.069615385	0.014265414	0.062612504	0.082374085	0.157516543
LG_5_ST_CM003284.1_58262753	Salmo_trutta	137831	5	18.473	CM003284.1	58262753	CGGGATAAACCTGGAAGCCAGAATAGAAAACTCATTATAAAAAGCTTGATGACATGAAACAAACTGAAATCTACCTGAATATCTACAGTATGAGGCAGTTCCAGGTCTTACCAGTAGTAG	0.8	28094571	28094452	LR584410.1	1	0.215236831	0.061408451	0.013426272	0.074496057	0.085119896	0.153885848
LG_5_ST_CM003284.1_59341953	Salmo_trutta	138079	5	18.715	CM003284.1	59341953	AATTCCTGTAACGTTTCCCAACTTCCTCTTGTAGTCATTGGACATTAATATATTGCTGATGTGCGGTATTAACATTTTAAAGTTGCATGGTTTTCTCTCTCCCATTCAGAGAACTGCCCG	0.85	27025170	27025051	LR584410.1	1	0.194377645	0.095540541	0.029783744	0.112254656	0.102346285	0.116149194
LG_5_ST_CM003284.1_27821023	Salmo_trutta	132208	5	18.821	CM003284.1	27821023	CGGAGTAGTGGAAACACATTCTCTGGAGTGATGAATCACGCTTCACCAGCTCGCAGTACGACAGATGAATCTGGGTTTTGCGGATGCCAGGAGAACGCTACCTGCACGAATGCATAGTGC	0.832184874	57325934	57326053	LR584410.1	1	0.199818439	0.09127451	0.028383793	0.097770039	0.025597392	0.167490724
LG_5_ST_CM003284.1_59818108	Salmo_trutta	138180	5	18.834	CM003284.1	59818108	CGGTGGAAATCTGTCCTTTGGTTTGATGAGTCCAAATTTGAGATTTTTGTTTCCAACCGCCGTGTCTTTGTGAGATGCAGAGTAGGTGAACGGATAATCTCTGAAGGTGTGGTTCCCACC	0.83	26534834	26534953	LR584410.1	1	0.179369458	0.104791667	0.020853175	0.112304488	0.098998606	0.10951971
LG_5_ST_CM003284.1_59342072	Salmo_trutta	138080	5	18.929	CM003284.1	59342072	CGGGCAGTTCTCTGAATGGGAGAGAGAAAACCATGCAACTTTAAAATGTTAATACCGCACATCAGCAATATATTAATGTCCAATGACTACAAGAGGAAGTTGGGAAACGTTACAGGAATT	0.85	27025051	27025170	LR584410.1	1	0.194377645	0.095540541	0.029783744	0.112254656	0.102346285	0.116149194
LG_5_ST_CM003284.1_59131164	Salmo_trutta	138032	5	18.979	CM003284.1	59131164	CGGTTTCGACGGGGATTCTCAGAGGGAAAGTGGATAGTGCAAGGGCTGAGGGGGTAAAAATAACATGTTTGGACTGCAGCCGTAAAAATGTTATCCATAAATTTGTCTGACTCAGCAAGT	0.84	27223626	27223745	LR584410.1	1	0.192894651	0.082467532	0.028853002	0.109490448	0.10805452	0.10810282
LG_5_ST_CM003297.1_13568818	Salmo_trutta	298181	5	19.18	CM003297.1	13568818	AATTCTTAGACGATCGGGGGAAAAAAACACTTCCCTCCATTCTGCAAGCAAACGTGCAATCCTTGGAGAATAAAATCGAAGAGTTACGCAGAAGTTTAAACTACTAACNNNNNNNNNNNN	0.564745223	26660833	26660727	LR584410.1	1	0.17940289	0.103243243	0.021540643	0.112235405	0.09854844	0.113122227
LG_5_ST_CM003284.1_23926852	Salmo_trutta	131708	5	19.293	CM003284.1	23926852	CGGTTTTGTTGTTGTAGTTGTGTCTAGGGGAGCATATGGGGGAGGGAATGCAGGTGTTTATCCCCCTGTGTGCTGAGGGTGTCAGGTTCTTGTCCAGTTCTGGCATTTAGGTCACCACAG	0.41	142798	142917	CAAJIE010000609.1	scaffold_223_arrow_ctg1, whole genome shotgun sequence	NA	NA	NA	NA	NA	NA
LG_5_ST_CM003284.1_58262962	Salmo_trutta	137832	5	19.41	CM003284.1	58262962	AATTCTCATCCTGCCCCTCATCTCCTACTTCATCACAGACTGGCGATGGTTGCAGGTGGTCATCACTGCACCTTATATCCTCTTCCTGTCCTACTACTGGTAAGACCTGGAACTGCCTCA	0.8	28094362	28094481	LR584410.1	1	0.215236831	0.061408451	0.013426272	0.074496057	0.085119896	0.153885848
LG_5_ST_CM003284.1_26539551	Salmo_trutta	132025	5	19.553	CM003284.1	26539551	AATTCTAAAAAAGGAGCTGAGGNNNNNNNNNNNTCAATTAGGCAGTTTTGTTTGTAGCCTAAAAGTATTGCAGTATTCTTAGTCAGATAATTTCATATGTACTGTGTTGGTCATCATGCT	0.11	58399665	58399579	LR584410.1	1	0.20207485	0.087767857	0.039791166	0.107842446	0.035165115	0.146712474
LG_5_ST_CM003284.1_60888420	Salmo_trutta	138368	5	19.677	CM003284.1	60888420	AATTCACTTTCATTTGGACTGTATATACAAAAGCACCCCTTCAAATTAGTAGCTTCAGCTATTTCAGCCACACTCGTTGCTGACAGGTATATAGAACAGGGCACACAGCCATGCAATCTC	0.74	25478459	25478578	LR584410.1	1	0.159805823	0.094444444	0.033038407	0.066631297	0.059792077	0.116071869
LG_5_ST_AGKD04491078.1_190	Salmo_trutta	46487	5	19.939	AGKD04491078.1	190	NNNTGAGATTTTTGGTTCCAATAGCCGTATCTTTGGGAGAGGCAGAGTAGGTGAACTGATGATCTCAGCATGTGTGGTTNCCTCCGTGAAGCATGGTGGAAGAGGTGTGATGGTGCTTTG	0.74	24963171	24963286	LR584410.1	1	0.163683615	0.103712121	0.028716194	0.070290898	0.046383197	0.124573739
LG_5_ST_CM003284.1_2399608	Salmo_trutta	131721	5	19.992	CM003284.1	2399608	NNNTGAGATTTTTGGTTCCAATAGCCGTATCTTTGGGAGAGGCAGAGTAGGTGAACTGATGATCTCAGCATGTGTGGTTCCTNCCGTGAAGCATGGTGGAAGAGGTGTGATGGTGCTTTG	0.74	24963171	24963286	LR584410.1	1	0.163683615	0.103712121	0.028716194	0.070290898	0.046383197	0.124573739
LG_5_ST_CM003284.1_62820838	Salmo_trutta	138714	5	20.389	CM003284.1	62820838	CGGGTGATGCAAATGAACGCAACCGTTCTGATTGGTCCCAGAAACCAATGGGTTGGGCCAGAACACACGTGGGTAAAGTAGCGTCTAGAAAATGTGTCATTGGCTTTGATACTCTGATTG	0.8	23666881	23667000	LR584410.1	1	0.195763632	0.110217391	0.019831411	0.105396607	0.067822495	0.16002936
LG_5_ST_CM003284.1_62820639	Salmo_trutta	138713	5	20.394	CM003284.1	62820639	AATTCCATCTTTGAAGTTGTTTGTGGTGACGTCAAAATGTTGTACAAAGCAAAGTCATCAGTGACTGGATCATATCTAACCAATCAGAGTATCAAAGCCAATGACACATTTTCTAGACGC	0.8	23667078	23666961	LR584410.1	1	0.195763632	0.110217391	0.019831411	0.105396607	0.067822495	0.16002936
LG_5_ST_CM003284.1_26739034	Salmo_trutta	132065	5	20.517	CM003284.1	26739034	AATTCTAGGTCAGGTGAACAAAAGGACTTCAGTTCCTGTATGTTTTTATGATCACACCACGTCTCGTTAATCATAAGGCATACACCCCCGCCCTTCTTCTTACCAGAGAGATGTTTGTTT	0.1	58206274	58206155	LR584410.1	1	0.204309186	0.084368932	0.042053563	0.107384418	0.0364921	0.146718273
LG_5_ST_CM003284.1_61342648	Salmo_trutta	138447	5	20.612	CM003284.1	61342648	CGGGGGAGCTGCGCGCCCGCATACAGCTTAGATGGAACATTGCTGCCTACGTGTGTGCATGTGAGAATGTGTGTTCTTGCATGCATTAGTCTCATTGTGAACAATGCTGAAGGCTATTCT	0.77	25082391	25082272	LR584410.1	1	0.157783222	0.092622951	0.027675753	0.068138976	0.042406618	0.11926165
LG_5_ST_CM003284.1_67904745	Salmo_trutta	139543	5	20.924	CM003284.1	67904745	CGGAAATAATAAATCAAACACCTCTACAATATTCACACTCAACCTAAACCATACAAAACAAATACACATCTTCCACGTCCTGACCAAATTATAATACAATTACTCCCTTTGCTGGTCNNN	0.59	22319282	22319398	LR584410.1	1	0.182654585	0.117966102	0.063561643	0.090514445	0.061178316	0.135827966
LG_5_ST_CM003284.1_62116763	Salmo_trutta	138574	5	21.099	CM003284.1	62116763	NNNNNNNCAGTAACATCTTTCACTGCCCCCTTTCCCTACCTTCCTTGAAGAAACCCAAGCAGTGTAGAGTTCACATGAGCGTCACACTTCCACAATAAAAGGTGATCCTCTATTCTACAG	0.8	24341438	24341326	LR584410.1	1	0.194111537	0.099126214	0.017526767	0.100929907	0.061924568	0.149818445
LG_5_ST_CM003284.1_66385094	Salmo_trutta	139299	5	21.333	CM003284.1	66385094	CGGTCAAAAGTTTGAGAACACCTAATCATTCAAGGGTTTTTCTTTATTTTTACTGTTTTCTACATTGTAGAATAGTAGTGAAGACATCAAAACTATTAAATAACACATGTAGTAACCAAA	0.62	20785625	20785744	LR584410.1	1	0.180620292	0.119565217	0.073296494	0.109423228	0.051703921	0.148757503
LG_5_ST_CM003284.1_64570553	Salmo_trutta	139019	5	21.412	CM003284.1	64570553	CGGCTTCAGCCAAACGGATCACAGTGAAGAGTCGAGTCAGTAGACTTGAGATCTTCCCTTAACATGAAGGAAATCGCAATGAGCCAAGTCTTTGGGACATGGTCGAAGGGTTCTACAGAT	0.65	19121332	19121213	LR584410.1	1	0.168939839	0.082407407	0.026194353	0.098604093	0.052722645	0.132059145
LG_5_ST_CM003284.1_64327624	Salmo_trutta	138991	5	21.687	CM003284.1	64327624	CGGCCCACCTTGCAGGGACACGCGATCTCGATTTCTGTAATCCGTACAGAAATGATCGTGTTCCACCTGTGCGAACTGCGATGTATTCATCAATGAATTCNNNNNNNNNNNNNNNNNNNN	0.68	18903806	18903707	LR584410.1	1	0.169368827	0.073866667	0.017435424	0.107371388	0.050055085	0.122704393
LG_5_ST_CM003284.1_65874924	Salmo_trutta	139209	5	21.876	CM003284.1	65874924	CGGTAATCTAGTCTATCGTACATGATGAGATTATTATGGATAAGAGCGAGAATATTTTTGATTGTCAAATGGCAGTCAAGTATCGATCATCATGTCACCAGAATAAGACCCTCGATATTT	0.63	20273777	20273658	LR584410.1	1	0.17280176	0.124	0.060750546	0.111366462	0.061489374	0.167493126
LG_5_ST_CM003284.1_61678162	Salmo_trutta	138495	5	22.075	CM003284.1	61678162	AATTCATGACTGAGTAGGGAGTACAGGAGGGGACTAAGCACGCACCCCTGAGGGGCCCCTGTGTTGATGATCAGCGTGGCGGATGTGTTGTTACCTACCCTTACCACCTGGGGGTGGCNN	0.79	24857791	24857908	LR584410.1	1	0.172258699	0.100733333	0.028592872	0.074915248	0.055126817	0.131720127
LG_5_ST_CM003284.1_63259102	Salmo_trutta	138803	5	24.018	CM003284.1	63259102	AATTCAGCAGGGCAGTATTGTAATTAATTATCCAGTGTTTGAAGTGTGTTTACATAGCTCTTATAATGGTGTGACTAAACTCCTATTCAGCACAATTTGTCACACATGAGAAGCTACAGC	0.78	23222538	23222419	LR584410.1	1	0.204233456	0.111071429	0.020324722	0.117386703	0.072655244	0.161443283
LG_5_ST_CM003284.1_56476536	Salmo_trutta	137510	5	25.306	CM003284.1	56476536	AATTCATTAGGTTCCATTTAATGTAGATAGAACTTTCAGACTTTCAGCTGTGAGCTGGGACCATTCTGTGGGTGTAATTAAAATAAACCTCTGTGTCTTCAATAATCTGCCAACCTTAGA	0.674274574	29869365	29869246	LR584410.1	1	0.20624463	0.058	0.030779387	0.075588485	0.061429397	0.143619673
LG_5_ST_CM003284.1_56476707	Salmo_trutta	137511	5	25.462	CM003284.1	56476707	CGGTAGGTCGCCCAAGGAGGATTAGAATGAAGAGAACTGAATTGCTTTCTGCTCTAAGGTTGGCAGATTATTGAAGACACAGAGGTTTATTTTAATTACACCCACAGAATGGTCCCAGCT	0.661469321	29869194	29869313	LR584410.1	1	0.20624463	0.058	0.030779387	0.075588485	0.061429397	0.143619673
LG_5_ST_CM003284.1_80026896	Salmo_trutta	141323	5	28.891	CM003284.1	80026896	CGGTCTAATGTCCATTGCTCGTGTTTCTTGGCCCAAGCAAGTCTCTTCACTTACTGGTGTCCTTTAGTAGTTATTTCTTTGCAGCAATTCGACCAGGAAGACATGATTCACACAGTCTCC	0.38	8199793	8199912	LR584410.1	1	0.167718839	0.100803571	0.052527775	0.117865532	0.043641927	0.140949676
LG_5_ST_CM003284.1_84840930	Salmo_trutta	141904	5	29.833	CM003284.1	84840930	AATTCCAATGAATACTGATTTACTCACCAGATAAATAGCTGNGGGGGATCTTTCTAAAAGTCGGACGTTAGTGATAGAAAAGGGGTGTTTAATAGCTGGTGTAGCTGACGACACGNNNNN	0.3	3229889	3229771	LR584410.1	1	0.18601583	0.102096774	0.044401632	0.09246151	0.031008904	0.151945003
LG_5_ST_CM003284.1_84470561	Salmo_trutta	141883	5	30.264	CM003284.1	84470561	AATTCATTAGATACTCCACTGCTCATACATTACAGATAGACGCAGAATGAATTGTAGTTATTTCTTGACCAATATAGATTTTTATGAAGTGGGACAGGCACTAATGGAGTTTCCTCTGAG	0.31	3483994	3484113	LR584410.1	1	0.176924303	0.101875	0.045087445	0.085631001	0.054584325	0.152973898
LG_5_ST_CM003284.1_83780050	Salmo_trutta	141783	5	30.329	CM003284.1	83780050	AATTCATTCTTGGTTCTAAGAATTTGTTGCAGAGAAGGGAAGAGGTAGGATTTAAGGTAGAATTTTAAGCATAGTGTTTTCAGTGGAGCCTGGTCTGCATAGACTCAGTCTAGAAAAGTG	0.32	3895415	3895296	LR584410.1	1	0.162897987	0.105135135	0.046290827	0.074524408	0.051177712	0.142401334
LG_5_ST_CM003284.1_83584028	Salmo_trutta	141736	5	31.315	CM003284.1	83584028	AATTCTCGTCAGTTATAGTCACAGCTGTGTACATTCCCCTTCAAGCTGACACCAAGACGGCTATCAAGGAACAGGAAGCTGAAGAAATTTGGCTTGTCACCCAGAACCCTGAGAAACTTT	0.32	4078680	4078561	LR584410.1	1	0.147624856	0.0985	0.0438418	0.064651868	0.06048275	0.131407847
LG_5_ST_CM003284.1_86178211	Salmo_trutta	142031	5	31.827	CM003284.1	86178211	CGGTTGTGACACAGCCTTGGATCGAACCCCAGGCCGTAGTGACGCCGCAACACTGCGATGCAGTGCCTTAGACCGCTGCGCCACACGGGAGTTGAATTCANNNNNNNNNNNNNNNNNNNN	0.306455026	940077	940176	LR584410.1	1	0.20321022	0.343076923	0.032264091	0.181577982	0	0.153413057
LG_5_ST_CM003284.1_83780053	Salmo_trutta	141784	5	32.896	CM003284.1	83780053	AATTCTAAGAACTTTCAAGAATCTAAAANNACAATGACAAACCAACAGCAACTGACATGGTCCTCACTTTCCTGCCACTCCACTGTAGATCAAAGACACAAACCTTGCGACACCTCAGTC	0.32	3895412	3895529	LR584410.1	1	0.162897987	0.105135135	0.046290827	0.074524408	0.051177712	0.142401334
LG_6_ST_CM003290.1_86076038	Salmo_trutta	219320	6	18.504	CM003290.1	86076038	CGGTGAAACGTCCAAACTGCATCACCGTGCCAATCATTTGATGGATCTCTATCAGTTTCATGGGAATATGCATTTAGGTCTTCTTGNNNNNNNNNNNNNNNNNNNNNNNNNNNNNNNNNN	0.77	4198142	4198057	LR584411.1	14	0.193742957	0.091625	0.030118646	0.092604668	0.051428684	0.170816471
LG_6_ST_CM003290.1_86076127	Salmo_trutta	219321	6	18.96	CM003290.1	86076127	AATTCAAGAAGACCTAAATGCATATTCCCAAGAAACTGATAGAGATCCATCAAATGATTGGCACGGTGATGCAGTTTGGACGTTTCACCGATNNNNNNNNNNNNNNNNNNNNNNNNNNNN	0.77	4198053	4198142	LR584411.1	14	0.193742957	0.091625	0.030118646	0.092604668	0.051428684	0.170816471
LG_6_ST_CM003290.1_88854653	Salmo_trutta	219619	6	20.599	CM003290.1	88854653	AATTCTAGCTAGGTGGCTAACGTTAGCTAGGCTAGGGGTTAGGGGAAGGGTTATCTAAAAGGGTTAAGGTTAGTGGAAGGGTTAGCCAACATGCTAAGTAGTTGCAAAGTAGCTAAATGG	0.77	3748078	3747959	LR584411.1	14	0.200910506	0.120705882	0.031758285	0.108182771	0.035874741	0.187499603
LG_6_ST_CM003281.1_73263617	Salmo_trutta	103644	6	21.105	CM003281.1	73263617	NNNNCAGGTGAAAGCTATGATCCCTTATTGATGTCACTTGTTAAAACCACTTTAATCTGTGTAGATGAAGGGGAGGAGACAGGTTAAAGAAGGATTTGTAAGCCTTGAGATAATTGNNNN	0.77	3481304	3481415	LR584411.1	14	0.200197812	0.128486842	0.024806854	0.105105048	0.031068488	0.196236385
LG_6_ST_CM003290.1_88734728	Salmo_trutta	219595	6	21.32	CM003290.1	88734728	CGGGAGGGAGATAATTAGAGAGAGCATACTTAAATTCACACAGGACACTGGATAAGACAGGAGAAATACTCCAGATATAACAGTCAATACTGTGGTTATATAGTGTCTGAGAGGACAGAG	0.77	3644195	3644314	LR584411.1	14	0.204472386	0.125121951	0.032657104	0.11226514	0.029258673	0.192079331
LG_6_ST_CM003290.1_90373216	Salmo_trutta	219771	6	22.317	CM003290.1	90373216	CGGGCCACTCAGGTAAAAAAAAAAAAGGAGGCAGTTTATTTGTTCTTGTGATAGCTTGAAGGNGGTCAATAACAGAACTGGAAATCTTGGCCTGGAATGTGCCACTTAGTTGTNNNNNNN	0.75	1992337	1992247	LR584411.1	14	0.21113259	0.0553125	0.055513728	0.062230504	0.054486689	0.146341375
LG_6_ST_CM003290.1_7700557	Salmo_trutta	218042	6	22.655	CM003290.1	7700557	AATTCAACGTCGGNTTTCCAGGCTAACTGACAGGCTAACGTTTCTCTACAATGAAGACTTGTAGCTACAGGACAAAGCCACCTAGATGTATAGGCATAGCCAGCCTCAGNNNNNNNNNNN	0.762659176	81718611	81718700	LR584411.1	14	0.171118131	0.088529412	0.006894355	0.098613878	0.075604562	0.142764623
LG_6_ST_CM003290.1_88158732	Salmo_trutta	219545	6	22.851	CM003290.1	88158732	AATTCTTCACAGAGTTCAAGTAACAGACACATCTCAATATCAACTGTTCAGAGGAGACAGAGTGAATCAGGCCTTCATGGTCGAATTGCTGCAACGAAACCACTACTAAAGGACACCAAT	0.77	11955489	11955608	LR584423.1	31	0.192058945	0.098897059	0.053332727	0.081834105	0.097320443	0.134428443
LG_6_ST_CM003290.1_80804235	Salmo_trutta	218635	6	23.76	CM003290.1	80804235	AATTCAAAATATCCCAAAATAGTATTTTGACTGACTTCATATCATTTTAGGTCAGCCTACTCTGTCGTTTGTTGCTATAATAATGTCAGTGGTGTAGCCTATATGACAATCACATTTGGC	0.78	10491397	10491516	LR584411.1	14	0.181286382	0.107765957	0.108452969	0.109941871	0.04225166	0.145253264
LG_6_ST_CM003290.1_81258459	Salmo_trutta	218719	6	24.478	CM003290.1	81258459	CGGGATTCTGTCAGACCTGGGAACCCTGACAGTAAATCTCAGTAAGACAAAAATAATGGTGTTCCAAAAAAGGTCCAATTGCCAGGACCACAAATACAAATTCCATCTAGACACCGTTGC	0.74	10028212	10028331	LR584411.1	14	0.171142595	0.101854839	0.087028565	0.103413614	0.041621286	0.143789902
LG_6_ST_CM003290.1_81803777	Salmo_trutta	218782	6	25.062	CM003290.1	81803777	AATTCAGCTTCTAGAATGTGACCTGTAGCTTTCTGTAGTCTATCGTGAGATGAAAGAGTAGATGACTTAATTACTTGACTTGAATGATATTTCGTAACCCTGGGTTGTAAATAAGGCTAA	0.75	9529284	9529403	LR584411.1	14	0.173892931	0.125107527	0.064371922	0.104686572	0.03519516	0.141690558
LG_6_ST_CM003290.1_80803963	Salmo_trutta	218634	6	25.502	CM003290.1	80803963	CGGATCCGCCCGTAACGGGCATGGGCATCTGCTCGACCTTTGTCTGCGTTTATTGTAGCCTATCAAATGGCCTACAATAGCGACAGATTTTAGATTTAGTTTGATTGAAAATAAGTGTTA	0.78	10491669	10491550	LR584411.1	14	0.181286382	0.107765957	0.108452969	0.109941871	0.04225166	0.145253264
LG_6_ST_CM003290.1_85220453	Salmo_trutta	219223	6	25.901	CM003290.1	85220453	AATTCCTATCGGACATTGTAGTCATAGCAGATAATATTCTAGTTTTTGGTGACTTTAATATTCACATGGAAAAGTCCACAAACCCACTCCAAAAGGCTTTCGGAGCCATCATCGACTCAG	0.82	6826294	6826175	LR584411.1	14	0.159393198	0.082391304	0.052324826	0.112573783	0.066251065	0.172115066
LG_6_ST_CM003290.1_78130133	Salmo_trutta	218168	6	26.798	CM003290.1	78130133	CGGGCTGTGTTACTAGCGCTCTCCCAGTATTGCCCAGTACCGTGAAGCTCAGAGGAATATGAGTTTGCTCCTTCAGGAGTATGTTTGTCTACACAACATAGAACATATTAATAAAATGTG	0.77	13605737	13605856	LR584411.1	14	0.143572009	0.100526316	0.013188852	0.089171386	0.049375001	0.103923002
LG_6_ST_CM003290.1_80909429	Salmo_trutta	218649	6	27.011	CM003290.1	80909429	AATTCTAAATAAATCCCAGACAGTGTCACCAGCAAAGCACCCACACCATAACACCTCCTTTTCCATGCTTTACGGTGGGAAATACACATTCAGAGATCATCCGTTTACCCACACCGTGTC	0.78	10381134	10381253	LR584411.1	14	0.187057605	0.100462963	0.100347667	0.114126208	0.041247274	0.149787659
LG_6_ST_CM003290.1_80091543	Salmo_trutta	218552	6	27.173	CM003290.1	80091543	CGGTGCTGCCACATGGTTCGGTGCTGCTGTCACGCTAGTCAGCATTATACCGTCTGCCCCTTTCTTCGACTTCTCTCGTTTGCTGATCATGTGAGTGAGCTCTGGATTGTACTCCTGGAA	0.73	11694690	11694809	LR584411.1	14	0.184368331	0.140416667	0.046185386	0.070989144	0.081075736	0.141176619
LG_6_ST_CM003290.1_84779070	Salmo_trutta	219155	6	27.864	CM003290.1	84779070	AATTCTGTAGTTCTGTTTGAGTGGTCATTGGGTTCTTGGTCACCTCCCTATATATACAGGTGGTAACGGTACAGAGTCAATGTGCGGGGGCACCGGNNNNNNNNNNNNNNNNNNNNNNNN	0.78	30847	30752	CAAJIE010000193.1	scaffold_1182_arrow_ctg1, whole genome shotgun sequence	NA	NA	NA	NA	NA	NA
LG_6_ST_CM003290.1_9728264	Salmo_trutta	219997	6	28.766	CM003290.1	9728264	AATTCTGACATCTTTATGCACGTTCGCCATTGTCACAGATTTGAGGTGCTTGGCTCAAGTGCACAACGGCAGGAGATGGTAGCTTCTCGACCAGCAAGGTCTCCTCCCGTATGAAAAGCC	0.8	75141174	75141293	LR584411.1	14	0.169494919	0.0640625	0.011072548	0.120477024	0.050551522	0.133194823
LG_6_ST_CM003290.1_13655410	Salmo_trutta	207057	6	29.043	CM003290.1	13655410	AATTCTAAATAAATCCCTGTCAGTGTCACCAGCAAAGAACCACACATGCGGAGATCATCCGTTCATCTTCTCTGCGTCTCACAAAGACGCGGCGGTCGGAACCAAAAATCTCAAATTTGG	0.7	74215285	74215166	LR584411.1	14	0.155661758	0.084537037	0.030303883	0.129639224	0.062225081	0.114442528
LG_6_ST_CM003290.1_14038522	Salmo_trutta	207097	6	29.178	CM003290.1	14038522	CGGATGGTTGGCGGTGGCACCACAGTGGCCCAAAGTCCAGCTAACTCTGTTCCTCAGCCTGATAAGGCGAACACAGGTAGCAACCCCCCCAAATTGTAACCCTTCTATCTGAAGGGAGTT	0.69	74079714	74079595	LR584411.1	14	0.155661758	0.084537037	0.030303883	0.129639224	0.062225081	0.114442528
LG_6_ST_CM003290.1_12267570	Salmo_trutta	206930	6	29.536	CM003290.1	12267570	AATTCGATCGGACGTCGTCGGCAAGAATACCCCGTATATCTGATTTCCCCATAAGTGCGGCGCTCGAGCTCCTATCGCCGTTCGGAGCAGTATTATTTACCGGNNNNNNNNNNNNNNNNN	0.74	75057597	75057495	LR584411.1	14	0.15897879	0.066847826	0.008858038	0.114816026	0.050747542	0.12336013
LG_6_ST_CM003290.1_12267469	Salmo_trutta	206929	6	29.587	CM003290.1	12267469	CGGTAAATAATACTGCTCCGAACGGCGATAGGAGCTCGAGCGCCGCACTTATGGGGAAATCAGATATACGGGGTATTCTTGCCGACGACGTCCGATCGAATTCNNNNNNNNNNNNNNNNN	0.74	75057496	75057598	LR584411.1	14	0.15897879	0.066847826	0.008858038	0.114816026	0.050747542	0.12336013
LG_6_ST_CM003280.1_55239487	Salmo_trutta	89977	6	29.597	CM003280.1	55239487	AATTCCGTCAGCACTAAAGGACTACCACTCCAATTGTCATGGTAATGATTCTAACCATTCTAAATCATTCATCTTGTAGAAGATATTCCAATTAAGAGAATGGTTCACATGCACTTGATA	0.740178571	74818012	74818131	LR584411.1	14	0.155818388	0.0725	0.01324106	0.118624017	0.055706287	0.122548891
LG_6_ST_CM003280.1_55239288	Salmo_trutta	89976	6	29.72	CM003280.1	55239288	CGGAACAGGACAACATGGTAAAGTACAGTGCATCTCTGAATTAAAACAATAAACATGTTCCAATGTTGCACAGTGTTCGGTATCAAGTGCATGTGAACCATTCTCTTAATTGGAATATCT	0.742375	74818211	74818092	LR584411.1	14	0.155818388	0.0725	0.01324106	0.118624017	0.055706287	0.122548891
LG_6_ST_CM003290.1_12037533	Salmo_trutta	206907	6	30.147	CM003290.1	12037533	CGGTCTATTGAGTCCAAATTTGAGATTTTTGGTTCCAACCGCTGTGTTTTTGTGAGACGCAGAGTAGGTGAACGGATGATCTCCACATGTGTAGTTCCCACCGTGAAGCATGGAGGAGGA	0.75	695591	695710	CAAJIE010001380.1	scaffold_97_arrow_ctg1, whole genome shotgun sequence	NA	NA	NA	NA	NA	NA
LG_6_ST_CM003290.1_14579601	Salmo_trutta	207190	6	30.154	CM003290.1	14579601	CGGCGCATGTGACAAAAAAACGTGATTTGATTTAAACAGAGCTTGCTCTCTGCCTTTGACTGCGTGCCATAAAATAGGTAAATAGAGCTGGAGAGGGAGGAAAATAGAGAGGGGGAGGGA	0.68	73270585	73270704	LR584411.1	14	0.15458019	0.076704545	0.032758555	0.135452399	0.078646115	0.102791955
LG_6_ST_CM003290.1_13655557	Salmo_trutta	207058	6	30.155	CM003290.1	13655557	CGGTGGAATCTGTCTTTTTAGNNNNAGTCCAAATTTGAGATTTTTGGTTCCGACCGCCGCGTCTTTGTGAGACGCAGAGAAGATGAACGGATGATCTCCGCATGTGTGGTTCTTTGCTGG	0.7	74215142	74215257	LR584411.1	14	0.155661758	0.084537037	0.030303883	0.129639224	0.062225081	0.114442528
LG_6_ST_CM003290.1_14038700	Salmo_trutta	207098	6	30.212	CM003290.1	14038700	AATTCTAGAACTTCTAGAACTCTGAAAAGGCATCTCATTTCTCAATGCCCTCCTCTCTAAACTCCCTTCAGATAGAAGGGTTACAATTTGGGGGGGTTGCTACCTGTGTTCGCCTTATCA	0.69	74079536	74079655	LR584411.1	14	0.155661758	0.084537037	0.030303883	0.129639224	0.062225081	0.114442528
LG_6_ST_CM003290.1_12520147	Salmo_trutta	206936	6	30.696	CM003290.1	12520147	CGGGATTCAAACAAACCACAATGCGCCGACGTCTGACTGCACTTTAAAGCCAATGTCCCTGGCATTCAATGTCCCTGGTATTCAATGTCCCTGGCATTCAATGTCCCTGGCATTCAATGT	0.74	75312848	75312967	LR584411.1	14	0.155869551	0.073541667	0.003806076	0.09947689	0.020308089	0.122174605
LG_6_ST_CM003290.1_15930643	Salmo_trutta	207401	6	30.798	CM003290.1	15930643	CGGTGGAAATGTGTCCTTTGGTTTGGAGTCCAAATTGGAGATTCTTTGTGAGACGTGGTGTGGGTGAACGGATGATCTCTGTATGTGTGGTTCCCACCATAAAGCATGGAGGAGGAGGTT	0.65	71580099	71580218	LR584411.1	14	0.194617017	0.080921053	0.023929919	0.120390755	0.042957141	0.146045877
LG_6_ST_CM003290.1_12040959	Salmo_trutta	206910	6	30.97	CM003290.1	12040959	CGGTGAAACACGTGCCGTGGTTCCCCTGAGCAAAGCACTCATCCCTAATTACATCTGTTAGCCTCTCTGGATAAGAGCGTCTGCTGAAATGTCAAATGTACTCGCTCGCTACGCTTTCAN	0.75	697392	697273	CAAJIE010001380.1	scaffold_97_arrow_ctg1, whole genome shotgun sequence	NA	NA	NA	NA	NA	NA
LG_6_ST_CM003290.1_16845650	Salmo_trutta	207522	6	31.147	CM003290.1	16845650	AATTCATTTGGAAGTGTATTTTCTATGTCAAATGGCACCCTGTATGTGTGTATGTTCATACAATGTGTTTCTATTGCTACAGGTGCTTCTCCAGAGACTGGCGGGTGCTGGACTATGGGA	0.63	72193938	72194057	LR584411.1	14	0.203604022	0.1176	0.020766943	0.139795074	0.041550523	0.149259714
LG_6_ST_CM003290.1_13411351	Salmo_trutta	207012	6	31.313	CM003290.1	13411351	AATTCATTACTTTTAAATAGAAACAAATGGTGACAACGGGTTACACTCAGAGGCATTTGAGGATACTCATACGTGTGCGGGGTCATCGCTGAAATAAGTTCAAACGCCAGCAGATAANNN	0.71	74467396	74467512	LR584411.1	14	0.159954098	0.084545455	0.016831855	0.13039475	0.052700905	0.119409618
LG_6_ST_CM003290.1_54022819	Salmo_trutta	214367	6	31.478	CM003290.1	54022819	AATTCCAGTTTGTTTGTCTCTGCAGGTGTAAATAAATATCTGATAAAAGCTGAGGTATTTTTTTCTCCATATGTTATGCAAATGTTATTACATAGGTTTTCTGATTATCAAACACTGACA	0.602636986	36271446	36271565	LR584411.1	14	0.171367984	0.084666667	0.035349932	0.125488893	0.078279328	0.144964086
LG_6_ST_CM003290.1_73231590	Salmo_trutta	217434	6	31.605	CM003290.1	73231590	AATTCATAGACACTCATACTGACATGCAATGTATCCACTATTATGAGAGACATTTAAAGTAGCCTTTTAACATTTGTATAAGCTTATCAAGTCAACTAATAAATACCTACTGAGTTGTTA	0.52	17998384	17998265	LR584411.1	14	0.224367185	0.035512821	0.095009074	0.099087152	0.059748845	0.185352841
LG_6_ST_CM003290.1_18091984	Salmo_trutta	207764	6	31.713	CM003290.1	18091984	CGGATGGAACGAGTTGGCTCTGGTCACCGTTATCCACAGCGGACTGCGGGAGGAGGTACAGCTGGAGTTAGCCTGCCGTGATGACAACCTGTCATTCGACCAGCTCATCAGCATGGCGAT	0.49	41058679	41058798	LR584431.1	16	0.218875979	0.098952381	0.016673502	0.143748778	0.04430634	0.174971006
LG_6_ST_CM003290.1_18243904	Salmo_trutta	207799	6	31.941	CM003290.1	18243904	CGGAATCCACTAAAGCTGTGGGCACAGTACATGAGGGACAGTCAACTAGTGTGATGGACACCAAAAAGAGTTTAGCAGAAAGTGACGAAGAGGGAATTCNNNNNNNNNNNNNNNNNNNNN	0.6	69834530	69834432	LR584411.1	14	0.177749495	0.078295455	0.037337334	0.086000814	0.027498054	0.142730734
LG_6_ST_CM003290.1_77545713	Salmo_trutta	218076	6	32.102	CM003290.1	77545713	CGGACGTCCAGCAACTCGAAGGTTGCGATTTCTAATCTCATCGCGGACAATTTTAGCATTTTAGCTAATTGGCAACTTAACTACTTACTACTTTTTAGCTACTAAGAAAATACTTACCAT	0.69	14151286	14151167	LR584411.1	14	0.160241205	0.090246914	0.010866302	0.081423853	0.057318821	0.119825115
LG_6_ST_CM003290.1_18496566	Salmo_trutta	207850	6	32.158	CM003290.1	18496566	CGGTGATCAGCTTAGATGGGAGCATCTCGTACCCCTTGACCAGCGAGGGAATGAACACTGTTATGCTCGAAGTGTCTTCTACCAACTCAATACCTCAAGACACCAAGNNNNNNNNNNNNN	0.6	69574105	69573999	LR584411.1	14	0.181329266	0.086111111	0.043435696	0.112296208	0.015057688	0.150310704
LG_6_ST_CM003290.1_18697991	Salmo_trutta	207875	6	32.256	CM003290.1	18697991	AATTCAGCATTCCACTGTTTCCAATGGCATTCATGTTTATTATGAGGCAGAGTCCTCCCAGATTGCAGTAAATAGGGCTTACACTAGATGTCAACAGTCTTTAGAAAGAGTTTCAGGCTG	0.59	69125243	69125362	LR584411.1	14	0.197406951	0.096477273	0.045292604	0.1467269	0.017522358	0.145016125
LG_6_ST_CM003290.1_18244001	Salmo_trutta	207801	6	32.361	CM003290.1	18244001	AATTCCCTCTTCGTCACTTTCTGCTAAACTCTTTTTGGTGTCCATCACACTAGTTGACTGTCCCTCATGTACTGTGCCCACAGCTTTAGTGGATTCCGGTGCCAAGGGGAACTTTATTGA	0.6	69834433	69834552	LR584411.1	14	0.177749495	0.078295455	0.037337334	0.086000814	0.027498054	0.142730734
LG_6_ST_CM003290.1_78692506	Salmo_trutta	218291	6	32.74	CM003290.1	78692506	CGGAAAAGATCAGGTATACCACGAGGCACACGCACGTCTTCCTCCCACTCGCGCATCTGCCAAGCTGAGCAGAGGCAACGCTGCTAAGCAGAGAGCGTACTGAACAGCGAGCGCAGTTGC	0.8	13070723	13070604	LR584411.1	14	0.154310684	0.123773585	0.017273292	0.079701778	0.055591419	0.114406308
LG_6_ST_CM003280.1_51910496	Salmo_trutta	89588	6	33.18	CM003280.1	51910496	AATTCAGGCTGTAACACAACAAAATGTGGTACAAGTCAAGGGGTACGAATACTTTCGGAACGCACTGTACGCCATTTAGCAGACGCTTTTATCCAAAGCGACTTACAGTCATGCATGAAT	0.637037037	71080136	71080255	LR584411.1	14	0.196053459	0.073703704	0.033811909	0.105252922	0.040967602	0.159270971
LG_6_ST_CM003290.1_19665987	Salmo_trutta	208044	6	33.334	CM003290.1	19665987	CGGATCTGTATAATGGCAAAGAACCTTACCAGGATTGGGTTAGAACTGACGAGAAGAAGTTACGGCGCAGCGGTAGCATTGAATAGCTCAGGACTCAGGAGTGCAAAGTCCGTGCCTTTT	0.58	68475009	68474890	LR584411.1	14	0.216231231	0.064342105	0.030741162	0.136202616	0.024111619	0.181309907
LG_6_ST_CM003290.1_21165138	Salmo_trutta	208320	6	33.606	CM003290.1	21165138	AATTCCAGATCCTGCCATATGGAGTCAGCAGGAGCAGGTGCCCCTGGTATAGGGGTCGAGGAAAGCGTCCTGGAGCAAGAGGCGATGATCCACCATCTCGGCGCCGCCATGGACCGCGTT	0.53	66987904	66987785	LR584411.1	14	0.186580346	0.100169492	0.031812268	0.121945045	0.043508311	0.164325544
LG_6_ST_CM003290.1_79552509	Salmo_trutta	218452	6	33.619	CM003290.1	79552509	AATTCAAACCTATCAATTAATGTTCAGAGACTGAGATCTCTCCCTATCTCTATGTTAAGTAGGGTCAACATAATCAAAATGAATATATTACCAAGGTTGATGTATTTATTCCAGACCCTG	0.78	12194744	12194863	LR584411.1	14	0.166550706	0.1415	0.035515224	0.06666716	0.068174672	0.12707492
LG_6_ST_CM003290.1_21163231	Salmo_trutta	208318	6	33.821	CM003290.1	21163231	AATTCTCATGTTGGAACTACCTTAGTTCAAAATTAAATTAGCGTTTGAGAAAGAGGCAGCTCGATGAAGCTAAATCTTTTCAGCTAAACAATTTCCCCAAAGCTTCTCTCTAGTTGTANN	0.53	66989870	66989989	LR584411.1	14	0.186580346	0.100169492	0.031812268	0.121945045	0.043508311	0.164325544
LG_6_ST_CM003290.1_22127157	Salmo_trutta	208414	6	34.24	CM003290.1	22127157	AATTCTCCACATGAACACCCAGTAGGGAGGGCCAGACAGAACTATTAGTCGTGAGTATAGTAACCTACCTTGCGCTCCTCTTTGATGGCCTGTTTCCTGGCTTTCCGCTCCTCCTTGCTC	0.5	66749847	66749728	LR584411.1	14	0.185543638	0.124336735	0.032463483	0.138122342	0.045757199	0.154340208
LG_6_ST_CM003290.1_59435667	Salmo_trutta	215375	6	34.589	CM003290.1	59435667	CGGTTAAAGCAACTGGGATATTATTCCATCTGAGGTCGGTTTGCGTTGATTTCAGTGTTCTATTAAAGTTTCTGACAATGGTTTTATCTAAGGAAGGAAATATATTTACTCCACAGAATT	0.01	31256847	31256728	LR584411.1	14	0.153541765	0.106338028	0.014456132	0.107071299	0.051555841	0.16044279
LG_6_ST_CM003290.1_66132310	Salmo_trutta	216363	6	35.031	CM003290.1	66132310	AATTCAGTTATTGACACAGACATTGTGGCGTAGCAGGAAGATTGGAATGCTGTGAACCAAGAGGTTGTGAGTTCAAATCCCAGGTGAGAACATGTTGAATACTAATTACTGNNNNNNNNN	0.24	25173439	25173329	LR584411.1	14	0.200512886	0.088387097	0.067408582	0.087670637	0.047728216	0.161864027
LG_6_ST_CM003290.1_57242109	Salmo_trutta	215034	6	35.069	CM003290.1	57242109	AATTCAATGTGGAATCGACAACAAATACCACAATTTCAGATTTAGAGTAAGAAATGCCCTTATGTTTTTTTTCTCCCCCTTTTCATGGTATCCAATTGGTCGTTACAGTCTTGTCTCATT	0.05	33272249	33272368	LR584411.1	14	0.194796283	0.13016129	0.049897222	0.136224956	0.033952193	0.187971486
LG_6_ST_CM003290.1_58878489	Salmo_trutta	215281	6	35.133	CM003290.1	58878489	AATTCAACTTTTTCCTTTCCCTGCTGTAAAACAGTATATCGGCAGATATGTCGGTGACAGTAAGTTTTGTCGCCCAAAAAGCAGAATCGGTATCGGACCCAAAAAAACAAAACAGTCTGG	0.01	31632267	31632386	LR584411.1	14	0.154517169	0.116517857	0.016154812	0.0999242	0.042759569	0.172927095
LG_6_ST_CM003290.1_82166527	Salmo_trutta	218839	6	35.226	CM003290.1	82166527	AATTCTGACACTCCTGTCTCACCGAGGAACAGTCTTTGCCCAAGTAAATGTNNNNTTTATTTATTTAAATGCCATTATTTATTCATTTAGCCTTTATTTAACTGGGCAATGACGGCCTAC	0.76	9236561	9236446	LR584411.1	14	0.174958983	0.129476744	0.046610374	0.097252561	0.036690963	0.1493276
LG_6_ST_CM003290.1_63518997	Salmo_trutta	215909	6	35.401	CM003290.1	63518997	AATTCATTTACCGTATTGCATGACTTTATGTGATTTTAAGTGAAGGATTCTCAGCAGGCAAGCTTGGTATGTGGAGTAAAACATCATACACTCACAATGTGAGCCACTGATGGACAGTGG	0.14	27637390	27637271	LR584411.1	14	0.188019361	0.059715909	0.003382274	0.130697556	0.061578817	0.178535205
LG_6_ST_CM003290.1_56567027	Salmo_trutta	214906	6	35.501	CM003290.1	56567027	CGGCGCCGTCTTACAATCAGTATCACTAAAGATTTGTATGACTATGATTTTTACATCTACAACAATACAGCCATGTTTGCATAAAATTAAACTTCCATTAGAGGCCACAGTACCTTGAAT	0.06	33907836	33907717	LR584411.1	14	0.210212221	0.128504673	0.043244259	0.149263808	0.037416847	0.182700331
LG_6_ST_CM003290.1_27123139	Salmo_trutta	209389	6	35.896	CM003290.1	27123139	AATTCTATTTAAACCAGGTCTGATTCATATCCCCTCTAAAAATCAGGCATACCTTGAGCATAGTATTCATAAACGGTGACCCCAACAGGTTGAAGCAGACCTACATCTTGCACCTTGTGN	0.39	61923975	61923856	LR584411.1	14	0.169897469	0.090949367	0.009000404	0.108093041	0.060944454	0.159528415
LG_6_ST_CM003290.1_24318457	Salmo_trutta	208841	6	36.07	CM003290.1	24318457	AATTCTGCCATGAAGAGGGGTCAGGCAGCCTGCGGATGAACCAACCGTCTCACTGCATTGGAACCATGAGACTAAAATCAGTACATACTCAACCAAATATGATGGAAGCAACCATGTGAA	0.48	64549763	64549644	LR584411.1	14	0.173823225	0.113194444	0.097333369	0.138506689	0.029277734	0.090295244
LG_6_ST_CM003290.1_19798258	Salmo_trutta	208082	6	36.217	CM003290.1	19798258	CGGGTAAGAGAAACACACTCTATGTGAGAGGAGGGGAAGAGGGCGAGTGAGAGACTACAAAATGTCACACCGACACACTAAATAGTCAAGTGTGTTACTTCAGCAGGATTTCTTTACATT	0.57	68341394	68341275	LR584411.1	14	0.207430633	0.078391304	0.028582907	0.133833969	0.034407913	0.172500785
LG_6_ST_CM003290.1_24815846	Salmo_trutta	208916	6	36.241	CM003290.1	24815846	CGGTGGAAATCTGTCCTTTGGTCTGATGAGTCCAAATTTTAGATGTTTAGTTCCTACCGCCATGTCTTTGTGAGACGCAGAGTAGGTGAACGGATGATCTCCTCATGTGTGGTTCCCACT	0.48	64063827	64063708	LR584411.1	14	0.178802254	0.104545455	0.103192983	0.139378155	0.035314394	0.093751925
LG_6_ST_CM003290.1_28996624	Salmo_trutta	209784	6	36.511	CM003290.1	28996624	AATTCAAATGGATTTATGTTGTTTTCCCTATAGGGACCCACAATGCTGTCTGTCCCAAATCTTCTACTGGAAACTCTAGAGACGCTGAGCACAGTCAAGCTGAAGAGATTTCAGTGGCAT	0.41	60031698	60031579	LR584411.1	14	0.203015106	0.081445783	0.013622243	0.127292218	0.113047858	0.171150747
LG_6_ST_CM003290.1_55729772	Salmo_trutta	214725	6	36.831	CM003290.1	55729772	AATTCTTGACGCACAACCGAAGGTGCTGCCATAATCCTGCCAGCACGCCCACAAGTGAGCCACTCAGGCGGAGAATGACGCGTGGAAGAGGGCGAGGAACGAGATGGGAGTAACAATCCA	0.09	34669360	34669479	LR584411.1	14	0.198559691	0.100639098	0.025994555	0.144064428	0.065322062	0.173161975
LG_6_ST_CM003290.1_19730099	Salmo_trutta	208066	6	36.999	CM003290.1	19730099	AATTCACACAATTAATTTATGAAACAATGAATGTATACGAAATGGCGGGAAAGAGCCCATTCTGGAGAGAGATATACTTTCTAGCCACACCCCCTTTCTTCTTGGACTGTGGCATCCCCG	0.58	68410305	68410186	LR584411.1	14	0.214984491	0.064342105	0.03255498	0.136202616	0.032349924	0.179726733
LG_6_ST_CM003290.1_46117122	Salmo_trutta	213018	6	37.329	CM003290.1	46117122	CGGTGGAAATATGTCCTTTGGTCTGATGAGTCCAAATGTAAGATTTTTGGTTCCAACCGCCATGTCTTNGTGAGATGCAGAGTAAGTGAACGAATGATCTTTGCATGTGTGGTTCCCTCC	0.451330275	43886185	43886303	LR584411.1	14	0.180837459	0.092191781	0.017355593	0.066900784	0.066288169	0.164865881
LG_6_ST_CM003290.1_28873083	Salmo_trutta	209769	6	37.435	CM003290.1	28873083	AATTCCACACTGCCATGTGACAGAATAACGGTTATTTGGGTCCTGGACCAACCTCTGGAAAGTACAGTATCGGAATTAATTTAGCCCGGNNNNNNNNNNNNNNNNNNNNNNNNNNNNNNN	0.41	60142861	60142949	LR584411.1	14	0.20292684	0.0833125	0.013971532	0.129611245	0.090885818	0.180275177
LG_6_ST_CM003290.1_26003247	Salmo_trutta	209166	6	37.478	CM003290.1	26003247	AATTCTATCAGTAACACATCATGGTTAATGAGCACCCTGTAACACTGACAGTTTGCCTTGTGGTTCCTAGAGACAGCTGGACCGTGCTGATCTGTGGGTTTTGATTGACTGGCAAATATT	0.42	63003341	63003222	LR584411.1	14	0.170695536	0.096704545	0.027698652	0.121805397	0.058197858	0.121202209
LG_6_ST_CM003290.1_26057279	Salmo_trutta	209173	6	37.724	CM003290.1	26057279	AATTCATATCTAATGACACATGCAACAGTAGAACAGCTGAAATGTTTATTCAATCAAGACTTTGCTTTTGACTGAGTCTGTGGATACATCCCAAGTGGCACCCTATTCCCTATATAGCGC	0.42	62954716	62954832	LR584411.1	14	0.170712981	0.096704545	0.02718092	0.119610706	0.057825056	0.122625178
LG_6_ST_CM003290.1_28958202	Salmo_trutta	209780	6	37.8	CM003290.1	28958202	AATTCAGTTGAATTGAGCCACCAGACCTTATTGCAACAACAAGAAACAAAACGTTACTTTCAGTATGATTGAATGAAGGGCAAAGAAGGAACGGCTACGTCTATAACCTCCGTCACTCTT	0.41	60062647	60062766	LR584411.1	14	0.205214307	0.0833125	0.013971532	0.129611245	0.090885865	0.177436198
LG_6_ST_CM003290.1_28570968	Salmo_trutta	209710	6	37.879	CM003290.1	28570968	AATTCAATGACACCAGAGACACAAGTCACGAAGGTTCACCCTGTGCGAGTTGAGAACACCTGTTTTACAGGTAAACTCAATTATCTGCATCCCATATGGCACCCAATTCCATTTATAGTG	0.4	60444743	60444861	LR584411.1	14	0.187249652	0.100824742	0.010487672	0.120306349	0.074864272	0.167418392
LG_6_ST_CM003290.1_28825837	Salmo_trutta	209752	6	37.883	CM003290.1	28825837	CGGGAGGAACTGGGCCAAATCAGAGCGTCCCTGGATGCCCTCAGAAAGCAGGTGTCCGTCACGGAGGGGCTCAAAGACCACCTGGGTGAGTGGAGGGTGTCCTAAATGGTCTGAGTGAAC	0.41	60191063	60191182	LR584411.1	14	0.192382628	0.09278481	0.012690964	0.121311273	0.080474058	0.168930105
LG_6_ST_CM003290.1_55729633	Salmo_trutta	214722	6	38.544	CM003290.1	55729633	CGGTCCCTGAGCAAATAGCCTGGATTGTTACTCCCATCTCGTTCCTCGCCCTCTTCCACGCGTCATTCTCCGCCTGAGTGGCTCACTTGTGGGCGTGCTGGCAGGATTATGGCAGCACCT	0.421274871	34669499	34669380	LR584411.1	14	0.198559691	0.100639098	0.025994555	0.144064428	0.065322062	0.173161975
LG_6_ST_CM003290.1_31008437	Salmo_trutta	210163	6	39.309	CM003290.1	31008437	AATTCACCAGAATCTCCTAAGTAGCTCGAAGAACCAATCTTGCACGTCTGTCGGATGGGTTATGACGAATGAGGGAGCCCTTGCCCGAATTTCCTCATTGTCTTGCGAGTACGGGAATGT	0.41	58230633	58230514	LR584411.1	14	0.220896244	0.06325	0.038905393	0.180524345	0.050049143	0.148841304
LG_6_ST_CM003290.1_36839872	Salmo_trutta	211238	6	39.362	CM003290.1	36839872	AATTCTAGGGTTAACTGGAATCATTTGACCTGCCAGATCCTCTTGTCAAATCAAATCAACGTTTATTGGTAGCGTACACAGATTTGCAGATGTTATTGCAGGTGCAGAGAAATACCTAGC	0.38	53273901	53273782	LR584411.1	14	0.228202079	0.062440476	0.010888334	0.170765978	0.030506316	0.138280751
LG_6_ST_CM003290.1_38344746	Salmo_trutta	211497	6	39.379	CM003290.1	38344746	AATTCATGGTTTCCCTCCCCAATCAAAGGTGACATGTGATGTGCTCCACAACATAGCCCTGAGGCATGGTATTGAAATGGATGCGGAGAATAGAATGGACCCCCAAGGGCCTCCTAACCC	0.37	51847954	51848073	LR584411.1	14	0.205186075	0.058482143	0.036771569	0.118021608	0.041772191	0.153973198
LG_6_ST_CM003290.1_35461989	Salmo_trutta	210948	6	39.434	CM003290.1	35461989	AATTCCTCAAAGTAATGGACTGTGAGCTCATGTCTCCTGCATACAGTCTCCTCTTTTCCACACAAAAATATTTTTAGCCAGGAAAGAGACAAAATTCAATTTTTTCCCCCCNNNNNNNNN	0.38	54561648	54561538	LR584411.1	14	0.224746611	0.091741573	0.004460424	0.195571547	0.031109968	0.138744974
LG_6_ST_CM003290.1_23188013	Salmo_trutta	208584	6	39.544	CM003290.1	23188013	CGGCAGGTAGAGATCCATTATAGATTAGGGAGATGGTACACAATGGAGATAAACATGGACATCAAGATTTTCTGAAGCCTTAACACATCCTCATGTTAAAACCATTCAAACTCTTAAATG	0.49	65690432	65690551	LR584411.1	14	0.174080511	0.12741573	0.048587535	0.142062427	0.035707982	0.10105093
LG_6_ST_CM003290.1_38988213	Salmo_trutta	211619	6	39.547	CM003290.1	38988213	AATTCTTCATCCTGCATCTCAATCAGCACTTTAGCCCACCGTCAAATAGAGAAACGAAAAAGGAATCGATGAGGATTGCGTTTTGCCTAGCGTGCATCAAATGATTTGTTTTCTGTCAAC	0.36	51215003	51215122	LR584411.1	14	0.183372979	0.048301887	0.034400028	0.098719402	0.076117385	0.151857162
LG_6_ST_CM003290.1_38486723	Salmo_trutta	211533	6	39.68	CM003290.1	38486723	AATTCTATATAAATCACAGACAGTGTCACCAGCGAAGCACCCCCACATTATCACAACTCCTCCATGCTTCACGGTGGGAACCACACATGCGGAGATCATCCGTTTACCTAACCTGCGTCT	0.37	51708386	51708505	LR584411.1	14	0.200539984	0.060178571	0.028754017	0.118021608	0.041821743	0.150204309
LG_6_ST_CM003290.1_38486535	Salmo_trutta	211532	6	39.751	CM003290.1	38486535	CGGTGGAAATCTGTCCTTTGGTATGAGTCAAAATTTGAGATTTTTGGTTCCAACCGCCGTGTCTTTGTGAGACGCAGGTTAGGTAAACGGATGATCTCCGCATGTGTGGTTCCCACCGTG	0.37	51708577	51708455	LR584411.1	14	0.200539984	0.060178571	0.028754017	0.118021608	0.041821743	0.150204309
LG_6_ST_CM003290.1_36840072	Salmo_trutta	211239	6	40.257	CM003290.1	36840072	CGGACTCTGACATTGCTCATTCTGATATTCCTTAATTTCTTTCATTTTACTTTTTGTATTATGTGTGTATTGTTTTGTATTGCTAGGTATTTCTCTGCACCTGCAATAACATCTGCAAAT	0.38	53273701	53273820	LR584411.1	14	0.228202079	0.062440476	0.010888334	0.170765978	0.030506316	0.138280751
LG_6_ST_CM003290.1_36993388	Salmo_trutta	211270	6	40.447	CM003290.1	36993388	AATTCAGGCTGTTCTAAAGGCAAAGAAGGGTCCGTCCCAGTACTAGATGGGTGTACCTAATAAAATGGCCAAAGAATGGATGTTTCTGGATGTTTCCTGAATTATGACGTTATAATTTAT	0.38	53117599	53117718	LR584411.1	14	0.239636666	0.057162162	0.011614223	0.172537239	0.026751622	0.146988807
LG_6_ST_CM003290.1_24864779	Salmo_trutta	208932	6	40.686	CM003290.1	24864779	CGGTGGAAATCTGTCCTTTGGTCTGATGAATCCAAATGAGAGATTTTTGGTTCCAACCGCCATGTCTTTGTGAGAACAGAGTAGGTGAACGGATGATCTCCACATGCGTGCTTCCCACTG	0.48	64018022	64018141	LR584411.1	14	0.169777793	0.107272727	0.081253251	0.135147282	0.040110176	0.083586987
LG_6_ST_CM003290.1_24864354	Salmo_trutta	208929	6	40.978	CM003290.1	24864354	CGGTCCAACTCATCCCAAACCATCTCAATTGGGCTGAGGTCGGGTGATTGTGGAGGGCAGGTCATCTGATGCAGCACTCCATCACTCTCCTTCTTGGTCAAATAGCTCTTACACAGCCTG	0.48	64018455	64018336	LR584411.1	14	0.169777793	0.107272727	0.081253251	0.135147282	0.040110176	0.083586987
LG_6_ST_CM003290.1_42490110	Salmo_trutta	212261	6	41.296	CM003290.1	42490110	AATTCAGCTAACAGGGCAAAACAGTTGAATTGTTATACGCACAACCTTCAGTAACCTCCAACTGTTTGTTCACTACCCGCTATTCAAAGTGCTCTGAACAAATTATGGGAATCGTTCACA	0.34	47816187	47816306	LR584411.1	14	0.183362802	0.100841121	0.069743418	0.110356611	0.072044132	0.163898023
LG_6_ST_CM003290.1_26964263	Salmo_trutta	209331	6	41.666	CM003290.1	26964263	AATTCCAAACAAATTGGACCCTTTTTTCACTATGTAGACTGAGTAAATAGCACAAAAAGAAACCCATGACGTTTGTCTGCTGTTGACATCACGAGGCCCTACTGTATTATATTCAATAGT	0.39	62045088	62044969	LR584411.1	14	0.171156298	0.112	0.009100441	0.10970163	0.058377166	0.161760744
LG_6_ST_CM003290.1_43081676	Salmo_trutta	212383	6	42.486	CM003290.1	43081676	NNNNNNNNNNNNNNNNTATGTTGTGCACATTTGGGCTCGGGTGTTTGGCTTGCTTGTGTGACATCATGGTGGTATTTGTCATCATCCTCAACGTCTCATCTTTAAAAAATACATNNNNNN	0.35	47234020	47233925	LR584411.1	14	0.193206484	0.071197917	0.0657833	0.107727242	0.066704757	0.166502399
LG_6_ST_CM003290.1_53704473	Salmo_trutta	214317	6	43.395	CM003290.1	53704473	AATTCTCTCCAGTTATAGTCACAGCCGTGTATATTCCCCCTCAAGCCAATACCACTACGGCCCTCAAGGAACTACACTGGACTTTGTGCAAACTGGAAACCGCATTTATTGTAGCTGGGG	0.17	36593866	36593985	LR584411.1	14	0.176634837	0.0715	0.037246539	0.10884062	0.059234067	0.146542659
LG_6_ST_CM003290.1_45503516	Salmo_trutta	212899	6	44.181	CM003290.1	45503516	CGGGTACCACTCCACTGAGGAGCCTGACAGGGTGAGTTGAAACTAGGGCCCTACAGTCCCCTGTAAAACCTACCCACTGGTGCAAACAGGCCACTGCAAGCTTTTCACCTATATTTAAAA	0.31	44499988	44500107	LR584411.1	14	0.166486025	0.085145631	0.030147759	0.073466041	0.062294299	0.137078317
LG_6_ST_CM003290.1_44960878	Salmo_trutta	212796	6	44.295	CM003290.1	44960878	AATTCATTTGCAGACCAGCCTTTCAATGCATTTCATGGCTACAGATGTGAGTGCTACGGTACGGTAGGCATTTAGGTGGGTTACCTTGGCGTTCTTTGGCACAGGGACTATGATGGTCTG	0.33	45388929	45389048	LR584411.1	14	0.185802261	0.0924375	0.041595809	0.117276169	0.075877061	0.164495278
LG_6_ST_CM003290.1_45495677	Salmo_trutta	212894	6	44.5	CM003290.1	45495677	CGGTATTCTAAATTTAGTAACAAGGGGATTTTGCATCTCTTAGCAACTTAAGTAACTGCCGAGTTCAGTGAGTATGTACTCTGCCTTCAAAAAGTATTCATACCCCTTGACTTATTGCAC	0.31	44512896	44512777	LR584411.1	14	0.166486025	0.085145631	0.030147759	0.073466041	0.062294299	0.137078317
LG_6_ST_CM003290.1_45734529	Salmo_trutta	212933	6	44.638	CM003290.1	45734529	CGGTCATTTCTGAAGGGTGCAGTGTCCAATGGTGCCCTTGGTGATGAGTCTACCCAGGCTATGGAAGGGCTCCCAGGTGGGTGAGATGGTATGGAGTGTGACGGAGTGTGGGTATGGTGC	0.3	44261712	44261593	LR584411.1	14	0.166486855	0.091746988	0.024815602	0.06663688	0.062182626	0.134216591
LG_6_ST_CM003290.1_45495947	Salmo_trutta	212897	6	45.008	CM003290.1	45495947	CGGGGTGTGAATACTTATGTAAATTGAGATATTTAATTTTCAATATATTTGCAAGAAACTCTAAGCATGTTTTCACTTTGCCATTATTGGATCTTGTGTNNNNNNNNGAGAAATCTATTT	0.31	44512634	44512732	LR584411.1	14	0.166486025	0.085145631	0.030147759	0.073466041	0.062294299	0.137078317
LG_6_ST_CM003290.1_46249013	Salmo_trutta	213052	6	45.252	CM003290.1	46249013	CGGATCAGAGTAGTATAGAAGGTGTCATATACTGAGGCAGTGAAGAGAGTAGTAGAGGAACATGGGTCCAGGGCGAGGGATCTTAAGAGGCTCCCTGTGAATAGGCCGAGGCCAATAGAG	0.3	43737394	43737513	LR584411.1	14	0.187698348	0.088625	0.03180973	0.065237825	0.073001836	0.167247766
LG_6_ST_CM003290.1_48343846	Salmo_trutta	213352	6	45.548	CM003290.1	48343846	AATTCAGCCATGCATAGGCTAATGACAGCTATGATGTGGGTTCGTATTGAACCATCATAGCACTGCAGAGCCATGCAGATCGCTGTTAGATAAAACATTCGTTTCTACATACACAGTCAT	0.27	41825423	41825304	LR584411.1	14	0.192661891	0.099353741	0.036015438	0.077615095	0.058188497	0.130323484
LG_6_ST_CM003290.1_47876804	Salmo_trutta	213266	6	45.955	CM003290.1	47876804	AATTCTAGTGACTTTTTGTGAAGTGCCGTGTCATGTTGTGTTGGGTAGAGTAACCTACCCTCTTGCCGATTTTGTCCGTAGACAGCGCGTTGTGTTGCATCATGACCCAGACAAGGTTGG	0.28	42225579	42225460	LR584411.1	14	0.198010917	0.092338129	0.044514804	0.081739693	0.061741245	0.137635099
LG_6_ST_CM003290.1_47877093	Salmo_trutta	213267	6	46.225	CM003290.1	47877093	CGGAGGGGAGTGTCCTGCGGAGTGTGACTGCCCACCATCCTTCCCCATCGCTATGTACTGTGACGGGCGTGGCTTGACAGTCATGCCCAATGTACCCTCCAGGATGAAGTATCTGTACCT	0.28	42225290	42225409	LR584411.1	14	0.198010917	0.092338129	0.044514804	0.081739693	0.061741245	0.137635099
LG_6_ST_CM003290.1_50802957	Salmo_trutta	213856	6	46.416	CM003290.1	50802957	AATTCCATAAATACCCAACATCCAACACTTTTCAGCCTTTGACATTTGGGTTTAAAGGTTTGGAAAATGTTAAGGTTAGGTTTAAGGCATATTTCTATGATTAAGATGTTAAACAGAATT	0.23	39434922	39434803	LR584411.1	14	0.182738626	0.080172414	0.063253864	0.091636801	0.081071298	0.139368118
LG_6_ST_CM003290.1_49531522	Salmo_trutta	213619	6	46.851	CM003290.1	49531522	CGGCCAAATATTCTGTGGAGAGATGAAACTACAGTTGAGTTGTTTGGAAGGAACACACAACACTATGTGTGGAGAAAAAAAGGCACAGCACACCAACATCAAAACCTTATCCTCACTGTA	0.25	40673685	40673566	LR584411.1	14	0.193189291	0.09393617	0.005960648	0.060001921	0.056957735	0.15127907
LG_6_ST_CM003290.1_49531729	Salmo_trutta	213621	6	46.889	CM003290.1	49531729	AATTCATTTTCCTGTCAATGATAGCAAGCTGTCCAGGCCCTGAGGCAGCAAAGCAGCCCCAAACCATGATGCTCCCTCCACCATACTTTACAGTGAGGATAAGGTTTTGATGTTGGTGTG	0.25	40673478	40673597	LR584411.1	14	0.193189291	0.09393617	0.005960648	0.060001921	0.056957735	0.15127907
LG_6_ST_CM003290.1_50319391	Salmo_trutta	213776	6	46.914	CM003290.1	50319391	CGGTGGAAATCTGTCCTTTGGTCTGATGAGTCCAAATTTGAGATTTTTGTTACAATCGCCGTGTCTTTGTGAGACAGAGTAGGTGAACGGATAATCTCTGCATGTGTGGTTCCCACCGTG	0.24	39894716	39894835	LR584411.1	14	0.164457933	0.080483871	0.039256442	0.065511429	0.068234533	0.131165447
LG_6_ST_CM003290.1_48820249	Salmo_trutta	213450	6	47.085	CM003290.1	48820249	AATTCCTTACCACCCCACTAAATTTGTCACTACTGAAACATAGTGAAAAAGCTGCAATAAAGTTAGAACCATGCACAGTAGTGATCCTTTTCACTAACATTCTATTACAATATCATTTTA	0.26	41351189	41351070	LR584411.1	14	0.197841341	0.108834951	0.033691267	0.085115374	0.060037759	0.128876772
LG_6_ST_CM003290.1_54316541	Salmo_trutta	214433	6	47.947	CM003290.1	54316541	AATTCAAGGAACACTTAACCAGCATGGCTACCACAGCATTCTGCAGCGATACGCCATCCCATCTGCTTTGCGCTTAGTGGGAATATCATTTGTTTTTCAACAGGAGAATGACTCAACATA	0.17	35974359	35974240	LR584411.1	14	0.168261833	0.083852459	0.033245018	0.116117833	0.075778682	0.150160629
LG_6_ST_CM003290.1_54220034	Salmo_trutta	214410	6	48.033	CM003290.1	54220034	AATTCAACACATCTCCGACAACATACGGCTAAAAGAAGGTGAGCCAGATGAACCCATGCAATCAACGTTTGTTTATTGTTTTGATTTTAGGTCGCCCCGCTGCCCCAAACCCCACAACCT	0.17	36073029	36072910	LR584411.1	14	0.16931125	0.080338983	0.034371968	0.121583557	0.082319024	0.145866337
LG_6_ST_CM003290.1_55271637	Salmo_trutta	214642	6	48.168	CM003290.1	55271637	AATTCCAAGACAACTATAGAATCGCCAAGAAACAGTTTGAAGGTCTGAAGACTGAAGAAGGGTGTAATGTTGTACAGCAGATACAATGAAGTAGTAGAGGACTACTTACAACAGGATATG	0.181705202	35067336	35067455	LR584411.1	14	0.193351955	0.105205479	0.010871673	0.134337549	0.076198503	0.172962963
LG_6_ST_CM003290.1_52110759	Salmo_trutta	214056	6	48.379	CM003290.1	52110759	CGGGCTGTAGTGGAACAGGTGGAGAGTTTCAAGTTCCTTTGTGTCCACATCACCAGCAAACTAACTGGTGACACTGTCAGTGATTTATTTAGAATTNNNNNNNNNNNNNNNNNNNNNNNN	0.2	38158032	38157937	LR584411.1	14	0.187405482	0.093468468	0.05633647	0.106341448	0.072742633	0.150194147
LG_6_ST_CM003290.1_51652072	Salmo_trutta	213992	6	48.436	CM003290.1	51652072	AATTCTAACTTCCTCGTCCAGTCATTCAGCGTCACTGATATCATGTAAGCCTCCTGTGAATACAGTGATGCAAATGTTATGGACCCTGGTCTCCTGCACTCCAGACATTAGCTCCGGGAG	0.21	38600925	38600806	LR584411.1	14	0.181919717	0.10875	0.068092722	0.114714394	0.082134526	0.141237079
LG_6_ST_CM003290.1_52121711	Salmo_trutta	214058	6	48.598	CM003290.1	52121711	CGGGCCCAAGGGTAGAGGAGTCAGGCTGTGTCTCGATTCTCCATCTTTCTCCTGAAGTGGGCACTACTTCCACACTTTCTCTCATGAATTGAACAATGGTAGAAATACACAGTCTGAGAC	0.2	38149759	38149640	LR584411.1	14	0.187405482	0.093468468	0.05633647	0.106341448	0.072742633	0.150194147
LG_6_ST_CM003290.1_52121837	Salmo_trutta	214059	6	48.62	CM003290.1	52121837	AATTCTAGTCTCAGACTGTGTATTTCTACCATTGTTCAATTCATGAGAGAAAGTGTGGAAGTAGTGCCCACTTCAGGAGAAAGATGGAGAATCGAGACACAGCCTGACTCCTCTACCCTT	0.2	38149633	38149752	LR584411.1	14	0.187405482	0.093468468	0.05633647	0.106341448	0.072742633	0.150194147
LG_6_ST_CM003290.1_54373100	Salmo_trutta	214439	6	49.233	CM003290.1	54373100	AATTCTACTTCATGACAGTAGGCCTACACCGTGTGCTGGTTCGTTTAAGTTCTTCAAGGTGAAAGGCCTATATATCTTCATTAATCGTGAAGACACCAGGGTTTCAGGCGCTGTCATTAA	0.16	35918274	35918393	LR584411.1	14	0.17357944	0.083023256	0.032008879	0.122901596	0.07743222	0.156942566
LG_6_ST_AGKD04796553.1_370	Salmo_trutta	57615	6	50.498	AGKD04796553.1	370	AATTCACTCAATAATAGTGTTTAACATGATAAAAATGACTACCTCATCTCTGTACCCCACACATACAATTGCCTGTAAGGTCCCTCAGTCAAGCACTGACTGGACACTGCAAATAGTCCG	0.35	46985203	46985084	LR584411.1	14	0.196211105	0.078372093	0.059355297	0.104589437	0.069582926	0.182481823
LG_6_ST_CM003290.1_42626719	Salmo_trutta	212300	6	50.566	CM003290.1	42626719	CGGTAGTTATTGAACTCAACATGCAGGCGGTCTGTTTGTTGTGACTGAGTGGGGGGAAACAGAGTGGGTGTGATAGAATGAAACGTACCTTAATAATAACAACGAAATAATCATACAGAA	0.35	47688416	47688297	LR584411.1	14	0.19479363	0.085164835	0.077873019	0.100475553	0.070944398	0.164047341
LG_7_ST_CM003303.1_42745344	Salmo_trutta	362281	7	3.467	CM003303.1	42745344	AATTCTAAATAAATCACAGACGGTGTCACCAGCAAAGCAGTCCCACGCCATAACACCTCCTCCTCCATGCTTTACGGTGGGAAATAAACATGCGGAGATCATCCATTCATCCTCACGCGT	1.28	42118966	42118847	LR584412.1	24	0.182898155	0.088580247	0.048943121	0.099632727	0.020794175	0.146733869
LG_7_ST_CM003303.1_42000599	Salmo_trutta	362164	7	3.915	CM003303.1	42000599	AATTCTTACAATATAGCCAGTTTTGACTTTGCAGCTGGCCAATTTAAGGGGAAATCGCTCAGTGCTGTCTCCAGGACAAAACTCATGACAATAAAAGTCAGCCTGGCACCACAGGTATTG	1.23	41426465	41426584	LR584412.1	24	0.18812316	0.087763158	0.047252078	0.089031303	0.012533621	0.154812373
LG_7_ST_CM003303.1_42224816	Salmo_trutta	362196	7	8.182	CM003303.1	42224816	CGGTTGGCCCTGGAGAAGAGAAACAGAAATCCTCAATGAGTCCATTTTATCTACATAGCCCTGCATAAACTTATTAGCTAGCAATATCTGTTGTTAGGTTACATATATAACATGATGTAT	1.25	41633432	41633551	LR584412.1	24	0.194551581	0.092535211	0.051244911	0.093833208	0.014905607	0.160373681
LG_7_ST_CM003303.1_39599299	Salmo_trutta	361806	7	8.615	CM003303.1	39599299	CGGACAAGTTTAAGCAGGTGCGCAATGGATTATAGTCATTGTAGTTAATTACCACTTTTTCTGTGCTAAACTATGTAGAATATTGGCCTGTTAGAAACTACAACTCCCTACTGTATCGCC	1.09	39311224	39311105	LR584412.1	24	0.15632972	0.127258065	0.026756591	0.073297454	0.020826072	0.125251077
LG_7_ST_CM003303.1_37747809	Salmo_trutta	361492	7	9.367	CM003303.1	37747809	CGGAATACTCGGATCATTGGACTTCTCCCTGTCAAGACTGCGGCTGCTGGGAGATTTGTGGGAAAGGAACGCACTACTAGTAAATTAATGACGAAGTTGAAAAAAAGAAAACAAATGAAA	0.98	37477342	37477223	LR584412.1	24	0.193907347	0.10474359	0.075634777	0.084676502	0.041646871	0.143735383
LG_7_ST_CM003303.1_14432886	Salmo_trutta	357268	7	9.944	CM003303.1	14432886	CGGTCTTCTTTTCATTAGAGTTCTGTAGAAAACAGGGACAGATGTACTAGAATGTTTGTCATTCTCCTAACATTGACTTGACTTTTTGTTTGAATTGTTATTCTTTTGAAATGACANNNN	1.484875	14631586	14631481	LR584412.1	24	0.209213754	0.085625	0.041362425	0.074679201	0.045968121	0.145467792
LG_7_ST_CM003303.1_13745333	Salmo_trutta	357124	7	10.487	CM003303.1	13745333	CGGTGGAAATCTGTCCTTTGATCTGATGAGGCCAAATTTGAAATTTTTGGTTCCAACCGCCGTATCTTTATGAGACGCAGAGTAGGTGAATGGATGATTTGCGCATGTGTGGTTCCCACC	1.96	13939237	13939120	LR584412.1	24	0.202815967	0.095537634	0.019150452	0.104697961	0.047659113	0.14517354
LG_7_ST_CM003303.1_39820633	Salmo_trutta	361842	7	10.646	CM003303.1	39820633	AATTCTATATTTTTTAGAATAGTGACGCAAGGAATAAATAGTGAAGAACAATAACGAGTGACAATACCATGGCTGTATGCAGGGAGTACCGGTACCGAGTCGATGTGCAGGGGTATGANN	1.11	39541998	39541879	LR584412.1	24	0.146894718	0.112087379	0.025309664	0.065898173	0.024899844	0.122607833
LG_7_ST_CM003303.1_41060168	Salmo_trutta	362055	7	11.118	CM003303.1	41060168	AATTCTAAATAAATCACAACAGTGTCACCAGCAAAGCACCCCAACACCATCACACCTTCTCCTCCATGCTTCACGGTGGGAACCACACATGCAGAGATTATCCGTTTACCTACTCTGTGT	1.18	40754763	40754882	LR584412.1	24	0.169010146	0.118762376	0.028919967	0.060008476	0.030988566	0.150293874
LG_7_ST_CM003303.1_39820543	Salmo_trutta	361841	7	11.23	CM003303.1	39820543	CGGTACTCCCTGCATACAGCCATGGTATTGTCACTCGTTATTGTTCTTCACTATTTATTCCTTGCGTCACTATTCTAAAAAATATAGAATTCTNNNNNNNNNNNNNNNNNNNNNNNNNNN	1.11	39541907	39542000	LR584412.1	24	0.146894718	0.112087379	0.025309664	0.065898173	0.024899844	0.122607833
LG_7_ST_CM003303.1_13706117	Salmo_trutta	357114	7	11.242	CM003303.1	13706117	CGGCAAGTATAGGAATATTTGCCAGGGCATATTATTTCATTATAAATCGGATTATTTTACATGAAGATGTGGGAAGCTAAAAGGTTATCTAGCTTGCAGTGTTTAGCGAACTTTCTAAAA	1.95	13899531	13899650	LR584412.1	24	0.200298077	0.089897959	0.021604384	0.102239441	0.049083823	0.143474275
LG_7_ST_CM003303.1_13706289	Salmo_trutta	357115	7	11.285	CM003303.1	13706289	AATTCTTGTGTTGTTGTGAAAGCAAAAAAGAGTCTTGTCTTGCTGTCTTCCCTTTTTAGAAAGTTCGCTAAACACTGCAAGCTAGATAACCTTTTAGCTTCCCACATCTTCATGTAAAAT	1.95	13899703	13899584	LR584412.1	24	0.200298077	0.089897959	0.021604384	0.102239441	0.049083823	0.143474275
LG_7_ST_CM003303.1_12919286	Salmo_trutta	356974	7	11.657	CM003303.1	12919286	CGGACGAGGCTGGGCCAATTGAGCGCCGTCCTATGGGACTCCAAATCACGGCCAGTTGTGATACAGTCTGGACTTGAACCAGGGACTGTAGTGGTGCCTCTTGCCTTAGACCACTGCGCC	1.65	13106363	13106482	LR584412.1	24	0.204278324	0.108947368	0.043742413	0.107239548	0.056576314	0.138368278
LG_7_ST_CM003303.1_12308808	Salmo_trutta	356879	7	12.187	CM003303.1	12308808	AATTCAGAACAGCCTATTTCCTCCTTCTGTATAAATGGGCAGTAATAAAATGGCCATCATCTTTAACCTGTCAAATGTAGGCTGGAAATGAACATTTGCCCAATCTCCCCCAAATAAAAA	1.42	12493328	12493447	LR584412.1	24	0.194118672	0.091907895	0.046208775	0.099883519	0.053560113	0.122595929
LG_7_ST_CM003303.1_48279030	Salmo_trutta	363156	7	12.213	CM003303.1	48279030	CGGGTTTGGCCTGGGTAGGCCGTCATTGTAAATAAGAATTTGTTCTTAACTGATTTGTCTAATTAAATAAATACAATTCTGTGCTGTGACCCACCAATACCTTTTGGAATTNNNNNNNNN	1.400740741	46784652	46784542	LR584412.1	24	0.202403477	0.072978723	0.036927778	0.145436383	0.062277294	0.17050952
LG_7_ST_CM003303.1_50864892	Salmo_trutta	363434	7	12.434	CM003303.1	50864892	CGGTGTAAATCTGTTCTTTGGTCTGAGTCTATTTCGAGATTTCTGGTTCCAACCACCGTGTCTTTGTGAGATGCAGAGTAGGTGAATGGATGATCTCCGCATGCGTGGTTCCCACTGTGA	1.237037037	49838317	49838198	LR584412.1	24	0.228132811	NA	0.006259616	0.180234029	0.047437279	0.263676479
LG_7_ST_CM003303.1_36078004	Salmo_trutta	361209	7	12.916	CM003303.1	36078004	AATTCTAAATGTCACAGACAGTGTCACCAGCAAAGCACCACCACACTATAAAACCACCTCCTCCATGCTTTACAGTGGGAAATACACATGCAGAGATCATCCGTTCACCCACACCGCGNN	0.88	36074003	36074122	LR584412.1	24	0.201409089	0.081226415	0.074460164	0.1229722	0.039211589	0.128166528
LG_7_ST_CM003303.1_10414695	Salmo_trutta	356456	7	13.252	CM003303.1	10414695	AATTCCCAATCTCCATTGCTATTCAATGAAGATCCTGCCTTGATCAAACTTTTTTGCCTCNNTGTGTGTGAATCTGGGTCAGCGAAAGGCTACTTTGTTTTTATAGAGGAGTCGGTACGC	0.62	10619763	10619880	LR584412.1	24	0.168384358	0.1081875	0.041286363	0.090728718	0.059288858	0.120950473
LG_7_ST_CM003303.1_11347200	Salmo_trutta	356661	7	13.578	CM003303.1	11347200	AATTCTGATTATTTCTAGGGATACACAGCATCCTGAAATATATGAAGAAATATTTGTTAGAAAGAATACTATATTTTCCATGACGGAGTGATACCGCGTGTAAAGATATTGCTCTACTTA	1.02	11555026	11554907	LR584412.1	24	0.17996109	0.099013158	0.047548012	0.077619937	0.075471039	0.114649657
LG_7_ST_CM003303.1_37001469	Salmo_trutta	361394	7	13.834	CM003303.1	37001469	AATTCCTATCAAAGTAGGTACACAGGCAGGACAAGATGCAGTAGAGAGGGTGCTAAGGAGTAGAGGAACCCCTTAATTAACCAACTGCTCCCTGACAAAGCACCATCTGTGATGCCAGTC	0.94	36939846	36939965	LR584412.1	24	0.194860106	0.083478261	0.078839638	0.091675356	0.035511007	0.148029754
LG_7_ST_CM003303.1_10784194	Salmo_trutta	356546	7	13.993	CM003303.1	10784194	CGGGCCACTCATGACATGAGCAGGCAGGTCCCATTCCCTAAACTGTGAACAGCGCTGAGGTTTTATACCCGTTTTGGTTTCAGTCGTCTCTCGTTTTAGTGTGTCGTTCTTTGCGTCCCC	0.78	11003538	11003657	LR584412.1	24	0.1691578	0.108983051	0.031169497	0.085181572	0.065852089	0.102184854
LG_7_ST_CM003303.1_10681967	Salmo_trutta	356527	7	14.254	CM003303.1	10681967	CGGTCAGATACGTTTGTCCGAAGATATTTTGGGGAGTCCTTGTTGAGAGGCTAACGCACAGTTCAGACGCTGAACTTTTGGTGAATCGAACTGAATAGAAATGAAGAGGTTGAGAGGTTT	0.77	10891798	10891679	LR584412.1	24	0.163991772	0.10078125	0.029251374	0.08187055	0.068567664	0.09846773
LG_7_ST_CM003303.1_10414839	Salmo_trutta	356458	7	14.489	CM003303.1	10414839	CGGCACTTCAAATTTTGGGGGATTCGCGTACCGACTCCTCTATAAAAACAAAGTAGCCTTTCGCTGACCCAGATTCACACACANNGAGGCAAAAAAGTTTGATCAAGGCAGGATCTTCAT	0.62	10619905	10619788	LR584412.1	24	0.168384358	0.1081875	0.041286363	0.090728718	0.059288858	0.120950473
LG_7_ST_CM003303.1_9329112	Salmo_trutta	364414	7	14.514	CM003303.1	9329112	CGGAGAAGAGGGGGGAGAGCAGACAGGCAGAGAACGGAGAGGAGAAAAAACCCAAGGAAATCAAGATCGCAGTGGCAGCTGTACAAATAACTAATCCAAAGGGCTTTGACTTCTCAAACA	0.3	9557215	9557096	LR584412.1	24	0.154340031	0.111931818	0.040170077	0.089849575	0.044162039	0.113608651
LG_7_ST_CM003303.1_33501927	Salmo_trutta	360832	7	14.663	CM003303.1	33501927	CGGAGAGCAACCTACTGTATGTCCGCTGAAGTCCACAAATTATATAACATCTAACAAATAGTTACATGACCTACAGCATGGTCAAGGACTACATCACTCTCCTTCTTGGTAAAATAGCCC	0.66	33373471	33373352	LR584412.1	24	0.159800604	0.099772727	0.068298551	0.090258083	0.056669468	0.134032876
LG_7_ST_CM003303.1_8558313	Salmo_trutta	364219	7	14.691	CM003303.1	8558313	AATTCCATATTTCCATGTTGGTGTCTTATAAAAAAATCTGTGGCTCCCGAGTGGCACAGCGGTCTAAGGCACTGCATTTCAGTGCTAGAGACGTCACTACAGACCTTGGTTTGATTCNNN	0.07	8749183	8749064	LR584412.1	24	0.171970096	0.098041667	0.039695665	0.108419588	0.049039237	0.108246834
LG_7_ST_CM003303.1_36081814	Salmo_trutta	361211	7	14.771	CM003303.1	36081814	AATTCACAAATGAACCCTGGACAGAACATCACTGTTTTCCCCCATTGGACCTTTTGTTGGGTCAACGTAGCCTAAAGAGAACTAACTGAACGGGCTTTCAATTGGACCTGTTAGGCTTTC	0.88	36077843	36077962	LR584412.1	24	0.201409089	0.081226415	0.074460164	0.1229722	0.039211589	0.128166528
LG_7_ST_CM003303.1_33061881	Salmo_trutta	360742	7	14.866	CM003303.1	33061881	AATTCAGCTTTCTTCTCTTTCATCCCAACCCTCATCCGCTTGTCAGTTTCCGTATTCTTAGTGTGTGTGTTCCTTGTAGGGAGCAGAGTCGGCGTGAGCATCGTAAGCTTAGCAGTAAGG	0.69	32977687	32977806	LR584412.1	24	0.174410623	0.084285714	0.072642372	0.080802265	0.055798235	0.140222446
LG_7_ST_CM003303.1_33062010	Salmo_trutta	360743	7	14.892	CM003303.1	33062010	CGGCTACTGTCCTTACTGCTAAGCTTACGATGCTCACGCCGACTCTGCTCCCTACAAGGAACACACACACTAAGAATACGGAAACTGACAAGCGGATGAGGGTTGGGATGAAAGAGAAGA	0.69	32977816	32977697	LR584412.1	24	0.174410623	0.084285714	0.072642372	0.080802265	0.055798235	0.140222446
LG_7_ST_CM003303.1_9781623	Salmo_trutta	364533	7	15.007	CM003303.1	9781623	AATTCCATTTTTTTGTGAGCTCAATGCGCACATTGCAGTTTCTCTAGAGATAAATCAGATCTAGCCTCAACTGTGCGATGTAGTAGGGTGTTGAAGTTTCCAACAGTCCAATAATCTANN	0.43	10000193	10000074	LR584412.1	24	0.160068663	0.114320388	0.033027932	0.093942031	0.060351412	0.108524562
LG_7_ST_CM003303.1_35528106	Salmo_trutta	361098	7	15.1	CM003303.1	35528106	CGGCTGTATGTAATAACATTCAAGATTTTCTGGGCTAACAATGTAAGAAATAATACATAAAAAACAAAATACTGCATAGTTTCCTAAGGACTAGAAGCAAGAAGACCCTCTCTGATGGCG	0.83	48757943	48758055	LR584428.1	13	0.213199795	0.019431818	0.001386776	0.174695384	0.056750773	0.150313622
LG_7_ST_CM003303.1_10316026	Salmo_trutta	356436	7	15.145	CM003303.1	10316026	CGGATTGTGACAAACGGTCAAAAACACTGTTCCTCTTGACACATCATTCATTTGTAACCTTGGGACTATAAGGTTATATCTGCGCAAAGCAGAGTTCTGAGAAAATGAGCTTCAAAGTTT	0.53	10529438	10529319	LR584412.1	24	0.161847066	0.110988372	0.043194152	0.090855252	0.062440944	0.115191986
LG_7_ST_CM003303.1_9042165	Salmo_trutta	364343	7	15.151	CM003303.1	9042165	AATTCTAAATAAGTCACCGACAGTGTCACCAGCAAAGCACCCCCACANCATCACAACCCCTCCTCCATGCTTCACGGTGGGAACCACACACGCGGAGATCATCCATTCACCTACTCTGCG	0	9295620	9295738	LR584412.1	24	0.169766459	0.112475248	0.035854097	0.102720364	0.043252812	0.120642025
LG_7_ST_CM003303.1_6631784	Salmo_trutta	363766	7	15.156	CM003303.1	6631784	AATTCATGGCCATTTGCATTCATCAGACGCAAATCTGGAGGGGATTGCATTTACGCCGTGCCCATAATCAGGTTATCCTCACATATAATGAAGACACTTTGGCATCACATTTGTTTTAGG	0.15	5204204	5204085	LR584412.1	24	0.216586401	0.098888889	0.011741973	0.167193078	0.037559008	0.128654095
LG_7_ST_CM003303.1_4093905	Salmo_trutta	362023	7	15.172	CM003303.1	4093905	AATTCTCTTTGGAGATAACACGGTCGGCATTTAATTGTGAGGAGTTATAGGTCAGATGAATAAAAGGACTTGAGTTCCTATATTTTGTTGCAATTACACCATGAGTCATTAATCATGAAA	0.03	2519685	2519804	LR584412.1	24	0.207042147	0.099047619	0.006161922	0.15189362	0.027562796	0.135197347
LG_7_ST_CM003303.1_5968221	Salmo_trutta	363647	7	15.175	CM003303.1	5968221	AATTCTTGTTATGTGTGAGGACAGCAAGGGTTCTATTTATTTTTGGCCCTCTTTTTCTCGAGGTGGCATTCCTGGTAGATAATGAGAGGCTGGTGCTTATTACCGTTAGTGGCAGATAGC	0.02	5626934	5627053	LR584412.1	24	0.188275349	0.106818182	0.014406163	0.157957229	0.009438536	0.125292426
LG_7_ST_CM003303.1_9288336	Salmo_trutta	364400	7	15.285	CM003303.1	9288336	AATTCCATTTTGATGGCAGTGCGAGACATATTTACGACCAGCACCCCTGTGATTGGGTTGAGGGACACGCATGTCCTGTAGTTTTACATAAACTGCACTGCAGGGGCTGTGGCTTTGANN	0.24	9519984	9519865	LR584412.1	24	0.157933953	0.112239583	0.038664581	0.092587227	0.043861811	0.118995946
LG_7_ST_CM003303.1_9328895	Salmo_trutta	364412	7	15.32	CM003303.1	9328895	AATTCTGCGTTAACACTACCCCTAAATTATCTTGCTATCTAAGTAAGTGGATGAATTAATAAGGTGACGAGGCATCATATTGTGTTAGCTTCCTTCCGTGTTTGAGAAGTCAAAGCCCTT	0.3	9556998	9557117	LR584412.1	24	0.154340031	0.111931818	0.040170077	0.089849575	0.044162039	0.113608651
LG_7_ST_CM003303.1_2072857	Salmo_trutta	358508	7	15.407	CM003303.1	2072857	AATTCAAGTGACTATACACCAGGCCTAGTGCAAAGTTCCTGAAATGTTGGTGCTTTGTACCAGCTGATAAACCTGTCTGGTCGAAGAGTTTGGGGTGTCCGGTGGTATCCAGTCACCTCT	0.02	682840	682959	LR584412.1	24	0.200075306	0.086702128	0	0.120885198	0.010832298	0.145082245
LG_7_ST_CM003303.1_3666681	Salmo_trutta	361318	7	15.47	CM003303.1	3666681	AATTCTTGCAACCAACAGAATGACTCAGATAAAGTATTTTAAGCCAAATTCCTCATTGTTCCCCTTCCATCCCCAGGTCCCAAAGGCAAGCAGTTGGAGGGGACGGAGTGCCCCTTGCAC	0.03	2136924	2136805	LR584412.1	24	0.214282452	0.09393617	0	0.148584795	0.018396596	0.138173712
LG_7_ST_CM003303.1_2072957	Salmo_trutta	358509	7	15.495	CM003303.1	2072957	CGGACACCCCAAACTCTTCGACCAGACAGGTTTATCAGCTGGTACAAAGCACCAACATTTCAGGAACTTTGCACTAGGCCTGGTGTATAGTCACTTGAATTCNNNNNNNNNNNNNNNNNN	0.51	682940	682839	LR584412.1	24	0.200075306	0.086702128	0	0.120885198	0.010832298	0.145082245
LG_7_ST_CM003303.1_32016258	Salmo_trutta	360534	7	15.495	CM003303.1	32016258	CGGAAACCCCTGTCTGATCTTCAAAGACGTGTGTCCTCACATGAACGAACGCCCCCAGCATACCCCTGCCCCTCTGGTCCCTGTCCGACTGTCCTAACACACACACACACACACACACAA	0.51	31910744	31910856	LR584412.1	24	0.189528623	0.118728814	0.043801554	0.060384383	0.03666748	0.147218669
LG_7_ST_CM003303.1_32016418	Salmo_trutta	360536	7	15.547	CM003303.1	32016418	AATTCTTGATAAAAGAGAGACTGGTGGCTGATAAGGCAGAGTTGTGTGTGTGTGTGTGTGTGNNNTAGGACAGTCGGACAGGGACCAGAGGGGCAGGGGTATGCTGGGGGCGTTCGTTCA	0.51	31910898	31910785	LR584412.1	24	0.189528623	0.118728814	0.043801554	0.060384383	0.03666748	0.147218669
LG_7_ST_CM003303.1_35670902	Salmo_trutta	361127	7	15.621	CM003303.1	35670902	AATTCAGTGTTCTATGGACTGAAGACTCTCCAAAGCATCCATGCTAGGGATTTTAGGTAAGAGAAGTCACGTTAGTCAGGAACGTTGGCTAACTAGCACGCGGATTAATTGGTAGTGTCA	0.86	35628177	35628058	LR584412.1	24	0.173572928	0.067280702	0.022303288	0.082070287	0.036524364	0.088882524
LG_7_ST_CM003303.1_7011048	Salmo_trutta	363859	7	15.716	CM003303.1	7011048	AATTCACTGGCTTGAATGCGAAGCAGTAATTGTTTCAAAACATCCCCTGCCATGTCACTGATGTGTTGTATAGCTCACCATATAAGATGCTTCTAGCCCCTTCTTATTAACCCTCCTGTT	0.17	7139889	7139770	LR584412.1	24	0.178983532	0.087777778	0.028337095	0.145331978	0.025820081	0.154050127
LG_7_ST_CM003284.1_45761198	Salmo_trutta	135407	7	15.938	CM003284.1	45761198	CGGATTGGGCATCCTTGCCATAATGGCTCTGACTTTCTGGTCTAACTCTTCATCTGACATCAGAATATCATTCCCTGACAGACATATTGTGTTCTTTCATTCTTCTGTAAAAAAAGCTNN	0.158759494	9901448	9901567	LR584412.1	24	0.158085591	0.113118812	0.032583745	0.099899315	0.056596936	0.112864653
LG_7_ST_CM003303.1_6694048	Salmo_trutta	363783	7	16.111	CM003303.1	6694048	AATTCCTCATTGTTAGAAGTTTTTTCCAAATCCGATGTTAGGTACTATATTTCTTGAATATTATATGAATCCTATTGATTACAATGGCCTATTTGATCTCAGAGATCATATTATATTTCA	0.15	5136537	5136418	LR584412.1	24	0.216586401	0.098888889	0.011741973	0.167193078	0.037559008	0.128654095
LG_7_ST_CM003303.1_11509085	Salmo_trutta	356692	7	16.198	CM003303.1	11509085	AATTCAAAGATAACCGCAATCTACCTGTAGGGGCTAGGTTCAACGAGTTCAAAAGCCACTTCTTTATCTGCTTTACAGGTAGGTTCCAATGCGTTTCCCCCGTAGATGATAGGAGATTGT	1.09	11712514	11712633	LR584412.1	24	0.177650747	0.088732394	0.04780683	0.064025383	0.083445415	0.108800663
LG_7_ST_CM003303.1_9328898	Salmo_trutta	364413	7	16.199	CM003303.1	9328898	AATTCTGCATTTTTCACGCGGGGAAAAAAGAACGCGTAAGAAATATCGAGGCGCGTTTTATAAACGCGGATCTAAAATGCTTCTTATTGTAACTTCTGCTCGGCATCAGACTAATTTTGT	0.3	9557001	9556882	LR584412.1	24	0.154340031	0.111931818	0.040170077	0.089849575	0.044162039	0.113608651
LG_7_ST_CM003303.1_31205333	Salmo_trutta	360417	7	16.285	CM003303.1	31205333	CGGCTATACTCCCTGTCACCCTGCAAAAACGTCCTGGTATGACGGTCCTTTGATGTTCTCCTTACTGTTCAAGGCTGACTGGTGACAACTGCTCTGGTATGCACTTTGGCTTATAATAAC	0.63	31123700	31123819	LR584412.1	24	0.175870656	0.121785714	0.011738771	0.055038756	0.020280762	0.135975008
LG_7_ST_CM003303.1_33501677	Salmo_trutta	360831	7	16.359	CM003303.1	33501677	AATTCAATGCACACTTAATCAGCATTGCTACCGCAGCATTCTGCAGCGCCATCCCATCTGGTTTGGGCTTAGTGGGACTACTATTTATTTTTCAACAGGACAATGACCCAACACANNNNN	0.66	33373216	33373335	LR584412.1	24	0.159800604	0.099772727	0.068298551	0.090258083	0.056669468	0.134032876
LG_7_ST_CM003303.1_31222366	Salmo_trutta	360422	7	16.476	CM003303.1	31222366	CGGTCTGTTCTCACTTATGACCACTCAGCCTGACCCGTTTGATTTAATCAGAAATGGATGGAGACTGACACTNNATTCTCAATCCCAGACACAATAGGCCTACATGTCCTTGACCTAGTT	0.62	31140715	31140598	LR584412.1	24	0.176500266	0.121785714	0.01152338	0.054097922	0.019901682	0.13698485
LG_7_ST_CM003303.1_9361336	Salmo_trutta	364425	7	16.577	CM003303.1	9361336	NNNNNNNNNNNNNNNNNNNNNNNNNNNNNNNTGTTCCAACCGCCGTGTCTTTGTTTAGACGCAGAGAAGGTGAACGGATGATCTCCACATGTGTGGTTCCCACCGTGAAGAATTGGGGTG	0.3	9587265	9587352	LR584412.1	24	0.154340031	0.111931818	0.040170077	0.089849575	0.044162039	0.113608651
LG_7_ST_CM003303.1_10244540	Salmo_trutta	356421	7	16.722	CM003303.1	10244540	AATTCTATTTCATCAACGACAAGGGTCAGAGGTTGAGTCATTGATGTGGGTTGTCTTTCTTTAGGGACGTGACTGAGAGGAATACAGTGAGAGGGTAGGACTTCATTTGCTCTTCATTTT	0.48	10458891	10458772	LR584412.1	24	0.158826391	0.110693069	0.041120317	0.086718066	0.063014244	0.111692792
LG_7_ST_CM003303.1_9673782	Salmo_trutta	364511	7	16.853	CM003303.1	9673782	AATTCAGCCAGGAGTTGATGGACAGTCGGAAGAGCGAATGAAATGGTAGGAGGGCTCTCCCAGCATTAAGTGGTGTCAGATTTTACATCCAACTTCACACAAGCAGAAGAGACGTACTCC	0.38	9896599	9896719	LR584412.1	24	0.158085591	0.113118812	0.032583745	0.099899315	0.056596936	0.112864653
LG_7_ST_CM003303.1_31372073	Salmo_trutta	360435	7	16.997	CM003303.1	31372073	AATTCTAAATAAATCACCAATAGTGTCACCAGGAAAGCACCCCCACACCATCACACCTCCTCCTCCATGCTTCACGGTGGGAACCACACATGAGAAGATAATCTGTTCACTTACCCTGCG	0.58	31298216	31298335	LR584412.1	24	0.176757038	0.117066667	0.02473011	0.055821315	0.022959818	0.145871527
LG_7_ST_CM003303.1_31729024	Salmo_trutta	360484	7	17.081	CM003303.1	31729024	AATTCATGGCAAGATATTTCAAACTCTGATTTCTTTTTGTCAGACCAATATCAGGAGTCAGTGGGCACAGAAGAGTCATCTCATTCAATAGGTTACTGAAGACTCAGCCCAGTGAGCGTT	0.52	31652120	31652239	LR584412.1	24	0.185278469	0.120338983	0.041683093	0.058431258	0.029616052	0.15313085
LG_7_ST_CM003299.1_29759022	Salmo_trutta	326697	7	17.133	CM003299.1	29759022	AATTCTCCTAGCTCAGCGGCCTGCGAGAGACAAGCATAAAGCACGCTTCTGTCAGACACACACACCAACACACTGGCCACCNNNNNNNNNNNNNNNNNNNNNNNNNNNNNNNNNNNNNNN	0.65	31993060	31992980	LR584412.1	24	0.200032161	0.114836066	0.056510553	0.061292916	0.040654637	0.157120635
LG_7_ST_CM003303.1_10244351	Salmo_trutta	356419	7	17.22	CM003303.1	10244351	CGGAACCTGGACAATGACATCAATTTAGAGGAAATGTAATCACGTCGAGGCTTTTTCAGGTATAGGTTGTAAAATGAAGAGCAAATGAAGTCCTACCCTCTCACTGTATTCCTCTCAGTC	0.48	10458702	10458821	LR584412.1	24	0.158826391	0.110693069	0.041120317	0.086718066	0.063014244	0.111692792
LG_7_ST_CM003303.1_31372267	Salmo_trutta	360436	7	17.371	CM003303.1	31372267	CGGTGGAAGTCTGTCCTTTGGTCTGATGAGTCCAAATATGAGATTTTTGGTTCCAACCGCAGTGTCTTTGTGAGACGCAGGGTAAGTGAACAGATTATCTTCTCATGTGTGGTTCCCACC	0.58	31298410	31298291	LR584412.1	24	0.176757038	0.117066667	0.02473011	0.055821315	0.022959818	0.145871527
LG_7_ST_CM003303.1_29020364	Salmo_trutta	360133	7	17.431	CM003303.1	29020364	CGGTGAACAGGTCAGGGTTCCATAGCCGCAGGCAGAACAGTTGGAACTGGAGCAGCAGCACGGCCAGATTCACTAAGCGCAAATCAGGTGGGATAATGTATCACTGCAGAATGCTGTGGT	0.65	29212033	29212152	LR584412.1	24	0.195863201	0.095555556	0.031022218	0.062613581	0.027982648	0.100886141
LG_7_ST_CM003303.1_26936422	Salmo_trutta	359743	7	17.679	CM003303.1	26936422	CGGGTTCCACTCCTATCAGCTAAAACAAGAAGAAGTGGCTCCAGTGGGCACGTGATCACCAACACTGGACAATTGAGGAGTGGAAAAACATTGCCTGGTCCGACGAATCCTGGTCCCTGT	0.58	27138782	27138902	LR584412.1	24	0.216970921	0.093181818	0.073276351	0.062508635	0.018258662	0.170887515
LG_7_ST_CM003303.1_10678989	Salmo_trutta	356525	7	17.867	CM003303.1	10678989	CGGTGGAAATTGGTCCTTTGGTCTGGAGTCCAAATTGGAGAATTTTAGTTCCAACCACCTTGTCTTTGTGACATGGGTGAATGAATGATCTCAGCATGTGTATTTCCCACCATAAAGCAT	0.77	10888953	10888835	LR584412.1	24	0.163991772	0.10078125	0.029251374	0.08187055	0.068567664	0.09846773
LG_7_ST_CM003303.1_10678806	Salmo_trutta	356524	7	17.869	CM003303.1	10678806	AATTCTAAATAAATCAGACAGTGTCACCTGCAAAGCACTCCCACACCATAACACCTCCTCCATTATGCTTTATGGTGGGAAATACACATGCTGAGATCATTCATTCACCCATGTCACAAA	0.77	10888771	10888890	LR584412.1	24	0.163991772	0.10078125	0.029251374	0.08187055	0.068567664	0.09846773
LG_7_ST_CM003303.1_31101513	Salmo_trutta	360402	7	17.869	CM003303.1	31101513	AATTCCAACTATCAGTCACTTAGATCATGTATTTTCAGGTAGAGATAGCTTGCGATGCAGCTGCTCTCGATCGCGCATTCTTCCCTCTTACGTAGCAGGCGTAAAAGAAACACAGACCGA	0.63	31028030	31027912	LR584412.1	24	0.175270334	0.119444444	0.011228646	0.058369216	0.016235835	0.138820612
LG_7_ST_CM003303.1_29153681	Salmo_trutta	360146	7	17.975	CM003303.1	29153681	AATTCAATAAGGATGCACGCAGTTGCAACCCTGATGGGTCTGTGGATACCACTGGGAAATTTGATGCATTATCTGTGGTCAAACGACCACCCCTCATCACTGTCAAACGCTCCCTAAAAC	0.65	29319371	29319490	LR584412.1	24	0.194479779	0.095555556	0.029862508	0.06239841	0.026863342	0.101099749
LG_7_ST_CM003303.1_29153837	Salmo_trutta	360147	7	18.002	CM003303.1	29153837	CGGGCCAGGTCGATGAGAAAGGCCTGCTCGCTGAAGTGTTTTAGGGAGCGTTTGACAGTGATGAGGGGTGGTCGTTTGACCACAGATAATGCATCAAATTTCCCAGTGGTATCCACAGAC	0.65	29319526	29319408	LR584412.1	24	0.194479779	0.095555556	0.029862508	0.06239841	0.026863342	0.101099749
LG_7_ST_CM003303.1_11538398	Salmo_trutta	356700	7	18.058	CM003303.1	11538398	CGGGTTAGGGTTTGGCCAGGGTAGGCCGTCATTCTAAATAAGAACTTGTTCTAAACGGACTTGCCTAGATAAATAAAGGTTTGTTAAAAAATGTTTTNAAAAAAAAGTGTCATGAGAATG	1.1	11734555	11734673	LR584412.1	24	0.179273574	0.088732394	0.048910064	0.064384392	0.081745627	0.109321845
LG_7_ST_CM003303.1_11178891	Salmo_trutta	356631	7	18.104	CM003303.1	11178891	CGGGGCTGCGAAAGGAGGAGGTTGAATTTGAAACAATAGAGCGCAAAATACAGCCCAAGCACAAGGACGGAAACCCACGGCCGAACAACGAGCGCCTGTGACAAAGAACTCGAGAACATN	0.95	11393633	11393514	LR584412.1	24	0.179500215	0.106012658	0.050619439	0.078482704	0.07603849	0.114632776
LG_7_ST_CM003303.1_21976552	Salmo_trutta	358749	7	18.536	CM003303.1	21976552	CGGTGGAAATTTGTCCTTTGCTCTGGAGTCCAAATTGGAGATTTTTGGTTCCAACTGCCGTGTCTTTGTGAGATGCGGTGTGGGTGAACAGATGATCTCTGCATGTGTATTTCCCACCGT	0.55	22125992	22126111	LR584412.1	24	0.163953885	0.0808	0.020301603	0.068236042	0.046375896	0.128053302
LG_7_ST_CM003303.1_21976743	Salmo_trutta	358750	7	18.549	CM003303.1	21976743	AATTCTAAATAAATCACAGCCAGTGTCACAAGCAAAGCACCCCACACCATAACACCTCCTCCTCCATGCTTTACGGTGGGAAATACACATGCAGAGATCATCTGTTCACCCACACCGCAT	0.55	22126183	22126064	LR584412.1	24	0.163953885	0.0808	0.020301603	0.068236042	0.046375896	0.128053302
LG_7_ST_CM003303.1_21626708	Salmo_trutta	358690	7	18.666	CM003303.1	21626708	AATTCACTGCAAATTTTAGCCCAAGCACTCTTTTTCTGTTTTAGTAGCATTTTTTCATACTCAACAGTTTTTTAAACTAATTATTTTTGCCTCTGCCATAGTCTCAAGATTCACACTAGT	0.54	21755604	21755485	LR584412.1	24	0.154305375	0.068492063	0.001867273	0.069563547	0.026803515	0.128364607
LG_7_ST_CM003303.1_36644188	Salmo_trutta	361315	7	19.091	CM003303.1	36644188	CGGACATAAGAAGGGTCAAGCATGTGACCTGTGGAGGAACAGATGAAAATACCAAACAAACAACATGGAAACCACTCTTCTCAATGTGAAATGCTTACAGGTTGAAAATCATGGATAATG	0.554638347	36589305	36589186	LR584412.1	24	0.195362466	0.080762712	0.061334683	0.105772316	0.03679822	0.141154444
LG_7_ST_CM003303.1_26140188	Salmo_trutta	359571	7	19.537	CM003303.1	26140188	AATTCAAAGGATCGCTCACTCCGTATTTGTTCTCTGCACGTACTCTAAACTGGTACTCTGTGCCCTTGACCAGGTTGGGTATCTTGAACGTTGTCCTCACCACACTGGAGCAAACCATCT	0.57	26298060	26298179	LR584412.1	24	0.199941602	0.101132075	0.043608142	0.053903823	0.011360942	0.13849788
LG_7_ST_CM003303.1_26030712	Salmo_trutta	359531	7	19.912	CM003303.1	26030712	AATTCGAATAGAACTGTTAACAGATGGTGGTGAATAACTAAATCCTTACTATTAACCAATCAGCATCCAGGAACCAAAAAACCCGTTTTATAATAGGCCAGGGGGGTATTCATTCCGCNN	0.57	26178327	26178208	LR584412.1	24	0.203103646	0.100491803	0.036252552	0.053972117	0.009573828	0.143279032
LG_7_ST_CM003303.1_17465960	Salmo_trutta	357831	7	20.305	CM003303.1	17465960	CGGATACAGTCTCTTACGACGTTCATTTATCTCCCTTGGAAATTGGTCATTGAGAACGAATTTGGTCCCTTTAAGCTCCCTTTCCCTGCTTTTGATCAGCTCCTTTTGTTGGTAGTGTTC	0.57	17677799	17677917	LR584412.1	24	0.175432209	0.105942029	0.07121228	0.081759718	0.056521281	0.118723147
LG_7_ST_CM003303.1_23116384	Salmo_trutta	358970	7	20.565	CM003303.1	23116384	CGGAACAACTAGCATGCAGACTCTGGGTAAAATGAAAATGGGCTTAATTGCCCAAATCTGGCACTATCCCTTTAACCAGTGGTATAGCTGGGGTTTTATGTGGGAGGAGGCAGTCTTTTG	0.57	23241941	23242060	LR584412.1	24	0.211119185	0.12125	0.0379371	0.039307618	0.050886886	0.149180308
LG_7_ST_CM003303.1_20847093	Salmo_trutta	358531	7	21.142	CM003303.1	20847093	CGGCTGGTTGCTACAGTATTGTGCAGCCCTGGCCACATGCTTTGAATCAATGGTGGAAATGTCATTACAGTAACAAAAGGCTGCACTTAGAGTCTGTCAGTCAGTGCTGTCTGAACAACC	0.53	20972323	20972204	LR584412.1	24	0.162612619	0.075585106	0.025924664	0.061301036	0.044413218	0.117349127
LG_7_ST_CM003303.1_22791922	Salmo_trutta	358919	7	21.795	CM003303.1	22791922	CGGCTTCAGTGTTCGTTTGATCGGACTGTGTGTGATGTGACGTGTGTGTCGTGCAAAACAAGCAGTTGCTACGTGTGCAGTCTTNNNAGCAGCAGTCAATGCACTGTGACTGTCTCTCTT	0.57	22908628	22908746	LR584412.1	24	0.214456732	0.112608696	0.030719398	0.040738499	0.054521664	0.147814088
LG_7_ST_CM003303.1_23568390	Salmo_trutta	359106	7	22.315	CM003303.1	23568390	CGGTAGTCATTGTCTGTTTGATGGAGGTCATGGTACAACCTAAATGTCACCCCACTGCATGAACCTAAGATGTTTTGAAGAGAAACCTGCTTCTTGTGGTTCTAAAAAACTATTGTAAAC	0.56	23708491	23708610	LR584412.1	24	0.226775249	0.137345679	0.047140483	0.054389734	0.040023174	0.145262764
LG_7_ST_CM003303.1_24285095	Salmo_trutta	359231	7	22.731	CM003303.1	24285095	AATTCGGCATCAAGGAATCCATAACGAAACCCTATAGGTTTTTTCCATAGTGNNTGTTAAATGCAATGATTTGATGACTTTATATAATGGTACAAATAGTACTGATTATATTATAGTACT	0.56	24413997	24414114	LR584412.1	24	0.221353752	0.127735849	0.024490568	0.06256849	0.010597895	0.140075878
LG_7_ST_CM003303.1_23483201	Salmo_trutta	359071	7	22.839	CM003303.1	23483201	CGGTGGAAATCTGTCCTTTGGTCTCATGAGTCCAAATTTGAGATTTTTNGGTGTCTTTGTGAGACGCAGATTAGGTGAACGGATGATCTCGGCATGTGTGGTTCCCACCATGAAGCATGG	0.56	23632454	23632336	LR584412.1	24	0.221421624	0.136315789	0.049155033	0.053655973	0.037548795	0.142158074
LG_7_ST_CM003299.1_5191457	Salmo_trutta	330246	7	22.904	CM003299.1	5191457	NNNNNNNNNNNNNNNNNNNNNNNNNNNNNNNTTCCAACCGCCGTGTCTTTGTGAGACGCAGAGTAGGTAAACGGATGAGCTCTGCATGTGTGGTTACTGCCGTGAAGCATGGNNNNNNNN	0.563475936	24410522	24410602	LR584412.1	24	0.221353752	0.127735849	0.024490568	0.06256849	0.010597895	0.140075878
LG_7_ST_CM003303.1_22890943	Salmo_trutta	358933	7	23.026	CM003303.1	22890943	CGGTGGAAATCTGTTCTTTGGTCTGATGGGTCCAAATCTGCGATTTTTGGTTCCAGCCGCCGTGTCTTTGTGAGACGCAGAGTGGTGAACGGATGATCTCCGCATGTATGGTTCCAACCG	0.57	23017468	23017349	LR584412.1	24	0.214456732	0.112608696	0.030719398	0.040738499	0.054521664	0.147814088
LG_7_ST_CM003303.1_24285329	Salmo_trutta	359232	7	23.194	CM003303.1	24285329	CGGCCATCAGTAAAGGAAGCTGGAGGAGAAAACGATGGGGANNNAAAAAGGACTTGTCAAATGATGTATATGTCATTGTTGAATACTATAAAATACGAATCATTATAATATGCTCAGTAC	0.56	24414226	24414110	LR584412.1	24	0.221353752	0.127735849	0.024490568	0.06256849	0.010597895	0.140075878
LG_7_ST_CM003303.1_23452126	Salmo_trutta	359063	7	23.384	CM003303.1	23452126	CGGAAACTTTTGGCTAACTATGCTATGACCAATAGGCATACGACATATTCAATTTCTCACAAATAGTATGGTTAGTGCAGATAGTATGAGTATTCGAACACAGCGTTGGGATATGATTTT	0.56	23601038	23601157	LR584412.1	24	0.225012391	0.146642857	0.054772751	0.042413635	0.041720883	0.146776631
LG_7_ST_CM003303.1_23452344	Salmo_trutta	359064	7	23.399	CM003303.1	23452344	AATTCACAATTCATATGAAAGTAATTTGTTGAACATTTTAACAATTTGGTAAATAAACGTTATACTTACATTTCACGAAGTCATTCCTTATTGTTCTGGAAAATCATATCCCAACGNNNN	0.56	23601260	23601143	LR584412.1	24	0.225012391	0.146642857	0.054772751	0.042413635	0.041720883	0.146776631
LG_7_ST_CM003295.1_41803149	Salmo_trutta	283536	7	23.457	CM003295.1	41803149	CGGTCTCTACATTGCAGATGAGCTGAAGGCAGTCATCAATGACCTTGGACCACAGAAGGTATTTGCACTGGTGACAGACAATTCTGCGAACATGAANNNNNNNNNNNNNNNNNNNNNNNN	0.55704584	22882860	22882955	LR584412.1	24	0.216949727	0.105714286	0.029683913	0.041387763	0.052641606	0.150401217
LG_7_ST_CM003303.1_20873679	Salmo_trutta	358539	7	23.988	CM003303.1	20873679	AATTCGTTTTTTTCCTCACAAAAGGGTTTTATTACAGAAAAGGGTTTTATTACAGACATAAATACTCCTCCCTTTCAGCAGCTGTCCAGGTGGCTGGTCTCAGACGATCCCGCAGGTGAG	0.53	20999892	21000011	LR584412.1	24	0.162612619	0.075585106	0.025924664	0.061301036	0.044413218	0.117349127
LG_7_ST_CM003303.1_20873804	Salmo_trutta	358540	7	24.856	CM003303.1	20873804	CGGCTTCTCACCTGCGGGATCGTCTGAGACCAGCCACCTGGACAGCTGCTGAAAGGGAGGAGTATTTATGTCTGTAATAAAACCCTTTTCTGTAATAAAACCCTTTTGTGAGGAAAAAAA	0.53	21000017	20999898	LR584412.1	24	0.162612619	0.075585106	0.025924664	0.061301036	0.044413218	0.117349127
LG_8_ST_CM003294.1_68306521	Salmo_trutta	276152	8	0.082	CM003294.1	68306521	CGGTAAGAGCAGCAATCAAGATATCAATGCAGTGGGAAAACAATTGAATTGTTTGAAGGTAAAATTGATTAGGGAGCAGTGTTACAGTGAATTCCNNNNNNNNNNNNNNNNNNNNNNNNN	0.67	16174609	16174515	LR584413.1	39	0.1757664	0.0522	0.062596764	0.078447387	0.030874189	0.133364306
LG_8_ST_AGKD04666441.1_504	Salmo_trutta	53254	8	0.602	AGKD04666441.1	504	CGGGTCAATGTCTCTCAATAGATTAAAATCAGCCTGAAGATATTCCAAGTCATCTAAACCAAGAAAGGTGCTCTTCCTAAATGACCGTATCTTGTTATTATTTATGTGTAGCCTTTTCAC	0.67	15740712	15740593	LR584413.1	39	0.166710069	0.046542553	0.056273281	0.070749685	0.034374883	0.131991916
LG_8_ST_CM003295.1_10228708	Salmo_trutta	279055	8	0.978	CM003295.1	10228708	CGGTAAGAGCAGCAATCAAGATATCAATGCAGTGGGAAAACAATTGAATTGTTTGAAGGTAAAATTGATTAGGGAGCAGTGTTACAGTGAATTCCNNNNNNNNNNNNNNNNNNNNNNNNN	0.67	16174609	16174515	LR584413.1	39	0.1757664	0.0522	0.062596764	0.078447387	0.030874189	0.133364306
LG_8_ST_CM003295.1_10690806	Salmo_trutta	279139	8	1.249	CM003295.1	10690806	CGGGTCAATGTCTCTCAATAGATTAAAATCAGCCTGAAGATATTCCAAGTCATCTAAACCAAGAAAGGTGCTCTTCCTAAATGACCGTATCTTGTTATTATTTATGTGTAGCCTTTTCAC	0.67	15740712	15740593	LR584413.1	39	0.166710069	0.046542553	0.056273281	0.070749685	0.034374883	0.131991916
LG_8_ST_CM003295.1_10465086	Salmo_trutta	279085	8	1.769	CM003295.1	10465086	CGGTGGAAATTTATCTTTTGGTCTGAAGTCCAGATTGAAGATTTTTCATTCCAACCGCTGTGTCTTTGTGAGACATGGTGTGGGTGAACGGATGATCTCCGCATTTGTATTTCCTACCAT	0.67	15946768	15946649	LR584413.1	39	0.169170091	0.048556701	0.052601874	0.071808678	0.037253119	0.135145957
LG_8_ST_CM003295.1_3032468	Salmo_trutta	281580	8	2.051	CM003295.1	3032468	AATTCTCTTCGATCATAATCACAGTCGTGTATATCCCCCCCAAGCAGACACATCGACAGCCCTGAAAGATCTTCATTTAACTCTATGTAAACTGGAAACCACATATCCTGAGGCTGCATT	0.67	23118991	23119109	LR584413.1	39	0.226829825	0.098758621	0.057078175	0.109904199	0.065697174	0.168553552
LG_8_ST_CM003296.1_28648788	Salmo_trutta	289984	8	2.324	CM003296.1	28648788	AATTCAGCTAACCACGGTTGGCGGTCATCAGCTATCCCTTAGCTCAAAAAGCTATCGCCAGTTTTGTACAACGCGATTCAGACCAGAGCATACCGGANNNNNNNNNNNNNNNNNNNNNNN	0.711770492	6645524	6645620	LR584433.1	5	0.164354944	0.091018519	0.042396201	0.076965464	0.033472211	0.133674618
LG_8_ST_CM003296.1_28648694	Salmo_trutta	289983	8	2.412	CM003296.1	28648694	CGGTATGCTCTGGTCTGAATCGCGTTGTACAAAACTGGCGATAGCTTTTTGAGCTAAGGGATAGCTGATGACCGCCAACCGTGGTTAGCTGAATTNNNNNNNNNNNNNNNNNNNNNNNNN	0.725234973	6645618	6645524	LR584433.1	5	0.164354944	0.091018519	0.042396201	0.076965464	0.033472211	0.133674618
LG_8_ST_CM003294.1_82971626	Salmo_trutta	278299	8	2.748	CM003294.1	82971626	AATTCAGGAAATCTACTAGATTAAGTGCACTTAAGTTGTGTAGCCTAATTTTAAACTGTATACTTTGTCTAATGTGAATCAGATCTATTGAAATGAGATCAGTGCTTGACTTGGACAGGN	0.776644809	9882133	9882253	LR584413.1	39	0.134749487	0.069607843	0.078611172	0.119152812	0.040081803	0.120081665
LG_8_ST_CM003295.1_4511153	Salmo_trutta	284120	8	2.966	CM003295.1	4511153	CGGGTCATCTGATGCAGCATGGAGGTGTGTTTTGGGTCATTGTCCTGTTGAATAACAAATGATAGTCCCACTAAGCACAATCTAGATGGGATGGCGTATCGCTGCAGAATGCTGTGGTTG	0.81	21637915	21637796	LR584413.1	39	0.197220357	0.1104375	0.025802312	0.097590896	0.080929056	0.171472688
LG_8_ST_CM003295.1_3549994	Salmo_trutta	282439	8	3.263	CM003295.1	3549994	AATTCATAATCTGTGAGGCAGAATAGCCTATCACACACTCTTACTAGGCAGCTATGGCATGTAACAAGATGTTCCTTACCAATCACGTGGACCGAGTGATGGGTCGAAAGTTGAATGGCA	0.7	22632204	22632085	LR584413.1	39	0.190166397	0.116167883	0.03746513	0.106401089	0.055221268	0.155088343
LG_8_ST_CM003295.1_4522006	Salmo_trutta	284150	8	3.394	CM003295.1	4522006	AATTCGAAGTCGAGTGCGAAGACAGCAGCAAGAGGACTCTAATTACGAATCTAGTTTATTTAACGAGACCTCTGGGTTGTGTGGAATCCGTACCCATGTCCATGTCAAGTCTGCTTATCA	0.8	21627267	21627386	LR584413.1	39	0.197220357	0.1104375	0.025802312	0.097590896	0.080929056	0.171472688
LG_8_ST_CM003295.1_4399648	Salmo_trutta	283929	8	3.444	CM003295.1	4399648	AATTCAATGCAATTCAACCTCGCGTATCCATGCTACACATACATACACGTTTGGTGTCCTAGAATGACGTTTACCATTATGTCTAGTCCGAGACCAGTCTGAACAGGGTGGGGACACCGA	0.78	21751528	21751646	LR584413.1	39	0.205685123	0.100885417	0.022525828	0.111458666	0.074439612	0.169876102
LG_8_ST_CM003295.1_4065331	Salmo_trutta	283339	8	3.495	CM003295.1	4065331	CGGTGTGTGCGTCTATGCTTCTCTGCATCGTACAAGNCATTCTAATGTGTTTTGATTTGTATAACGTAGGTGTGTGTTGCTAGAGGTAGTTGCATAACATTACTCATATTGCTCAAAGTT	0.74	22100620	22100504	LR584413.1	39	0.195826701	0.096538462	0.027368482	0.109895742	0.070942177	0.159880157
LG_8_ST_CM003295.1_4355330	Salmo_trutta	283856	8	3.544	CM003295.1	4355330	AATTCTCTTGGGAGATAATACTGTCAGCATTTGATTGTGAGGTAGGTCGGGTAAAGGTCGGGTGAACAAAAGGACTTGAGTTCCTGTATGTTATCACAATCACACCATGAGTCGTTAATC	0.77	21792458	21792577	LR584413.1	39	0.197883153	0.107095238	0.021024106	0.11202978	0.068902782	0.161005409
LG_8_ST_CM003295.1_1772091	Salmo_trutta	280207	8	3.722	CM003295.1	1772091	AATTCAAAATGTTATATGTTGAAGCGATTTCTTGAGTCAAAGGATGCCATCATCTCTACCCTGGTCATTGTCAATGCACCTGTTGATGCTCTGACCCAAGAGGAATGGGAGGTGGTGGAG	0.57	24265501	24265620	LR584413.1	39	0.239630915	0.091546392	0.058458115	0.084921365	0.05180275	0.173886906
LG_8_ST_CM003295.1_1014263	Salmo_trutta	279038	8	3.753	CM003295.1	1014263	AATTCTATGGTCACTTCCACAAAGACCAGCTTTGAATGGTTGATATCCCAGGCTTATGTGCTGTTTGTGCAATAGCCTGGGGACGACGTTACACCAAGAAACACTTACCTTGATGAAANN	0.581588785	25085954	25086073	LR584413.1	39	0.201524836	0.06704918	0.019380982	0.065525743	0.038697002	0.15161738
LG_8_ST_CM003288.1_15580938	Salmo_trutta	178746	8	3.793	CM003288.1	15580938	AATTCACGATTTATTAACCCAACTCCACACAGGCTACTGATTGGCCGTAGCCCATGCCAAATAAATTAAGGATATCCGTATAAAACAACCGTGACCATCTCTNNNNNNNNCCAGATGTAA	0.596542056	24133109	24133008	LR584413.1	39	0.235105834	0.112401961	0.063590256	0.086354767	0.054553962	0.178846433
LG_8_ST_CM003295.1_2230236	Salmo_trutta	280747	8	3.829	CM003295.1	2230236	AATTCCCACAAATGCTGCAGGAATATCTGAAAATGCCCTCAGTTAATTAGAAGACAACAGTTGATTCTTGACAATAACCACACAATGGTAGTATTTTGGCACACTGCAGTCATCAGCCAA	0.61	23840863	23840744	LR584413.1	39	0.240456727	0.110726496	0.066486166	0.088583291	0.060229142	0.184950216
LG_8_ST_CM003295.1_2053294	Salmo_trutta	280541	8	3.937	CM003295.1	2053294	CGGTGCAGGGTTCTTTGTGGAGAAGGACAAAACCCTTACTTCCGTGTATCGACTACGACATCACAGTTAAAAAACGTTACTGTCTACCATTCATTTTCTCGGCTTTCGATCCTCTCCAGG	0.59	24010106	24009987	LR584413.1	39	0.237494471	0.109622642	0.068259089	0.08772119	0.055098276	0.180936881
LG_8_ST_CM003295.1_2526067	Salmo_trutta	281044	8	4.034	CM003295.1	2526067	AATTCAGAAGAAAAGACCCTTGCTTTCTGAATAAGATTTAGAGGATTCCATTAGGGTATTTGGAAAAAAATAAATATTAAGGCGAAGAAGTACAAATCTCTTTATCGGTAATCCGNNNNN	0.63	23550044	23549930	LR584413.1	39	0.23088923	0.101242038	0.053228872	0.102989443	0.060361939	0.17884491
LG_8_ST_CM003295.1_3072860	Salmo_trutta	281654	8	4.127	CM003295.1	3072860	AATTCTTAATAAATCACTGTCAGTGTCACCAGCAAAGCACCCCCACATCATCACACCTCCTCCTCTATGCTTCAAGGTGGGAACCACTTGTGGAGATCATCTGTTCCCCTACTCTGCGTC	0.67	23072217	23072098	LR584413.1	39	0.221601595	0.102536765	0.057669103	0.115433029	0.065832214	0.170246872
LG_8_ST_CM003295.1_3827268	Salmo_trutta	282962	8	4.236	CM003295.1	3827268	CGGTCAATTGGCCGATTGCTCTGCAATAACTCAAAGGGGCTTTACAAATAACAAGGGGGTTGCCAAGAAAACAGCTGATGGCCCCATAAATACAACGCCATTTTCAACAGCGGGTTGCCT	0.73	22340266	22340147	LR584413.1	39	0.190043177	0.105238095	0.031453974	0.109076041	0.064622501	0.159063254
LG_8_ST_CM003295.1_3713510	Salmo_trutta	282757	8	4.395	CM003295.1	3713510	CGGCAATGCAGTTGTAGTGCCCAATACGTAAAGTTAACATTTGTTCAATATACGTTTTTCGGGAATCGATTTTCAAGGGATAGCTAGTTCCTAATAACACTATTCCAATGATGACCAACN	0.73	22464139	22464258	LR584413.1	39	0.193735459	0.105340909	0.035289834	0.109865411	0.06352828	0.156778475
LG_8_ST_CM003295.1_3073033	Salmo_trutta	281655	8	4.596	CM003295.1	3073033	CGGTGGAAATATCCTTTGGTCAGATTTTTGGTTCCAACCGCCATGTTTATATGAGACGCAGAGTAGGGGAACAGATGATCTCCACAAGTGGTTCCCACCTTGAAGCATAGAGGAGGAGGT	0.67	23072044	23072163	LR584413.1	39	0.221601595	0.102536765	0.057669103	0.115433029	0.065832214	0.170246872
LG_8_ST_CM003295.1_20228783	Salmo_trutta	280500	8	5.076	CM003295.1	20228783	AATTCCTGGGTGAGACGGTCGGATTTTACACAAGACAGGGTTGAGAGGCTTTCAAAGCCGTTTAGATGAAGGAGGAAAAAACCTTGTTTTCCTGCCAGCCGTTTTGATGCAGGTAGGGTA	0.68757169	5126230	5126111	LR584413.1	39	0.199483649	0.074482759	0.022855598	0.085480448	0.046582598	0.160467237
LG_8_ST_CM003295.1_10299815	Salmo_trutta	279074	8	5.268	CM003295.1	10299815	AATTCCACCCTACATGCATAATCACCCCCTCATTTGCCTTACTATTCTTCATCTGAAATTGCTGTCCAACTTCTGCAAATGGCCCAAGTGAAAACCNNNNNNNNNNNNNNNNNNNNNNNN	0.694600366	16098724	16098819	LR584413.1	39	0.1757664	0.0522	0.062596764	0.078447387	0.030874189	0.133364306
LG_8_ST_CM003295.1_10299719	Salmo_trutta	279073	8	5.462	CM003295.1	10299719	CGGTTTTCACTTGGGCCATTTGCAGAAGTTGGACAGCAATTTCAGATGAAGAATAGTAAGGCAAATGAGGGGGTGATTATGCATGTAGGGTGGAATTNNNNNNNNNNNNNNNNNNNNNNN	0.701702257	16098820	16098724	LR584413.1	39	0.1757664	0.0522	0.062596764	0.078447387	0.030874189	0.133364306
LG_8_ST_CM003295.1_17781789	Salmo_trutta	280215	8	6.032	CM003295.1	17781789	CGGTGGAAATCTGTCCTTCGGTCTGATGAGTCCAAATTTGTGATTTTTGGTTGCAACCACCATGTCTTTGTGAGACGCAGAGTAGGTGAACAGATGATCTCCGCATGTGTGGTTCCCACC	0.722568639	5982306	5982425	LR584413.1	39	0.183855329	0.120222222	0.024450749	0.075593867	0.032901132	0.157201696
LG_8_ST_CM003295.1_3907160	Salmo_trutta	283120	8	6.235	CM003295.1	3907160	AATTCATTCCCTGATGTATGTGCTTGTACTTACATGGAACTAGAATTAAACTTGAACGTGTGTCTGGCCTTGTGAGACTAGGAAAGCTATGCATACAGCTCAAAGCCGGNNNNNNNNNNN	0.73	22263922	22264030	LR584413.1	39	0.191596079	0.106935484	0.031865137	0.110474452	0.065579872	0.158407446
LG_8_ST_CM003295.1_3907053	Salmo_trutta	283119	8	6.239	CM003295.1	3907053	CGGCTTTGAGCTGTATGCATAGCTTTCCTAGTCTCACAAGGCCAGACACACGTTCAAGTTTAATTCTAGTTCCATGTAAGTACAAGCACATACATCAGGGAATGAATTCANNNNNNNNNN	0.73	22264029	22263920	LR584413.1	39	0.191596079	0.106935484	0.031865137	0.110474452	0.065579872	0.158407446
LG_8_ST_CM003295.1_24581805	Salmo_trutta	280960	8	7.058	CM003295.1	24581805	AATTCAGTCTGAGGGAAAGAGGTAAAAAGAGACACAACCGTCACAAATTCAAACCAGAATGGTCATGATTCCAAAAATAAAGGAATTTCTGGTTGAAATCATGAGCGTGTAAAGGTGGTG	1.067731959	3566767	3566886	LR584413.1	39	0.17598414	0.083181818	0.024033068	0.062858072	0.024305013	0.165439509
LG_8_ST_AGKD04479806.1_535	Salmo_trutta	46040	8	7.403	AGKD04479806.1	535	AATTCCAGCATCCCGTAGTCTCCTCTTCACTGTTGATGTTGAGACTGGTGTATTGCGGATACTATTTAATGAAGCTGCCAGTTGAGGACTTGTGAGGCATCTGTTTCTCAAACTAGACAC	1.21	19240500	19240381	LR584413.1	39	0.214627954	0.05192	0.040609918	0.145379665	0.056075834	0.157372103
LG_8_ST_CM003295.1_6014517	Salmo_trutta	285845	8	7.92	CM003295.1	6014517	CGGACAATGGAGAGAACTCATTGTATTTACAACTGGACAAGTTTTCCATTATCCTAATGACACACANNTGACCTTATTCCTTGGCCCTGCTTTTCTGATGGATTTATCTGGGAAAAAACA	0.95	20325145	20325262	LR584413.1	39	0.211024624	0.1124	0.051273841	0.092268944	0.088694057	0.209707078
LG_8_ST_CM003295.1_6323975	Salmo_trutta	285904	8	8.004	CM003295.1	6323975	AATTCAAACGTTGAAATAACATTTCCCAAAAAGACCCACCCCTTTAAAAACACAAATGTTAGGGTCTCAGTGCAGGCGAGAAAAAGACACTGAGCAGTGGTTCTAAAGTAGCCCTTTTAN	1.05	20015633	20015514	LR584413.1	39	0.21634282	0.102534247	0.0579942	0.102894988	0.074345049	0.211303955
LG_8_ST_CM003295.1_7107198	Salmo_trutta	286053	8	8.058	CM003295.1	7107198	AATTCAACTGCGCTGAGCCTAATCAGGGATTTTTCGTTTCATTTTTATTTAATTCTAAGTAAGTCACAGCCTATATGCGAAATTTGGAGACTATAATGATTTAATACAACGAAATGTTGT	1.24	19246450	19246331	LR584413.1	39	0.214627954	0.05192	0.040609918	0.145379665	0.056075834	0.157372103
LG_8_ST_CM003295.1_13133376	Salmo_trutta	279603	8	8.092	CM003295.1	13133376	AATTCCAAAATTACGGCCATTTTAGCCAGTCACCTACTCTAGATGTTTACTGCAATGCAGTTGTATATAACTAGTTTCAACTTCTGATTGGTTGCCTTGCAGTGGACTTTGGCGTGAGCG	1.220123077	13287578	13287697	LR584413.1	39	0.161447999	0.095472973	0.044763607	0.091958819	0.015567777	0.139125151
LG_8_ST_CM003295.1_6883485	Salmo_trutta	286007	8	8.383	CM003295.1	6883485	AATTCACTTCGACAGCAACCCAACAGTGGACAGGGGAATACCCTAACCCGAATAGCACACGGCTAAAATCATAGAGTAGATCCAACTTCATTAAGGACGAAATTGATCAGGCATTTTCAC	1.05	19462439	19462320	LR584413.1	39	0.209197564	0.068119658	0.03318283	0.140861631	0.062522816	0.175816198
LG_8_ST_CM003295.1_6761317	Salmo_trutta	285979	8	8.515	CM003295.1	6761317	CGGGTACAATTCATCCCAAACCATCTCAATTTGGTTGAGGTCCGAGGATGGTGGAGGCCAGGTCATCTGATGCAGCACTCCATCACGCTCCTTTTTGCTAAAATAGCCCTTACACAGCCT	0.99	19584356	19584475	LR584413.1	39	0.209388773	0.087925532	0.046459342	0.103307675	0.06776561	0.205503175
LG_8_ST_CM003295.1_7105553	Salmo_trutta	286050	8	8.7	CM003295.1	7105553	CGGCTGAAGCGAAATGACCAAATTATTTTGTTAACTCTTCCCACCTGCGAACACGAGACACCCACATCAAACCACACCCCGAAACCAAATCCTGTTTGAATTNNNNNNNNNNNNNNNNNN	1.24	19248514	19248413	LR584413.1	39	0.214627954	0.05192	0.040609918	0.145379665	0.056075834	0.157372103
LG_8_ST_CM003295.1_5329191	Salmo_trutta	285333	8	8.858	CM003295.1	5329191	CGGTGGAAATTTGTCCTTTGGTCTGGCATCCAAATTGGAGATTTTTGGTCCAACCGCAGTGTCTTTGTGAGACAAGGTGTGGATGAACGGATGATCTCGCCTATGTATCTCCCACCGTAN	0.82	20922220	20922339	LR584413.1	39	0.195053987	0.131860465	0.045360556	0.084405025	0.088874579	0.195807556
LG_8_ST_CM003295.1_7749919	Salmo_trutta	286180	8	8.877	CM003295.1	7749919	AATTCAACTACATGGCTTTGACTTGGATTTGACTCTATACAGCCGAGTGTCAGGCCAGACAGACAAGCTTGTTGATATGCTTGTCAAAATCAGAAACTTGTTGACAAATTAGCTGATTTG	1.46	18587824	18587943	LR584413.1	39	0.195324142	0.057763158	0.050390998	0.125016556	0.038634551	0.144922198
LG_8_ST_CM003295.1_8182566	Salmo_trutta	286272	8	8.895	CM003295.1	8182566	CGGTTGGGACAGCACTCACCAAAACAAACAGCGTCTAGCGTTAGGGGCTCCTCAAAAGGAGTTTACACAGAGATACACAGAGGACCACAGAGAGCGATAAAGTCAAAAACGACACGCACA	1.5	18178125	18178244	LR584413.1	39	0.195565951	0.065454545	0.058764356	0.113551361	0.039584904	0.13452538
LG_8_ST_CM003295.1_7749749	Salmo_trutta	286179	8	8.995	CM003295.1	7749749	CGGTGGCCGTCCCTCGCAGGCTCTAAAGGCCCACCACCTAATGGGTTTAGACAAATCAGCTAATTTGTCAACAAGTTTCTGATTTTGACAAGCATATCAACAAGCTTGTCTGTCTGGCCT	1.46	18587994	18587875	LR584413.1	39	0.195324142	0.057763158	0.050390998	0.125016556	0.038634551	0.144922198
LG_8_ST_CM003295.1_1658665	Salmo_trutta	280075	8	9.051	CM003295.1	1658665	AATTCTACCAAACCTTTGTGGCGACTTGAAACTTGCCACCGCGATAGTTTATCTAAAAACTGCTTTACTTTTGATGACGCCGACCATTTGTGCAAGGACCTTTCGGAAAAAGAAGGGACC	0.56	24376585	24376466	LR584413.1	39	0.240889086	0.092575758	0.057646197	0.087586272	0.051419026	0.170839024
LG_8_ST_CM003295.1_5710751	Salmo_trutta	285726	8	9.164	CM003295.1	5710751	AATTCTCTTCAAAGCAACCACTCCTTACATCTGTAGATCTGGGCTGAGGGCTCAACCCCCTTATTTCAGATCTGTCATTTGGTGGAGCACCCACCACGATCAACCCATCAGCCTACCTCA	0.88	20632523	20632642	LR584413.1	39	0.205064332	0.116481481	0.046017383	0.091562874	0.096374946	0.20091334
LG_8_ST_CM003295.1_11866824	Salmo_trutta	279360	8	9.168	CM003295.1	11866824	AATTCACTCACCTGAGAAAAAACAACATGTGGCTGAAATTCCTAAGATGCCTGCAAACTAGTACATAAAACGTTGTGTGCACGTTCTGTGTGCACATGCGCACGTACATGTCCTTAAGTG	0.881897233	14578039	14578158	LR584413.1	39	0.148329266	0.071298701	0.054165133	0.063666434	0.055379648	0.110432629
LG_8_ST_CM003295.1_6420839	Salmo_trutta	285917	8	9.417	CM003295.1	6420839	CGGCCAAAAAGGCATGTCTCTTCCATTGGCACTGTGCTTCGTGGCTGGATAGGCTGTGCTTCCTATCTCAAAAGCCTTGCCATTATCAACTGTGTTACCTTTAAGACCTGCTTTTTGTGG	1	19913868	19913987	LR584413.1	39	0.21869896	0.099615385	0.063608619	0.1048665	0.070965729	0.212027593
LG_8_ST_CM003295.1_7435557	Salmo_trutta	286125	8	9.575	CM003295.1	7435557	AATTCCACAGCAATGATTTGTAAACCGTATAACCGCCATATAGTTAGCTTACTCATACAAGGGACAAAGAACAGCCTCTCTCCAATTTCTACTCTTTGTAAATCACGGTCTCTTGGGATG	1.38	18918270	18918389	LR584413.1	39	0.202530582	0.054761905	0.045778158	0.138679707	0.048189536	0.149032577
LG_8_ST_CM003295.1_7718134	Salmo_trutta	286175	8	9.751	CM003295.1	7718134	AATTCCATAGAGCCCTGATGATGTGGTCTGATGGTATCTGCTCATCGAACATCTCATTCCAAAATCATGGGCATTAATATGGAGTTGGTCCCCCCTACATCAGCCTCCTCTCTTCTGAAA	1.46	18623281	18623162	LR584413.1	39	0.195324142	0.057763158	0.050390998	0.125016556	0.038634551	0.144922198
LG_8_ST_CM003295.1_1894679	Salmo_trutta	280352	8	9.841	CM003295.1	1894679	CGGAGACAGGTTGGACAAAACCCAGTCGATAATGGCGCCAAAAGCCTTTTGGAGTGGGTCTATGGACTTTTCCATGTGAATATTGAAGTCACCAAAACGTTGGATATTATCTGCCATGAC	0.58	24166585	24166704	LR584413.1	39	0.234487939	0.110240385	0.062764408	0.086354767	0.053806647	0.179941761
LG_8_ST_CM003295.1_4612546	Salmo_trutta	284335	8	9.985	CM003295.1	4612546	CGGCGTATGGAATCTATTGTAACCCAGTTCCTTAACTCTTGAAAGAAAGTCACTGGAACACAGAGTTTTTGGGAGATTTAATGGAGACTAGTAGTGTTCCTTTATAAACCATATTCCTNN	0.8	21545652	21545771	LR584413.1	39	0.195665811	0.126529412	0.050612273	0.08851461	0.080076131	0.165992013
LG_8_ST_CM003295.1_1619358	Salmo_trutta	280019	8	10.016	CM003295.1	1619358	AATTCTATATACAGTACCAGTCAAAAGTTTGGACATATCTACTCATTCAGGTTTTTTTACAGAGGGTAGTGCATACGGTCCAGTAAGTACATAACTAGGGACAAGTTCCTGCCATCCAGN	0.56	24416240	24416359	LR584413.1	39	0.240070482	0.091648936	0.055158832	0.08624741	0.052221467	0.172190669
LG_8_ST_CM003295.1_3624045	Salmo_trutta	282596	8	10.021	CM003295.1	3624045	AATTCTTGTTGGAAGAAGCTAACCACATACAGTAGCTAGATAGCTAACTAGCTACTAAATCAGCAAACCAAATTAGAGGTCGACCGATTATGATTTTTCAGCGCCCATACCGATTATTGN	0.71	22563386	22563267	LR584413.1	39	0.190166397	0.116167883	0.03746513	0.106401089	0.055221268	0.155088343
LG_8_ST_CM003295.1_716876	Salmo_trutta	286062	8	10.027	CM003295.1	716876	CGGAACAGCTGGTGCTCTTATGCATGCTTCAGTGTTGCTTGCCTCGAAGCGAGCATAAAAGGCATTTAACTTGTCTGGTAGGCTCGCGTCACTGGGCAGCTCGCGGCTGGTTTTCCCTTT	0.71	25382800	25382681	LR584413.1	39	0.164206365	0.061410256	0.015054098	0.062699494	0.026152089	0.131046372
LG_8_ST_CM003300.1_54674738	Salmo_trutta	339704	8	10.046	CM003300.1	54674738	AATTCTTGTTGGAAGAAGCTAACCACATACAGTAGCTAGATAGCTAACTAGCTACTAAATCAGCAAACCAAATTAGAGGTCGACCGATTATGATTTTTCAGCGCCCATACCGATTATTGN	0.71	22563386	22563267	LR584413.1	39	0.190166397	0.116167883	0.03746513	0.106401089	0.055221268	0.155088343
LG_8_ST_AGKD04343624.1_481	Salmo_trutta	38659	8	10.051	AGKD04343624.1	481	AATTCTTGTTGGAAGAAGCTAACCACATACAGTAGCTAGATAGCTAACTAGCTACTAAATCAGCAAACCAAATTAGAGGTCGACCGATTATGATTTTTCAGCGCCCATACCGATTATTGN	0.71	22563386	22563267	LR584413.1	39	0.190166397	0.116167883	0.03746513	0.106401089	0.055221268	0.155088343
LG_8_ST_CM003295.1_14725075	Salmo_trutta	279822	8	10.114	CM003295.1	14725075	AATTCAAAAATCATAGAAAACGATGGGCAGTAGAGGACAAGGCGACACGGTTGCATTCTGTCCTCAAGGGCTGCAGTCTTGCTGTTTTTTTTCTGTTGCCTTCTAACCAAAAACGGATTT	0.717795276	12521265	12521384	LR584413.1	39	0.166701814	0.071538462	0.066424314	0.083124472	0.02848354	0.155477131
LG_8_ST_CM003295.1_4612394	Salmo_trutta	284333	8	10.201	CM003295.1	4612394	AATTCTACTATTTATCAACATATAATCAGAAACTCAGGAATATGGTTTATAAAGGAACACTACTAGTCTCCATTAAATCTCCCAAAAACTCTGTGTTCCAGTGACTTTCTTTCAAGAGNN	0.8	21545806	21545687	LR584413.1	39	0.195665811	0.126529412	0.050612273	0.08851461	0.080076131	0.165992013
LG_8_ST_CM003295.1_4375959	Salmo_trutta	283891	8	10.207	CM003295.1	4375959	CGGTTTAGCATCCCAGATTAAGCTAAATATTTTTTGCTCATACAGTATGATTTGAAAAACAAGCCATCAGGAGTAGGTAGCTATGACTAAGGAGTTAATCAAGGTAATTTCTCCTTAAAT	0.78	21775267	21775148	LR584413.1	39	0.205685123	0.100885417	0.022525828	0.111458666	0.074439612	0.169876102
LG_8_ST_CM003295.1_9134730	Salmo_trutta	286454	8	10.246	CM003295.1	9134730	AATTCTCACAGTACCATTTGGACTCTAGATCAGTTTAGCAGTATATGAGCATGTAACAGAGGTCGTTTGGCGAACCAAGCTCAAGTGATCAGTAACCAAACCACCTAGACTTTAGCTCAC	1.27	12245822	12245703	LR584413.1	39	0.160339504	0.071078431	0.060710394	0.084401861	0.027733973	0.153901271
LG_8_ST_CM003295.1_16359825	Salmo_trutta	280035	8	10.262	CM003295.1	16359825	AATTCTAAATAAATCACAGACAGTGTCACCAGCAAAGCACCCCCACCTCCATGCTTCACGGTGGGAACTACACATGCGGAGATCCTCCGTTCATCTACTCTGCGTCTCACAAAGACACGG	1.250042283	8421802	8421921	LR584413.1	39	0.174501811	0.066304348	0.022384396	0.08606858	0.073478757	0.167864637
LG_8_ST_CM003295.1_24233977	Salmo_trutta	280924	8	10.465	CM003295.1	24233977	CGGGATTGTGCAACATTTGCCCCAAATTCTTTTAACATTTCTTCAAGTTCTGTCAAATTGGTTGTTCATCATTGCTAGACAACCATTGTCCATAGATTTTCAAGTAGATTTAATTCAAAA	0.996828753	3585910	3586029	LR584413.1	39	0.17598414	0.083181818	0.024033068	0.062858072	0.024305013	0.165439509
LG_8_ST_CM003295.1_17521627	Salmo_trutta	280181	8	10.564	CM003295.1	17521627	CGGGAAGGAGTGTCCAGTGAATGTGATGTGGAGTGGCTGATTGTGACTGTGGGTTATGAGTGAGTTCACTGGTCACACACAGGTTGGATCGACGTACGTAATTGTCATCAATGTACATAC	0.873340381	7249881	7250000	LR584413.1	39	0.176623623	0.110705128	0.025729217	0.086559625	0.024912337	0.162050276
LG_8_ST_CM003295.1_3297643	Salmo_trutta	281995	8	10.719	CM003295.1	3297643	AATTCTAAACATCAAACATTTGAAATCNNAATTTTTGTCCATCATGATACCTCTTATGACAGTAATTTTACAAGCACCAATTATGGTACATTTAGACTGAGAATAGTATCTAGTTATGGT	0.68	22854306	22854189	LR584413.1	39	0.204969786	0.114213836	0.062190469	0.10366345	0.058077974	0.159779978
LG_8_ST_CM003295.1_24233816	Salmo_trutta	280923	8	10.799	CM003295.1	24233816	AATTCACCTTTCAGTGAATGTTCTTGAGTGGCCGAGTTACAGTTTTGAATTAAATCTACTTGAAAATCTATGGACAATGGTTGTCTAGCAATGATGAACAACCAATTTGACAGAACTTGA	0.74977887	3586071	3585952	LR584413.1	39	0.17598414	0.083181818	0.024033068	0.062858072	0.024305013	0.165439509
LG_8_ST_CM003295.1_17858167	Salmo_trutta	280225	8	11.097	CM003295.1	17858167	AATTCTTGGTCGGGTGAGCAGAAGGACTTGAGTTCCTGTATGTTGTTATGATTACACCATGAGCCATTAATCATGAAGCATACACCCCCGCCCTTCCTCTTTCCAGAGAGGTGTTTATCT	1.00970516	29025	29144	CAAJIE010000231.1	scaffold_1218_arrow_ctg1, whole genome shotgun sequence	NA	NA	NA	NA	NA	NA
LG_8_ST_CM003295.1_8775830	Salmo_trutta	286380	8	11.533	CM003295.1	8775830	AATTCCATTTTGCTCTTTTTTTTTGCTGAGCTCGATGTGCAGTTTCTGTAGAGATAAATCAGATCAAGCCTGAACTGTGCGATGTAGTAGGGAGTTGTAGGTTCCAACAAGCCAATATTC	1.39	17502905	17503019	LR584413.1	39	0.195491936	0.074833333	0.075408213	0.083487862	0.029930813	0.14657183
LG_8_ST_CM003295.1_7085597	Salmo_trutta	286048	8	11.679	CM003295.1	7085597	AATTCCAGCATCCCGTAGTCTCCTCTTCACTGTTGATGTTGAGACTGGTGTATTGCGGATACTATTTAATGAAGCTGCCAGTTGAGGACTTGTGAGGCATCTGTTTCTCAAACTAGACAC	1.21	19240500	19240381	LR584413.1	39	0.214627954	0.05192	0.040609918	0.145379665	0.056075834	0.157372103
LG_8_ST_CM003295.1_11785016	Salmo_trutta	279334	8	11.943	CM003295.1	11785016	CGGCTGGCTGCCTCTCTGATTTCTATATTGAAACATATCTGTGACGCTGCTTGCACCTTGCTCTGAGAAACAGCAGATTCATAGAATAATTCAACGGTCAACTGTGGCGGTAAAACTTGA	1.217553648	14663555	14663674	LR584413.1	39	0.148318795	0.068109756	0.049660061	0.065107479	0.055264763	0.115005382
LG_8_ST_CM003295.1_12971057	Salmo_trutta	279573	8	12.357	CM003295.1	12971057	CGGGTTCTCTGCTACTCCACCTCTCTGTGTCTTTGGGCGGTGCCGAGTGTCCGTCTTAATAAACTTCCCCCAGCCAACTTCAAAAGTTGAATGTCAGGCGCATGTCATTATGACAGCGTT	1.229399142	13451731	13451612	LR584413.1	39	0.161553599	0.095472973	0.045648195	0.087291264	0.02668255	0.134752654
LG_8_ST_AGKD04032513.1_610	Salmo_trutta	20291	8	13.308	AGKD04032513.1	610	AATTCGTGTTCGTTTGGGGCACTGGGGAGTGTAGGTCAGTGTCCATCATCATACTATACATTCACCTGGCGTTAACTTTTTCAACCAATACACGGAAACATTCAGTCACTGCACCTCCAC	1.256609442	7300244	7300362	LR584413.1	39	0.174249851	0.102083333	0.026916719	0.086259716	0.026212111	0.164654182
LG_8_ST_CM003295.1_15609497	Salmo_trutta	279951	8	14.058	CM003295.1	15609497	CGGAGAAGCTTTGATTAGTAGAATCAGCAATCATGGATGTTAGAACGGGTCTTGAGAGCAAACGCCTGCTTACCCAGCAAGGGTCACGTTAACGCAGAATTCTNNNNNNNNNNNNNNNNN	1.165555556	12085723	12085621	LR584413.1	39	0.163356776	0.06877551	0.062734074	0.087452531	0.028165567	0.155472106
LG_8_ST_CM003295.1_16240679	Salmo_trutta	280027	8	14.236	CM003295.1	16240679	AATTCGTGTTCGTTTGGGGCACTGGGGAGTGTAGGTCAGTGTCCATCATCATACTATACATTCACCTGGCGTTAACTTTTTCAACCAATACACGGAAACATTCAGTCACTGCACCTCCAC	1.09962963	7300244	7300362	LR584413.1	39	0.174249851	0.102083333	0.026916719	0.086259716	0.026212111	0.164654182
LG_8_ST_CM003295.1_12256060	Salmo_trutta	279448	8	14.802	CM003295.1	12256060	CGGCACACCTAATAAAAGGACATTATTGACAGTTTGCAATTATTTCATTCATGCCTGAAATTATACGGAATAAGAAAAATGTGTTTACTTTACAATATTGCTCATAATATTTTACAATTT	0.89	14171836	14171719	LR584413.1	39	0.153687099	0.083358209	0.048136317	0.069065766	0.050118634	0.118907341
LG_8_ST_CM003295.1_11341226	Salmo_trutta	279245	8	15.445	CM003295.1	11341226	CGGGAGAAACTCCCAGCGCATAAGCATTTGCTTAATCTACCCACCAATTATCTCCCACAACACCTTTCCACTAACCCTCCCTCATACACTGTCAAATCACAAGCACAAAGCAATGTCGTA	0.99	15110411	15110292	LR584413.1	39	0.161200917	0.050096154	0.051197125	0.071517281	0.048243188	0.120042501
LG_8_ST_CM003295.1_11341402	Salmo_trutta	279246	8	15.533	CM003295.1	11341402	AATTCCATGGATGTCACCTACTGAGTAAAATGTTTGTCATTTAATGTGAACAAATCATACGACATTGCTTTGTGCTTGTGATTTGACAGTGTATGAGGGAGGGTTAGTGGAAAGGTGTTG	0.99	15110235	15110354	LR584413.1	39	0.161200917	0.050096154	0.051197125	0.071517281	0.048243188	0.120042501
LG_8_ST_CM003295.1_14238659	Salmo_trutta	279755	8	15.723	CM003295.1	14238659	AATTCACATTGGAAAGAAACCGTACCGCTCCTCACACTGTGGACAAAGCTTCTCCCAAATTGGCGACCGAAAACGCCACCAGAAGAAGCAATACTTTGGAGAGGAATCTTGACCTCTATA	0.998552138	12928771	12928655	LR584413.1	39	0.183260912	0.086511628	0.06108834	0.100299433	0.019620872	0.160581928
LG_8_ST_CM003295.1_11179313	Salmo_trutta	279232	8	16.866	CM003295.1	11179313	AATTCACAGCCTGCTACGCTTGTGAAAAACAGGGTTAATAGCAACAAAANNNAAACATTTACACAGCCTAGTTGTAGTCTAAGTTTCTCTTAGAATAAAAACCTTAGTGTAACAACGGTT	1.05	15244722	15244839	LR584413.1	39	0.161331108	0.043888889	0.051240004	0.068148563	0.045360131	0.121489778
LG_8_ST_CM003295.1_10348956	Salmo_trutta	279076	8	17.041	CM003295.1	10348956	AATTCTGACATTGAGACAGCCTGGCATGTTCAACACAACCAATCGACAACCAGCTAATCCAACTAACTGAAATCATCAGACTGCCAAATCAACAACACGTCACACAAAACGAGTAGTAGC	1.25	16050326	16050445	LR584413.1	39	0.168053019	0.0522	0.054506026	0.071085959	0.036482365	0.135332094
LG_8_ST_CM003295.1_11179143	Salmo_trutta	279231	8	17.122	CM003295.1	11179143	CGGAAAAATACACTTATTTTTTTGTTACTACTCGTCAGTATTACTTACTAAAACCGTTGTTACACTAAGGTTTTTATTCTAAGAGAAACTTAGACTACAACTAGGCTGTGTAAATGTTTN	1.05	15244891	15244772	LR584413.1	39	0.161331108	0.043888889	0.051240004	0.068148563	0.045360131	0.121489778
LG_8_ST_CM003295.1_12256250	Salmo_trutta	279449	8	17.814	CM003295.1	12256250	AATTCAAAGTAGAGGTATTTTAGACTCCAAATGAGTCTGGAGTTAACCAATGGTTTTCGTCATGTTTTACCAAATTGTAAAATATTATGAGCAATATTGNNAAGTAAACACATTTTTCTT	0.65	14171648	14171765	LR584413.1	39	0.153687099	0.083358209	0.048136317	0.069065766	0.050118634	0.118907341
LG_8_ST_CM003295.1_12493672	Salmo_trutta	279484	8	18.058	CM003295.1	12493672	AATTCTAAACAAATCTTGTCTGCTAAATGAACTAGTGTAGCCCACAGCCATTTGGCATAGCCACACCAGTGGCTTGTAGGCTATATGTGGAAGCCTGGAGATGCTAAATTTGTTTATGGT	0.57	13936696	13936815	LR584413.1	39	0.162332228	0.086341463	0.063309008	0.076419148	0.039311156	0.127034836
LG_8_ST_CM003295.1_12034247	Salmo_trutta	279409	8	18.143	CM003295.1	12034247	AATTCCTTGCTTCCTCTGTTGCTGGTATCACCATACATTGACATACATAGAAAATAATCACAGTTAATGTTTGTTGGTTCCTCCATAGGGTAACACTGTTTCTAAAAGATTTACACGAGT	0.72	14416603	14416722	LR584413.1	39	0.147241457	0.071298701	0.053008743	0.063834059	0.046562965	0.113284482
LG_9_ST_CM003279.1_4330221	Salmo_trutta	72667	9	0.413	CM003279.1	4330221	AATTCACTGTAGATGGAAACACAGATCCCAAAGAATAACACTAGAGCTTACATTAACATAATCACTGGCAACACACTGGTTCTGAAATGGGAAAAAAACAATTTCTGTACAAAAGGCTGT	0.73	39726547	39726428	LR584414.1	33	0.2052932	0.080714286	0.07405797	0.112066206	0.08129509	0.183816728
LG_9_ST_CM003279.1_4330052	Salmo_trutta	72664	9	0.47	CM003279.1	4330052	CGGCTTGAAGGACCAATATTGAATGAACTGATTTACATCAACATTTATCCACAGCCTTTTGTACAGAAATTGTTTTTTTCCCATTTCAGAACCAGTGTGTTGCCAGTGATTATGTTAATG	0.73	39726378	39726497	LR584414.1	33	0.2052932	0.080714286	0.07405797	0.112066206	0.08129509	0.183816728
LG_9_ST_CM003279.1_4094903	Salmo_trutta	72263	9	1.882	CM003279.1	4094903	AATTCCACCCCTCTTTTTTAGCCAGATAGTGACGACCCCTCTCTCCTCTCCTATTTTCCTTTCCAGGCTCTATATAAGCTGTATACCGTCGCAGCCAGTCACAGGCACCTGTACCACCAT	0.74	39506549	39506430	LR584414.1	33	0.201101428	0.076036585	0.084399019	0.118583831	0.073349163	0.183657421
LG_9_ST_CM003279.1_4094759	Salmo_trutta	72262	9	2.021	CM003279.1	4094759	CGGGGGCCTGGGGGCCAGGGAACGCATGGTGGTACAGGTGCCTGTGACTGGCTGCGACGGTATACAGCTTATATAGAGCCTGGAAAGGAAAATAGGAGAGGAGAGAGGGGTCGTCACTAT	0.782662384	39506405	39506524	LR584414.1	33	0.201101428	0.076036585	0.084399019	0.118583831	0.073349163	0.183657421
LG_9_ST_CM003279.1_7901051	Salmo_trutta	79170	9	5.345	CM003279.1	7901051	AATTCTTCCTCAAACGGGGTTTCAATAATAGACCAATAAACTACTTTACATCAGAACAAGGTGTCGAAAACCAAGAGCATTAACTCAGCTCTGCAAAGGAGCCTAATGTAGGATTTAGGT	0.71	36400669	36400788	LR584414.1	33	0.163485176	0.093050847	0.073285432	0.099387496	0.06060524	0.118155058
LG_9_ST_CM003279.1_7726431	Salmo_trutta	78897	9	6	CM003279.1	7726431	AATTCCAAGTCGGAAACTCAGACGTCTTTCTGGAGCTCCGACATTACAATGTGAGGATCACTGGCATCATGATTTGACCAATTTTTTTTCAGAGTTGTCTTGAAAGCACCAAGACGTCAT	0.71	36570266	36570148	LR584414.1	33	0.175089775	0.08704918	0.087084706	0.106603869	0.080211419	0.135957683
LG_9_ST_CM003279.1_8270257	Salmo_trutta	79763	9	6.393	CM003279.1	8270257	AATTCAAACTGAAGGTACAAATATTTGACTGCTGATTCATAGTATTAGATGCCAAACAGGTTGTAAGTGTAAGGGGAAAGAGAGATCCCGNNNNNNNNNNNNNNNNNNNNNNNNNNNNNN	0.71	36160741	36160831	LR584414.1	33	0.158341797	0.081818182	0.081331056	0.104749314	0.057330192	0.118419945
LG_9_ST_CM003279.1_8336724	Salmo_trutta	79847	9	6.757	CM003279.1	8336724	CGGCAGGCGTTGACTGGGAAAGGCAGTCTCTTAGTATCATGATGTGTAATGGGAGAATTTGTGGTTGGGGAATGTGTGTACTGCTGACTGGGATGGCACAGTCTTGGAGGAGGCACCGCG	0.71	36091380	36091261	LR584414.1	33	0.158341797	0.081818182	0.081331056	0.104749314	0.057330192	0.118419945
LG_9_ST_CM003279.1_7670679	Salmo_trutta	78812	9	6.913	CM003279.1	7670679	AATTCCAAAAATTGTGCAGTCTAAGTTTTGATTTAATCCCAGCTGGTTATCCTTTCAGAGACTTCCGTAAAGCAGAGCAGAAGCTTTGGTCTTCTCAAAGCCCAGGGTATTCAGCAGAGC	0.72	36630661	36630780	LR584414.1	33	0.175089775	0.08704918	0.087084706	0.106603869	0.080211419	0.135957683
LG_9_ST_CM003279.1_12253629	Salmo_trutta	62225	9	7.338	CM003279.1	12253629	AATTCACCATTAAGATCTTATTTAGGCACCCAAAAAATTCAGACTCTAGCCACCCAAGTCATGAACTGTGCTCTCTGCTACCGCACGGCAAGTAGTACCCAGAGCACCAAGTCTAGGCCC	0.66	32468940	32469059	LR584414.1	33	0.180087882	0.068712121	0.049709944	0.153189204	0.03760882	0.149773872
LG_9_ST_CM003279.1_14299503	Salmo_trutta	65609	9	7.956	CM003279.1	14299503	AATTCAGGCTGTAACACAACCAAATGTGGAATAATTCAAGGGATATTAAGGTACTGTAAAGGACATTTGGAGAAGGATACAGATAATAGTATAGCACCAGGTTGTCTTTGAACCTAAACT	0.64	30609826	30609945	LR584414.1	33	0.187285874	0.100982906	0.030679825	0.167765317	0.039146957	0.156894123
LG_9_ST_CM003279.1_17571186	Salmo_trutta	68194	9	8.51	CM003279.1	17571186	CGGAGTGGACAGAAGATGGTCACAGCTATAATACCATCATGACCTGTGGATGGTGATTCTCTCACTATAATTCGGTCAGGCTGGGCTGGTTTCTGTAGTAATAGGTCACCCTCTGACCCT	0.68	27236468	27236587	LR584414.1	33	0.212510682	0.098292683	0.020195313	0.133589402	0.036918612	0.163865043
LG_9_ST_CM003279.1_27372338	Salmo_trutta	69758	9	9.389	CM003279.1	27372338	CGGCATTATACAGATGTCATGGCTCTGGTAGATGAGGGGGGATTTACCCACCCAACCCCCTCTTCCACCACTAGTTACTGGTACATAAAGAATACAGTTAAAGTCTNCGTGTTCATCAAA	0.626449086	17501778	17501661	LR584414.1	33	0.20551735	0.090494505	0.025429348	0.132239613	0.05201602	0.181743549
LG_9_ST_CM003279.1_23322907	Salmo_trutta	69027	9	9.659	CM003279.1	23322907	AATTCATAAAACCCCAGAAAAATGGCACATCTATTAGGCCCTTCTCGTGATAAGAGGAACAGATGTTTGTAGTTCCTGACCTGTTTCCCCACGAGAGGGAGAGAAACCTACATAATCATA	0.61	21533890	21533771	LR584414.1	33	0.180222696	0.0784375	0.003737726	0.101059967	0.036617736	0.149086864
LG_9_ST_CM003279.1_24267280	Salmo_trutta	69209	9	9.965	CM003279.1	24267280	AATTCAATCTGCACAATGAGAGCCTTTCTGCCTGCTGGTATCACAAGCCTTTGGGGCTTGAGTGGATGTTTACATCTCTGAGGGCCTCGACATGCACCAAGGTCTGGCTGGCAGTGCCCA	0.67	20606515	20606634	LR584414.1	33	0.205194393	0.108012048	0.017747956	0.102954646	0.050154117	0.153200489
LG_9_ST_CM003279.1_20840716	Salmo_trutta	68646	9	10.682	CM003279.1	20840716	AATTCACGAACCATGATCACACCAAGTAAGACTGGTTCAGTTTGTAGCCCCCTGAGCGAGGTCAGAGAGCGTATCAGCCTGGTGGAACCGCGCCTTTTGAATGAACTGTATAAAATGATG	0.55	23889036	23889155	LR584414.1	33	0.172534509	0.06467033	0.02351386	0.11018799	0.037676142	0.117003911
LG_9_ST_CM003279.1_19450009	Salmo_trutta	68450	9	10.786	CM003279.1	19450009	AATTCCACATAGGCCTATTGATTAAAGTGTTTGAATTATTCTCAAGCAGTGTGCGTAAAATTATGTTTAAAACATCCCCAAAAGAAAGCCAATAGAAAATTGCAAACCCAATTGATTTCT	0.57	25328216	25328335	LR584414.1	33	0.201582187	0.084758065	0.020401346	0.114950004	0.043748356	0.139768902
LG_9_ST_CM003279.1_21031832	Salmo_trutta	68681	9	11.035	CM003279.1	21031832	AATTCTGGCAGCGGTATTTCTACAAAGTCTTTCAGTTGGACCAGGTAATTCACTCACTTTTTTNTTTGTTTGTTACTGGCATGTATAGCTCTCATGAACCATCATGCACCCTCCTCTATC	0.55	23687147	23687030	LR584414.1	33	0.191986953	0.076649485	0.02088402	0.102251445	0.037877236	0.11896176
LG_9_ST_CM003279.1_16547278	Salmo_trutta	68042	9	11.421	CM003279.1	16547278	AATTCCACGTCAGGCAGAAATTAGCGTTTGAATCGGTAAAGTTTCCTCTCACCACCTCTACAAGCAATGATGTTGAATAAAAGTACATTTTTAACGTACTTTATCGGTTGGTCCTGTTGG	0.67	28260912	28260793	LR584414.1	33	0.219473001	0.114767442	0.006674005	0.189058769	0.050636464	0.142479308
LG_9_ST_CM003279.1_10887744	Salmo_trutta	59582	9	11.947	CM003279.1	10887744	AATTCGACATATTTCGTTCTACGTCCATGAGAGGCGGGACTCTACAGCAGCGAAGGGCGTTCTTGCTGCGGTCAGACCCAGGCTCGTCACACAAGGGGTGGGTCATCCGGNNNNNNNNNN	0.69	33709281	33709169	LR584414.1	33	0.183555001	0.073157895	0.046204284	0.151620137	0.048704521	0.136949074
LG_9_ST_CM003279.1_10887852	Salmo_trutta	59583	9	12.223	CM003279.1	10887852	CGGATGACCCACCCCTTGTGTGACGAGCCTGGGTCTGACCGCAGCAAGAACGCCCTTCGCTGCTGTAGAGTCCCGCCTCTCATGGACGTAGAACGAAATATGTCGAATTCAGAGANNNNN	0.69	33709170	33709287	LR584414.1	33	0.183555001	0.073157895	0.046204284	0.151620137	0.048704521	0.136949074
LG_9_ST_CM003279.1_11124976	Salmo_trutta	60062	9	12.414	CM003279.1	11124976	AATTCTCTTTCGTCACCACGCTTGTCAGACTCTCCTTCATATTGTTGTGGTTTCAGCTCTTCAATGTGTGTGAGCTAATGTTAGCTAATGCTCAATCACCTCAGCAGCTAACCTTAACCT	0.68	33485490	33485609	LR584414.1	33	0.179993899	0.074322917	0.047925348	0.141218585	0.049352183	0.14956678
LG_9_ST_CM003279.1_344715	Salmo_trutta	71075	9	12.69	CM003279.1	344715	CGGTGCTGAAATTGTGACAGAACTCCAGTCAACAGTGACGACATTGCAAGAAACTCTCCACCCAAAGCACAAACAATCAATAACTTGGAAACGGTGAAGATGGACGAATGGCTANNNNNN	0.661960784	11559	11658	CAAJIE010000228.1	scaffold_1215_arrow_ctg1, whole genome shotgun sequence	NA	NA	NA	NA	NA	NA
LG_9_ST_CM003279.1_14804255	Salmo_trutta	66451	9	13.026	CM003279.1	14804255	AATTCTAATCACCTGTTCACACACACGTATGTCATTATCACACACTATTTACTTCAGTTCTTTGCACCCCATCACCATGAGGTATTGTTTGTTTTGTGACATATGGCTTTCGGAGCTCNN	0.64	30123419	30123300	LR584414.1	33	0.169676235	0.080786517	0.03904705	0.148117225	0.038295249	0.14853392
LG_9_ST_CM003279.1_17751071	Salmo_trutta	68221	9	13.977	CM003279.1	17751071	CGGATTCCAGCGCTCAGCTCAGAGTGTCTCGCTCACAACACTTTCATTTTCCATCGAAACAGAAGAAACTTGATCCATTAAAGTGTATTTGTTACAATTGCAGATGCAGAGAGAGAGAGA	0.66	27046177	27046296	LR584414.1	33	0.206674876	0.085	0.036358101	0.095759005	0.031205059	0.15143946
LG_9_ST_CM003279.1_17570847	Salmo_trutta	68192	9	14.165	CM003279.1	17570847	AATTCATCTCAACAAAATGTCAAAAAAGTCAAGAGGTGTGAATACTTGCTGAAGGCACAGTATAGCAGGAGTAACAGGGAGATACAGTGACAATATCAACAGCAGTGACCTGTCCCACCT	0.68	27236803	27236684	LR584414.1	33	0.212510682	0.098292683	0.020195313	0.133589402	0.036918612	0.163865043
LG_9_ST_CM003279.1_9035736	Salmo_trutta	80801	9	15.543	CM003279.1	9035736	AATTCTAAAGTGTTTTGAAACTTTAGTTTATTTCTAATACATTCTAAATGGAGGCAGTTCTGGTCTCCACTGTAATAGCAGAGCTGTGTAGCTGTGAGGCTAGGGCCGACTGTTTCAGCT	0.649445676	29900288	29900407	LR584414.1	33	0.173130052	0.086956522	0.035920939	0.152969438	0.041923401	0.148817257
LG_9_ST_CM003279.1_14331375	Salmo_trutta	65651	9	15.969	CM003279.1	14331375	CGGTTTGAGTGTGTCAAGAACTGCAACGCTGCTGGGTTTTTTACACTCAACAGTTTCCTATGTGTCAAGAATGGTCCCCAAAGGACATCCAGCCAACTTGACACAACTGTGGAAAGCATT	0.64	30578499	30578380	LR584414.1	33	0.187285874	0.100982906	0.030679825	0.167765317	0.039146957	0.156894123
LG_9_ST_CM003279.1_14372507	Salmo_trutta	65696	9	16.3	CM003279.1	14372507	AATTCCCCATCTAACCAAAGCTTTCAACATTCCAACAGGGTAACATTCAAACTGTTGACATTCTTGTTGCTGTTTACCTAATCCGATTTCAGAGCACTCTTGAGTGTGCCAGAGCGCAGA	0.64	30545311	30545192	LR584414.1	33	0.187285874	0.100982906	0.030679825	0.167765317	0.039146957	0.156894123
LG_9_ST_CM003279.1_17355086	Salmo_trutta	68159	9	17.299	CM003279.1	17355086	CGGGTGCTCAGGTACTGTTCTGACTGATCACCACACTACACTCAGCATCCATGGGGAACACCTCACGGGGAGAGACAATGTAGGCACAGTCGAAAGACCTAAACATATTAATTGGACTTC	0.69	27465700	27465819	LR584414.1	33	0.221419077	0.098292683	0.017635343	0.143222057	0.036918612	0.151094463
LG_9_ST_CM003279.1_10183021	Salmo_trutta	58620	9	17.904	CM003279.1	10183021	AATTCCAGGCATAAGTAGCCTGCTTTCTGAAAGGTTGCCTTTTCCCTGAAGGACGAGGGACAATAACCCTGTGAGCACACAACTCAATACTATAATTTCATTTTCAGGGTAAGCTCAGAT	0.791333747	34366523	34366404	LR584414.1	33	0.15895223	0.088472222	0.035262549	0.100648901	0.041144286	0.149584821
LG_9_ST_CM003279.1_26982145	Salmo_trutta	69689	9	18.911	CM003279.1	26982145	AATTCACCTTGTGGGAGAGAATCTGTCTGTTAGTCAGGTGGGCCTGTACCTTCTGCCTTGGCAGATGGACTCTACGTGGTTATTGTCTAAACACAGTGCCTACATGGAAGAAANNNNNNN	0.96	17885970	17886083	LR584414.1	33	0.193740359	0.079945055	0.02644106	0.117577868	0.05049896	0.176297168
LG_9_ST_AGKD04472867.1_490	Salmo_trutta	45757	9	20.475	AGKD04472867.1	490	AATTCTCTCCAGTCCACCGTGGTGTAGTTGATGCCTTCCTCCTTGTCTGTGGAGTTTTCATCATGCAGGGCTGTCGGGCTCTTCTGGCCAGGCCGAGTGGCAAAGATCCGGNNNNNNNNN	1.07	16249178	16249068	LR584414.1	33	0.212671362	0.090661765	0.0154184	0.152787388	0.053167339	0.194948276
LG_9_ST_CM003279.1_28805104	Salmo_trutta	70035	9	20.584	CM003279.1	28805104	CGGTGGAAATCTGTCCTTTTGTCTGATGAGTTGGTTGGTTCCAAACGCTATGTCTTTGTGAGACGCAGAGTAGGTGAGCGGATGACCTCCGCATGTGTGGTTCCCACCATGAAGCATGAA	1.08	16093898	16093779	LR584414.1	33	0.203163283	0.098518519	0.018204858	0.172344813	0.051888339	0.166217524
LG_9_ST_CM003279.1_28646422	Salmo_trutta	70004	9	20.729	CM003279.1	28646422	AATTCTCTCCAGTCCACCGTGGTGTAGTTGATGCCTTCCTCCTTGTCTGTGGAGTTTTCATCATGCAGGGCTGTCGGGCTCTTCTGGCCAGGCCGAGTGGCAAAGATCCGGGNNNNNNNN	1.07	16249178	16249067	LR584414.1	33	0.212671362	0.090661765	0.0154184	0.152787388	0.053167339	0.194948276
LG_9_ST_CM003279.1_27612357	Salmo_trutta	69803	9	20.82	CM003279.1	27612357	CGGTCAATCAAATGTTCCACTAATTTAAACAACAAAATGCAATATGATGAAGTTGAATCAATGTGGAAAACTGATTGGATTATCAAAAAGTCATCAATGTAAGGGAATTTTGTATTTTTN	1.01	17258949	17259068	LR584414.1	33	0.225786931	0.096956522	0.044695508	0.141215104	0.05890585	0.206344263
LG_9_ST_CM003279.1_28356534	Salmo_trutta	69940	9	21.065	CM003279.1	28356534	CGGGTCTTCTACTAGACCTTATGGGACGTACGTTTAGTACTTTAATTATTCATTACATAACTATTAATTACTAATCAGTTACGTTTCAGGGATGGATTCTTTATTCATTTACCTTTATTA	1.01	16522778	16522659	LR584414.1	33	0.21400475	0.08484375	0.038272804	0.144629961	0.048691457	0.203808409
LG_9_ST_CM003280.1_42723814	Salmo_trutta	87912	9	21.426	CM003280.1	42723814	CGGTGATGCATTGTACAGACCTCACTACCCTCTGGAGAGCCTTACGGTTGTGGGCGGAGCAGTTGCCATACCAGGCGGTGATACAGCCCGACAGGATGCTCTCGATTGTGCATCTGTTAA	1.053757576	15877732	15877613	LR584414.1	33	0.207034471	0.093333333	0.018737682	0.181136279	0.05202145	0.176903329
LG_9_ST_CM003279.1_29330812	Salmo_trutta	70116	9	21.89	CM003279.1	29330812	AATTCAGCAGTATCATGACAACAAATCATACCAGAACTGTGGACAGAACAGAGACATCAGAAATTAATGTGCAGCAATCCACACTATGTAATGACATGCAATAGCACAGACATTTTCATT	1.11	15577795	15577914	LR584414.1	33	0.195024274	0.0735	0.030286384	0.174590074	0.045569835	0.159970731
LG_9_ST_CM003279.1_27572356	Salmo_trutta	69785	9	22.531	CM003279.1	27572356	AATTCCTTTTCTTTCTTTTTTTCTTTTTCGGTGAGCTCAATGTGCACATTGCACAGTTTCTCTAGAGATAAATCATATCAAGCCTGAACTGTGTGGTGTAGTAGGGAGTTGTAGTTTCCA	1	17294411	17294292	LR584414.1	33	0.228023083	0.096956522	0.041926759	0.142968344	0.057898441	0.206359791
LG_9_ST_CM003279.1_30458007	Salmo_trutta	70334	9	23.531	CM003279.1	30458007	AATTCACCTCTATACAGAAGGCAGGTGCTGCAAATGATACTACCCTCTCACAACACAGGCAGGCATTATGTATGGCAGCCATCTTTGATCACCACACAGCCATGACAGATAGACAGCTCA	1.17	14468349	14468230	LR584414.1	33	0.19311226	0.066142857	0.024916554	0.195230226	0.051744157	0.132899603
LG_9_ST_CM003279.1_33247700	Salmo_trutta	70821	9	25.089	CM003279.1	33247700	AATTCTAAATAAATCACAGACAGTGTCACCTGCAAAGCACCCCCACACCATAACACCTCCTCCTCCAAGCTTTATGGTGGGAAATACACATGCGAAGATCATCCATTCACCCACACGCAT	1.35	11708324	11708205	LR584414.1	33	0.207142472	0.059473684	0.010835937	0.140285397	0.069438672	0.153304299
LG_9_ST_CM003289.1_52557148	Salmo_trutta	199676	9	25.181	CM003289.1	52557148	NNNNNNNNGAGCACTTGGCCTCCCTTGATAAAAAAAGTATAAAATAAAAGCCAATCAGCGTTGAGCTAAACTGAGTGAGATCAATTGTGAATGGTCCTGGTGCATCNNNAAAAAGTGTCA	1.333696203	12762188	12762297	LR584414.1	33	0.18367803	0.097454545	0.013103023	0.116287412	0.055519407	0.144312045
LG_9_ST_CM003279.1_32178278	Salmo_trutta	70644	9	25.484	CM003279.1	32178278	AATTCGTTAGGGCATGGACTCTACAAGGTATCGAAAGAGTTTCACAGCGATGCTGGCCCATGTTGACTCCAATGCCTCCACAGTTGTGTCCAGTTGGCTGGATGTAGTTTGGGTGACGGT	1.28	12761035	12760916	LR584414.1	33	0.18367803	0.097454545	0.013103023	0.116287412	0.055519407	0.144312045
LG_9_ST_CM003279.1_32189535	Salmo_trutta	70646	9	25.689	CM003279.1	32189535	AATTCTAGCAAAGTGTATGTTCATTTATCTCAGCATGTCTATAGATTCTCCCTTCTCCCTGTTTTTGTTTGCTTGGAAATGTTGATACTGGAGACCGTTATCAGAAGAAACTGTGTAACC	1.29	12753241	12753124	LR584414.1	33	0.178152087	0.093174603	0.012059419	0.119848316	0.052020961	0.138377761
LG_9_ST_CM003279.1_32089852	Salmo_trutta	70623	9	26.158	CM003279.1	32089852	AATTCTAAATAAATCACAGACAGTGTCTCCAGCAAAACACCCNCCACACCATCACACCTCTTCCATGCTTCATGGTGGGAACTACATATGTGGAGATCATCCGTTCACCTACTCTGCGTC	1.28	12847295	12847177	LR584414.1	33	0.183347789	0.102857143	0.009933071	0.117327387	0.057987522	0.148600787
LG_9_ST_CM003279.1_32090044	Salmo_trutta	70624	9	26.286	CM003279.1	32090044	CGGTGGAAATCTGTCCTTTGGTCTGATGAGTCCAAATTTGAGATTTTTGGTTCCAACCACTGTGTCATTATGAGACGCAGAGTAGGTGAACGGATGATCTCCACATATGTAGTTCCCACC	1.28	12847104	12847223	LR584414.1	33	0.183347789	0.102857143	0.009933071	0.117327387	0.057987522	0.148600787
LG_9_ST_CM003279.1_34914892	Salmo_trutta	71147	9	26.658	CM003279.1	34914892	CGGTTTGTAGTCTGATCTTCATCTGTGTGAGTACTATTGTTTTGTGGTTTACTTCTTTTCAAAGTTTACAAATTCCTTCTGGTTCAAATGTTATTTAAAGGATTCAGCCCTGAATTNNNN	1.43	10035408	10035293	LR584414.1	33	0.194258187	0.098253968	0.029661616	0.124946838	0.048182878	0.161123316
LG_9_ST_CM003279.1_34915007	Salmo_trutta	71149	9	26.697	CM003279.1	34915007	AATTCAGGGCTGAATCCTTTAAATAACATTTGAACCAGAAGGAATTTGTAAACTTTGAAAAGAAGTAAACCACAAAACAATAGTACTCACACAGATGAAGATCAGACTACAAACCGGCTC	1.43	10035293	10035411	LR584414.1	33	0.194258187	0.098253968	0.029661616	0.124946838	0.048182878	0.161123316
LG_9_ST_CM003279.1_35150474	Salmo_trutta	71197	9	27.811	CM003279.1	35150474	AATTCCTTGGATTTTCAACAGTGCATTATATACACTGAGCGCACAAAACATTAGGAACACCTTCCTAATATTGAGGTGCACTCCCTTTTGCCCTCAGAATAGCCTCAATTCNNNNNNNNN	1.44	9804709	9804599	LR584414.1	33	0.190024632	0.073666667	0.043686816	0.127005401	0.056942534	0.158039228
LG_9_ST_CM003279.1_36113210	Salmo_trutta	71396	9	28.038	CM003279.1	36113210	NNNTGGAAATCTGTCCTTTTGGTCTGAGTCTAAATTTGAGATTTTTGGTTCCAACCGCCGTGTTGTCTTTGAGACGCAGAGTAGGTCAATGGATGATCTTCACATGTGTGGTTCCCATTG	1.47	8833330	8833214	LR584414.1	33	0.223798252	0.098402778	0.085503067	0.139480729	0.054850474	0.177022914
LG_9_ST_CM003279.1_36314342	Salmo_trutta	71438	9	28.659	CM003279.1	36314342	AATTCAAGTAATTGAACCGAAGTCGGTAAATGAGTTGTTTAATAACCTAAAAAAGCGAAATATTGGTTAATCGGTCAACACTAATTGTTAAGCATTTTGAACAAAGAGCCTTTTGGGAGC	1.48	8618636	8618517	LR584414.1	33	0.227644676	0.099235294	0.075811106	0.133394222	0.04139907	0.173607341
LG_9_ST_CM003279.1_37080391	Salmo_trutta	71583	9	29.864	CM003279.1	37080391	AATTCAATACCAGTGTTGTCCTGAATACAGCTGTTGGTATCAACACAGCTCTGTCTTCTGTGGCTAAAGCAGTCTAGACTGACTGAAACCAAGTGGGAAAGATTCTTCTGAATGTGTTTC	1.52	7867979	7868098	LR584414.1	33	0.231169968	0.087272727	0.06293085	0.126423168	0.03292173	0.177552527
LG_9_ST_CM003279.1_38922840	Salmo_trutta	71926	9	33.278	CM003279.1	38922840	AATTCTAAATAAATCACTGACACTGTCACCAGCAAAGCACCGTGTTTCTGCAATAACCCCCCAAAAAATGAACNTTTTTTCCCGTGCACAATTTCAAAATGACATCAGTTTGNNNNNNNN	1.62	6086930	6086821	LR584414.1	33	0.194080703	0.089934211	0.078514684	0.120646837	0.034585128	0.142194486
LG_9_ST_CM003279.1_39498301	Salmo_trutta	72040	9	33.408	CM003279.1	39498301	AATTCAGTTGACTCACCATTCCTCTGAAAGGAAGAAGCACAACGGCACCACCATCATAACATGACCAATAACTAGGCCTTTTTCCTATAAAAACAAGACACCACATTTTGCCCGGAACCG	1.64	5503072	5502954	LR584414.1	33	0.198684032	0.103028846	0.048776614	0.119528889	0.030658675	0.159386729
LG_9_ST_CM003279.1_39411740	Salmo_trutta	72016	9	33.543	CM003279.1	39411740	AATTCAAGGATGCTCCCTCTAATTCTCTCTCTCTTCTCTCTGAGGACCTAACCCCTAGATCCATGCCTCAGGACTACCAGGCCTGATGACTCCTTGCTGGCCCCAGTCCACCTGGTCATG	1.64	5583586	5583467	LR584414.1	33	0.205182885	0.104245283	0.056925578	0.124611347	0.03108449	0.156371945
LG_9_ST_CM003279.1_39102719	Salmo_trutta	71966	9	33.925	CM003279.1	39102719	CGGAACAGCCAGAGGAGGACTGGCCACCCTTCAGAGCATGGTTCCTCTAAAGGTTTCTTCCTAGGTCCAGCCTTTCTAGGGAGTTTTTCCTAGCCATATTCCTTCTACATCTGCATTGCT	1.63	5897106	5897225	LR584414.1	33	0.20216733	0.10088785	0.065357686	0.123553331	0.030450113	0.156769628
LG_9_ST_CM003279.1_40994724	Salmo_trutta	72267	9	34.665	CM003279.1	40994724	AATTCTAGATCAGGTGAGCTGAAGGACTTGAGTTCCTCTATGTTCTTATGATTACACCATGAGTTGTTAATCATAAAGCATTCACCCCTGCCTTTCCTTCTCCCAGAGATGTGTTTATCT	1.72	4451481	4451600	LR584414.1	33	0.204544328	0.095441176	0.081484158	0.125216176	0.02853107	0.149670356
LG_9_ST_CM003279.1_39371420	Salmo_trutta	72008	9	35.454	CM003279.1	39371420	CGGTCCTCCCACTTGATCATCATTTCCTTCCTTTTCTCCCTCTGCTGGCTCAGCTTAATACTTATCTGACAGAAAATGAGGATGACAGCAACAGATGAATTCANNNNNNNNNNNNNNNNN	1.64	5623819	5623717	LR584414.1	33	0.201016056	0.101715686	0.058517902	0.119887623	0.032202637	0.158324488
LG_9_ST_CM003279.1_42933262	Salmo_trutta	72583	9	36.037	CM003279.1	42933262	AATTCTCTATTTTATCTAACCTATGTATTCATATTTTGACCAAGAAAACACATTCTATTTACAAGCAAATCATGAAAATGAAGGGGAAGAGTTGCAGGAGAAAGGAACGGTATATTAATA	1.81	2576849	2576968	LR584414.1	33	0.175917336	0.084330357	0.042263623	0.09669426	0.037365162	0.149727417
LG_9_ST_CM003279.1_42993859	Salmo_trutta	72601	9	36.313	CM003279.1	42993859	AATTCAAGGCTGTAACAACAAAATGTGGAATAAGTCAAGGGGTATGGATACTTTCTGAAGCCACTAAGTATTCAATCTTTCTCTCACTCATCCTCCTTTGCTCTCTTTTTCATGATATGC	1.81	2514157	2514038	LR584414.1	33	0.176979635	0.084330357	0.041341385	0.094789964	0.039171508	0.143690425
LG_9_ST_CM003279.1_41249485	Salmo_trutta	72317	9	36.99	CM003279.1	41249485	CGGTACAGGCTGGTGGTGGTAGTTTAGTGGTGTGGGGAATGTTTTCCTGGCACATGTTAGGTCCCTTGAGCAATGAATGTTTTTCTGACAACTTGTAGAATCCATTCCCTGAAGAATTCC	1.73	4215064	4215182	LR584414.1	33	0.205445753	0.094421053	0.076066804	0.122092881	0.029800618	0.155771379
LG_9_ST_CM003279.1_41249368	Salmo_trutta	72316	9	37.145	CM003279.1	41249368	AATTCTTCAGGGAATGGATTCTACAAGTTGTCAGAAAAACATTCATTGCTCAAGGGACCTAACATGTGCCAGGAAAACATTCCCCACACCACTAAACTACCACCACCAGCCTGTACCGAG	1.73	4215181	4215064	LR584414.1	33	0.205445753	0.094421053	0.076066804	0.122092881	0.029800618	0.155771379
LG_9_ST_CM003279.1_40875820	Salmo_trutta	72240	9	37.373	CM003279.1	40875820	CGGTATGGTTCAGTTTNNAAATGTTACCCCTCGGTTGCGTTATCACAAAGCACGGCATTGATTTTCACTGCTACGTAGACGATACACAACTTTACACTTGTGTCACCAGAGGATTTTTAG	1.71	4567047	4566932	LR584414.1	33	0.205286301	0.107378641	0.075151279	0.130084329	0.027448458	0.153940038
LG_9_ST_CM003279.1_40799610	Salmo_trutta	72212	9	38.231	CM003279.1	40799610	CGGGTTGAGGTCGGGTGATTGTGGAGGCCAGGTAACCAGATGCAGCACTCCATCACTCTCCTTCTTGGTCAAATAGCCCTTACACAACCTGGAGGTGTTTTGGGTAATTGTCCTGTTGNN	1.71	4645476	4645595	LR584414.1	33	0.205127608	0.107	0.068568497	0.12478331	0.023553349	0.153413892
LG_9_ST_CM003279.1_43894698	Salmo_trutta	72812	9	38.876	CM003279.1	43894698	CGGAACATGCATTTTTCAGAGTTACTTGCCTCGAAGCGAGCATAGAAGTTATTTAGCTCGTCTGTTATTTAACTCGTCTTGTAGGCTTGTGTAACAGTCGACACCTAGCTAGAATTNNNN	1.827415049	1628259	1628144	LR584414.1	33	0.171367486	0.107357143	0.042210057	0.089012557	0.042922827	0.149207833
LG_9_ST_CM003279.1_43894813	Salmo_trutta	72813	9	39.055	CM003279.1	43894813	AATTCTAGCTAGGTGTCGACTGTTACACAAGCCTACAAGACGAGTTAAATAACAGACGAGCTAAATAACTTCTATGCTCGCTTCGAGGCAAGTAACTCTGAAAAATGCATGTTCCGGNNN	1.86	1628144	1628260	LR584414.1	33	0.171367486	0.107357143	0.042210057	0.089012557	0.042922827	0.149207833
LG_9_ST_CM003279.1_40933971	Salmo_trutta	72258	9	40.382	CM003279.1	40933971	AATTCTAAATAAATCAGTGTCACCAGCAAAGCACCCTGACACCATCACACCTCCTCTGTGCTTCACGGTGGGAACCACACATGTGGAGGTCATCTGTTCACCTACTCTGCGTCTCACAAN	1.71	4510118	4509999	LR584414.1	33	0.204475707	0.102929293	0.077298459	0.125833419	0.027252398	0.153307022
LG_9_ST_CM003279.1_43057809	Salmo_trutta	72603	9	40.912	CM003279.1	43057809	AATTCTGGATATTGTTGTTTGCTTACAACCAGGAAATGTAGCTCGCTCATTTCTACAGTACCAGTGAGATGCAGAAATGCTCATATTTGCGTGTAGTGAGGAAATTAATATTTTTATGGA	1.82	2449052	2448933	LR584414.1	33	0.180145421	0.090353982	0.040541413	0.104641686	0.039340158	0.146602528
LG_9_ST_CM003279.1_41520049	Salmo_trutta	72357	9	42.705	CM003279.1	41520049	AATTCTCTTGGGAGGTAATATGGTCGATTGTGAGGTATTCTAGATCGGGTGAACAAAATGACTTTAGTTTCTGTACGTTATCACAATCACACCATGAGTAGTTAATCATAAAACATACAC	1.74	3942282	3942401	LR584414.1	33	0.193561486	0.078967391	0.097476733	0.104587668	0.029858882	0.14873454
LG_9_ST_CM003279.1_41953988	Salmo_trutta	72440	9	43.15	CM003279.1	41953988	CGGAAATGGTTCCAATCATTTTTCAATTTTAGAACTACTTCATATACGGTCTGTGTTTCGTGTAGGCTTACCCTGGCGTGACGTTTTGATAGCTATGTAATTCTCTAGGACAAATTGAGT	1.77	3531346	3531227	LR584414.1	33	0.193122451	0.076890756	0.075156483	0.108977079	0.028904429	0.153715824
LG_9_ST_CM003279.1_42010094	Salmo_trutta	72455	9	43.256	CM003279.1	42010094	AATTCTAAAAAGGTAACTGTAACTTGTTCAGTTGTTGTTGCTAATGTCGTTGTCCTGTCCACGGCCCCTAGTCATTGGCGTGTCCTAATAGTATACATTTTACCACTAGCCGGNNNNNNN	1.77	3472900	3472992	LR584414.1	33	0.193712553	0.084132231	0.078953048	0.106177079	0.028904429	0.151311737
LG_9_ST_CM003279.1_42009969	Salmo_trutta	72452	9	43.781	CM003279.1	42009969	NNNNNNNNNNNNNNNNNNNNNNNNNNNNNNNNNTACTATTAGGACACGCCAATGACTAGGGGCCGTGGACAGGACAACGACATTAGCAACAACAACTGAACAAGTTACAGTTACCTTTTT	1.77	3472992	3472906	LR584414.1	33	0.193712553	0.084132231	0.078953048	0.106177079	0.028904429	0.151311737
LG_9_ST_CM003279.1_42957159	Salmo_trutta	72598	9	44.182	CM003279.1	42957159	CGGGTTTTGGGCACATTTTATGTTATTTTTGTGCTGTCATTTTAACCTGAATAAAAAGTGGGCATGTTCACTACACTCTGCTCTCCTGCACCTGACTTCGCCTCCGAAACACACTCCTAA	1.81	2553083	2553202	LR584414.1	33	0.175915944	0.084330357	0.041598264	0.096724453	0.035331683	0.143253445
LG_9_ST_CM003279.1_42957033	Salmo_trutta	72596	9	44.268	CM003279.1	42957033	AATTCTGTTAGGAGTGTGTTTCGGAGGCGAAGTCAGGTGCAGGAGAGCAGAGTGTAGTGAACATGCCCACTTTTTATTCAGGTTAAAATGACAGCACAAAAATAACATAAAATGTGCCCA	1.81	2553209	2553090	LR584414.1	33	0.175915944	0.084330357	0.041598264	0.096724453	0.035331683	0.143253445
LG_9_ST_CM003279.1_43073732	Salmo_trutta	72611	9	44.687	CM003279.1	43073732	CGGTACATGTGTGACATCTCATAGTAGAATAAGTGCACTCTATATGTGTGTCTAGGTCATTAGGCACCATTAGACATGCACCTGTCTTGGGAGTAGGCATGTCTGTTTATTTTTGTACCA	1.82	2441744	2441863	LR584414.1	33	0.180145421	0.090353982	0.040541413	0.104641686	0.039340158	0.146602528
LG_10_ST_CM003291.1_102075689	Salmo_trutta	220265	10	8.538	CM003291.1	102075689	CGGGTCCGTTCCACTGTCACGCAGTGTTTTAGGGATCACTTCTTCGACCGCGGATACCATGAGGTACAGTNAAAAACTAGTACCCATCCACACAGATACAACAGGATGGATATTCTATTT	1.59	66424997	66425115	LR584415.1	15	0.178149199	0.194375	0.104693633	0.130013216	0.088371884	0.108265884
LG_10_ST_CM003291.1_102412574	Salmo_trutta	220313	10	9.407	CM003291.1	102412574	NNNNNNNNNNNNAAGACGTGGATGTTGATTAAGGCAGCCCCCCCCTCACCTCTCTGATTCAGAGGGGGGTTGGGTTAAATACAGAAGACTCATTTCACTTGAAGGAATTCNNNNNNNNNN	0.4	64885665	64885763	LR584415.1	15	0.203707615	NA	0.128576506	0.108598291	0.017607073	0.195871608
LG_10_ST_CM003291.1_102084216	Salmo_trutta	220266	10	10.26	CM003291.1	102084216	AATTCAAGCCCCTTGGGTGCTGCCATAGTTACATTAGAAGTGCCCATCCAAGAAGGCTCAAAGGTCATTGGTCACAGATAAAATGATGTCAAATCACGTTAGATCTACAGTAGCTTTGAT	1.56	66413306	66413187	LR584415.1	15	0.178149199	0.194375	0.104693633	0.130013216	0.088371884	0.108265884
LG_10_ST_CM003291.1_105214283	Salmo_trutta	220585	10	11.581	CM003291.1	105214283	CGGAAGAAGTGTATGTTGTGTGGTGTATGTTTCATGATTAACTACTCATGGTGTGATTGTGACAACATACAGAACCTCAAGTCCTTTTGTTCACCCAACTTAGAATACCTCACAATCAAA	0.31	62656820	62656939	LR584415.1	15	0.142205559	0.16296875	0.045909936	0.133412906	0.030279318	0.123119311
LG_10_ST_CM003291.1_105117971	Salmo_trutta	220570	10	12.178	CM003291.1	105117971	CGGGGAGATGGCAGACAGTGTATATGGTGTCGTGTGGGTTCGAGAGGTTTGCTGATTTCAACGTTGTCAACAGGTTATGGTATGGGAAAGCATAAGCTATGGACAACGAACACAATTGCA	0.37	63339304	63339185	LR584415.1	15	0.206745926	0.206590909	0.08547206	0.174610452	0.057228939	0.173380964
LG_10_ST_CM003291.1_105963237	Salmo_trutta	220650	10	12.442	CM003291.1	105963237	CGGTTTAGGAGCAGTGCTGANTTTTAGGTTAATAATGAATGCATGAACTAGTGGGGACCTGATCCTATATTAGCTCTCCTACTCTAAGATCCTGATCTGTGATCTCCCGATCATCTTTAC	0.361081081	62917421	62917303	LR584415.1	15	0.192925763	0.206590909	0.08547206	0.174610452	0.052459861	0.161058806
LG_10_ST_CM003291.1_106046057	Salmo_trutta	220654	10	12.741	CM003291.1	106046057	CGGTAACCACTTTGTGTGGTGTGAGTCCAGTGGTTGCATTCGTTGACGGCCTCATAGATATCAATACTACTGGTAGGCTGTGTAACTCAGATTTAACTCTTGTCTTGCTTTTTATTTTCC	0.35097973	62817451	62817332	LR584415.1	15	0.183322264	0.216428571	0.092283731	0.171223038	0.051989557	0.145610251
LG_10_ST_CM003291.1_105214135	Salmo_trutta	220584	10	13.954	CM003291.1	105214135	AATTCTCTTGGGAGGTAATACAGTCGGCATTTGATTGTGAGGTATTCTAAGTTGGGTGAACAAAAGGACTTGAGGTTCTGTATGTTGTCACAATCACACCATGAGTAGTTAATCATGAAA	0.31	62656968	62656849	LR584415.1	15	0.142205559	0.16296875	0.045909936	0.133412906	0.030279318	0.123119311
LG_10_ST_CM003291.1_94171301	Salmo_trutta	235666	10	15.672	CM003291.1	94171301	CGGCCAAGCTCTCACACATGGATGACATTGGACAGTGCCCCGCCCTAACCGAGGGGGATGACAGCAACACCCCAGGGATTTAACAGTCAGTCTTGTTCACAGGATATATTCACCCATGTT	0.264186667	54465484	54465603	LR584415.1	15	0.199016151	0.109810127	0.031643409	0.105289866	0.01792848	0.186173664
LG_10_ST_CM003291.1_94152308	Salmo_trutta	235660	10	15.829	CM003291.1	94152308	CGGCGTACTGTAGTAGGGAAGTAAAGCGGAAGTGAAATCCATCACATCCGTTGTTTGGCTGTGCCCATAGCAACATTCGAAAATGAGGTAGATAGAATGTCATTGACTGGGTATCTTGAA	0.26	54457748	54457867	LR584415.1	15	0.199009699	0.109810127	0.025486781	0.105186098	0.019367993	0.188241079
LG_10_ST_CM003291.1_74091536	Salmo_trutta	232051	10	18.173	CM003291.1	74091536	AATTCAACCTGAACGAGACAGAGGAAGATTTACTAAAGATGGAAGAGCAGCTAATTGAGAATGATTTTTTTAAATAAATGGTGAGAAATTAATGTTTCATTGGTATGAGTTGAATGACAT	0.25	34727997	34728116	LR584415.1	15	0.221167369	0.118882979	0.011686568	0.074077751	0.063375627	0.174755647
LG_10_ST_CM003291.1_77436664	Salmo_trutta	232702	10	18.741	CM003291.1	77436664	CGGAGGATAACAACACAAATAGATGCAACAATTCACGTTTTTTCGGACAATTACGTTTTTCTTTTGACATGATTGGTGTGAAGCCAAATCCAAACTGGCTTCCATTGACACTTTTTTGGG	0.23	37984973	37984854	LR584415.1	15	0.200696862	0.061708861	0.078971124	0.089676407	0.042796913	0.16447893
LG_10_ST_CM003291.1_76342322	Salmo_trutta	232458	10	18.99	CM003291.1	76342322	AATTCTGTAAGTACATCTGACACCATGCGAATGGCTAAACTGGAGTTTTAGGACACGNAAACGAATGCAATAAACACGGATGTGGATCCTTGCAGAAGGCCGTCTCGGATGTAGGTAAAC	0.24	36900554	36900672	LR584415.1	15	0.233146878	0.098538462	0.152822161	0.09537855	0.029750382	0.186687516
LG_10_ST_CM003291.1_73386065	Salmo_trutta	231948	10	19.34	CM003291.1	73386065	CGGTTGTATATGTGTATTTAAAGGGGAGGCCAATGTGTGTTTTTGTGCTCTGATGGACAGGTGTGGGCATATTGTGATGTTTATTGGGCGTGGTGGCCGTGTTATTTTTGTTGTTTCTNN	0.26	34016819	34016700	LR584415.1	15	0.232268061	0.132564103	0.005666088	0.079970803	0.064956163	0.185397489
LG_10_ST_CM003291.1_73306569	Salmo_trutta	231926	10	19.589	CM003291.1	73306569	AATTCAGCCAATGTCAAATTGATGATCTAAGGAAAGAGAACACGGAGCTGAAAGGTAATGTAGACCCCATTCATGGCAAGGTGGAGGTGGTGCAAAGGGAGAACAAACAGCTTAAAAAGA	0.26	33944171	33944274	LR584415.1	15	0.230848529	0.123289474	0.000483843	0.085364275	0.068667602	0.183010461
LG_10_ST_CM003291.1_68087239	Salmo_trutta	230944	10	20.15	CM003291.1	68087239	CGGCTTCATCAATAAGTGCATTGACGATGTTTCAAGCAGATCACCATAGTCCCTGTGCGCCAAGGTAACCTCTCTAAATGGCTATTGCCCCGTAGCACTCACATCTGTAGGCATTAAATG	0.25	29003074	29002955	LR584415.1	15	0.197807553	0.073214286	0.065036574	0.057385582	0.054146206	0.160953736
LG_10_ST_CM003291.1_67831111	Salmo_trutta	230895	10	20.269	CM003291.1	67831111	AATTCTTCGCCTGCTCTGTGTTCGCTACATACTTCAGTCTGAGACTGCCGTCGTTGAAGTTGTTTGTGGTGATGTCAAAATGAGGGGTGTTGTACAAAATAAGCTATCGTACACAACGGA	0.24	28370953	28371072	LR584415.1	15	0.218182495	0.110833333	0.057598579	0.125690765	0.04737033	0.156248625
LG_10_ST_CM003291.1_68403836	Salmo_trutta	230997	10	20.656	CM003291.1	68403836	AATTCAGACCTGTGGAGGAAAGAAAAAATTATCCAAGCTGTCACANNAAGCATAGAGTCATGCCCAATTGTGTTGCTGCTGAGTACCTGAAGAGAACCAGTAATCTAGTGGTGAGAGGGT	0.27	29307580	29307463	LR584415.1	15	0.196593353	0.066338028	0.092042591	0.05647122	0.0830497	0.151175851
LG_10_ST_CM003291.1_68403552	Salmo_trutta	230996	10	20.673	CM003291.1	68403552	CGGGTGTGGGCCCGTGTCTTTATCCATGGCCTAAGCGGCTGCCTGGACACCAGCCCCAAGCTGCACGACTGGGCCCACCAACTGAACTGCGCAGGTCAGCACAAATTTGCATTTTCAACG	0.27	29307298	29307417	LR584415.1	15	0.197470673	0.065328947	0.087858837	0.054600063	0.081323313	0.154370284
LG_10_ST_CM003291.1_66414773	Salmo_trutta	230638	10	21.241	CM003291.1	66414773	AATTCTAAACAAATCACTGACAGTGTTACCAGCAAAGCACCCCCACACCTCCTCCTCCATGCCTCACGGTGGGAACCACACATGAGGAGATCATCTGCTCACCTACTCTGCGTCTCACAA	0.31	27079030	27079149	LR584415.1	15	0.206710992	0.099891304	0.033415166	0.114221203	0.038593081	0.147241376
LG_10_ST_CM003292.1_49154442	Salmo_trutta	243370	10	21.805	CM003292.1	49154442	AATTCAGAGATAGCTTTGGGCTGAGTGAGTAAGAGGTGGGTCAGACTCATCTGGTGCAGCATGAGATCGACACAGGTGATGCTCGACCCATCAAGATGCGCCTCCGCCGTATCCCGCTGG	0.326735905	15844270	15844389	LR584422.1	28	0.174407994	0.073632075	0.018580132	0.06809981	0.073690412	0.131547722
LG_10_ST_CM003291.1_64554818	Salmo_trutta	230348	10	22.589	CM003291.1	64554818	AATTCTGAGGTTTGTAGTTTTCAAGTGAATGCCTATTGAATATTCAGTGTCTGTGCGGTCAGATTGCACTTCCTAAGGCTTCCACTAGATGTCAACAGCCTTTAGAAGTTGTTTCAGGCT	0.35	25322060	25321941	LR584415.1	15	0.166542718	0.151081081	0.039866196	0.105418928	0.067893036	0.163837168
LG_10_ST_CM003291.1_64604850	Salmo_trutta	230356	10	22.778	CM003291.1	64604850	AATTCCCATGCATAATAGAGAGACAAATGATCATGTACAAATGTAAGCAAGGTTTGAAATTGTTTTAGTCAAATATTATATCTGTTTGGGCTTCTTGTGCTCAATATGCAGTCTACTAAT	0.35	25373717	25373836	LR584415.1	15	0.166542718	0.151081081	0.039866196	0.105418928	0.067893036	0.163837168
LG_10_ST_CM003291.1_82207186	Salmo_trutta	233557	10	24.399	CM003291.1	82207186	CGGGTAGCCTCAGAATAATATCGACGTATACGCTGATTTGGTGAGTGAGTTTAAAAGGAAGTGAATAGGAGATCTACCTTATGTGACTATTAAAACCTACCCTAACCAGAAACTGTGGAT	0.427573483	42724780	42724661	LR584415.1	15	0.196449535	0.091266667	0.015874149	0.073303194	0.032029129	0.139341843
LG_10_ST_CM003291.1_61881200	Salmo_trutta	229916	10	24.725	CM003291.1	61881200	CGGGGCGAGAAGGTGATGGAGCGTACTTCATGAGCTGTAACCGAAAAACAACTGGCATTTGGAAAGTTTGAGGTGAGGGAGAAAGTGTGGTGGAACAAGTATTGTTACCGTTGCTAGTTT	0.45	22743360	22743479	LR584415.1	15	0.181273738	0.097375	0.053587674	0.077505266	0.038072816	0.158464617
LG_10_ST_CM003291.1_71847432	Salmo_trutta	231660	10	24.833	CM003291.1	71847432	CGGACATATTCTATGGGTGTTGAGCATTCAAAATGCATCAGTTATTCTGCAACACAAAGACGAGTCTTTTGTTAAGAAATTTAACTAGATAGCTAGCTAGGTAAACAATGAATTNNNNNN	0.34	32597198	32597085	LR584415.1	15	0.193025349	0.081904762	0.049079565	0.075973097	0.061486493	0.170453432
LG_10_ST_CM003291.1_82207054	Salmo_trutta	233555	10	24.911	CM003291.1	82207054	AATTCCGCCATCTATCCACAGTTTCTGGTTAGGGTAGGTTTTAATAGTCACATAAGGTAGATCTCCTATTCACTTCCTTTTAAACTCACTCACCAAATCAGCGTATACGTCGATATTATT	0.354054054	42724648	42724767	LR584415.1	15	0.196449535	0.091266667	0.015874149	0.073303194	0.032029129	0.139341843
LG_10_ST_CM003291.1_88780694	Salmo_trutta	234790	10	25.158	CM003291.1	88780694	CGGTGGCTTCAAAGCCTCTCAATGGCCAATACATAGCATCAGAAATCCAGAGTTTATATACATATTACTCCTTTTCTATTAGTTTTATGCTGATTACATCTTTAATTAACTCAGGTATTG	0.398558559	49274585	49274466	LR584415.1	15	0.181834216	0.091411765	0.00636574	0.102444981	0.013038693	0.143405839
LG_10_ST_CM003291.1_70041109	Salmo_trutta	231310	10	25.277	CM003291.1	70041109	CGGTCATTTGACCATCATAGTTGTTGTTTTTCCTGCCAACGGTGACAAATTGTTGTGGTGAAGTTCAGGAGCATTATATGTGCTAATATATAACTTACTCATAACATAGTTGTATGTAAC	0.42	30824108	30823989	LR584415.1	15	0.197372231	0.096204819	0.089780114	0.07258811	0.074238747	0.152065019
LG_10_ST_CM003291.1_69577793	Salmo_trutta	231228	10	25.463	CM003291.1	69577793	CGGTGTATCCTATTACCATGATCATCCTTGATGTTTCTACAACTTGATTAGGGTCCACCTGTGGTAAATTCAATTGATTGGACATGATTTGGAATGGCACACACCTGTCTATATAAGATC	0.44	30424035	30424154	LR584415.1	15	0.223195515	0.083353659	0.104815174	0.070556456	0.080634855	0.159398848
LG_10_ST_CM003291.1_70794996	Salmo_trutta	231449	10	25.54	CM003291.1	70794996	AATTCAGGCTGTAACAGAACAAAGTGTGAAAAATGTCAAAGGGTACAAATACTTTCTGAAGGCACTGTACCTTTTAAGGCCCTCACCTTAGAGAGAATAGTACAGCCTGTACTTGAACCN	0.39	31605109	31605228	LR584415.1	15	0.200995678	0.104642857	0.081448356	0.068451828	0.054506082	0.17245529
LG_10_ST_CM003291.1_86286974	Salmo_trutta	234380	10	25.707	CM003291.1	86286974	NNNNGTGGTAATAGCCTATTTAGACATTGTGGAGGAAAATAAATATATATAGATTTTTTATTTGATGCCATTGAGCAATAGGGTTTCACCAGATAGATATTTAGAAAATGTTTAGAGTAG	0.383527132	46824594	46824479	LR584415.1	15	0.197382232	0.089876543	0.018491056	0.11042763	0.013237498	0.160191582
LG_10_ST_CM003291.1_86368066	Salmo_trutta	234401	10	25.779	CM003291.1	86368066	CGGGGTACTGTAACATCTGCTTCCAACTCACACCCTCAAACACGTAGATCCCTTGAATGCAGCTCACACACTCAAACACCTAGATCCCCTGAACGCAGCTCACTCTCCAGATCCCAATTA	0.380736434	46893081	46893200	LR584415.1	15	0.197382232	0.089876543	0.018491056	0.11042763	0.013237498	0.160191582
LG_10_ST_CM003291.1_70916625	Salmo_trutta	231472	10	25.798	CM003291.1	70916625	AATTCACATAAAATGACGNNATCAAAATCGTATAATTGCGGGTGTTTAAATCAATCGTTTTTGATAACGTAATTTTATGTGACTTCGAGGTCCTGTCCGCCGACACTACTCGCCGCTCAA	0.38	31719279	31719162	LR584415.1	15	0.199323449	0.097349398	0.08367805	0.064121942	0.060588141	0.170724533
LG_10_ST_CM003291.1_85111071	Salmo_trutta	234150	10	25.871	CM003291.1	85111071	CGGATGATATGGATTTCTGGAAGTGTGTGTGCAAAGGTCCATGTGTGATATCAGTCATGTATTAATTGCGTGGATTGTTGCCATTTCAAAAATAATTACAGTACACTGTCTGTTACAGCT	0.331792453	45695118	45695237	LR584415.1	15	0.195099211	0.097091837	0.026933059	0.129740405	0.028066637	0.155006701
LG_10_ST_CM003291.1_86139196	Salmo_trutta	234358	10	25.993	CM003291.1	86139196	AATTCAGAGAGGAGGGCCTCACCATCTGTGAGGAGTTCTGGCTGGGGCAGGAGAAGGAGAGGCTAGCCTACGCCTACAGTACCTTGCTGGTTACCTACATCCTGCCACTCTCCGCCGTCT	0.251226415	46674760	46674879	LR584415.1	15	0.198955947	0.086373626	0.023958693	0.117520553	0.010603304	0.150497052
LG_10_ST_CM003291.1_79286643	Salmo_trutta	233032	10	25.994	CM003291.1	79286643	CGGTGACAAATGGCTCTGCATATCTGATCCCAATCTGAAGTATGTTGAAGGTGGATCACGAGAATCACCTGGCCGCAAGTACACTCTGAGGAACGAATTGAAGAACACCTTCATGGATGT	0.250566038	39787898	39788017	LR584415.1	15	0.186167549	0.097887324	0.01496425	0.090057911	0.049770143	0.151228673
LG_10_ST_CM003291.1_86286787	Salmo_trutta	234379	10	25.997	CM003291.1	86286787	NNNNNNGACCAAACTCCCCATCCCCAGACCTATCTAACCATCTCCCAACTTTCCATCCATCCTATAGTCTACTCTAAACATTTTCTAAATATCTATCTGGTGAAACCCTATTGCTCAATG	0.248584906	46824417	46824530	LR584415.1	15	0.197382232	0.089876543	0.018491056	0.11042763	0.013237498	0.160191582
LG_10_ST_CM003291.1_67417303	Salmo_trutta	230838	10	26.01	CM003291.1	67417303	CGGGGTAGTGGAGCCGACATCCTTGAGCGGTTAAAGGATCCTCCGTCTCCAGAACTGCTCTGAAAAGCTGGGATGAAAAAGGGAGAGAGAGAAAAGCCAGGGATTAACCAAAGGAGCTTC	0.24	27955083	27955202	LR584415.1	15	0.239332746	0.119390244	0.056026121	0.149929428	0.035912999	0.160774327
LG_10_ST_CM003291.1_89573000	Salmo_trutta	445610	10	26.014	CM003291.1	89573000	CGGTGCCTCGATCCTGTCCAGCAGGATTACCTTTCCCCAGGTTCCTCTGCACCTGGTGGAACGATAGAAGACGTGCCATTTTCATACGTATAATGTCACAAGAGGAAAGAATTCANNNNN	0.277333333	50040333	50040221	LR584415.1	15	0.191518351	0.095947368	0.003650669	0.082405867	0.016345986	0.174548561
LG_10_ST_CM003291.1_70916458	Salmo_trutta	231470	10	26.025	CM003291.1	70916458	CGGCAGTGGTTTAGCTGATTAAACAAAACTCCACGATTTACAATGGAGTTGAGCGGCGAGTAGTGTCGGCGGACAGGACCTCGAAGTCACATAAAATTACGTTATCAAAAACGATTGATT	0.38	31719114	31719233	LR584415.1	15	0.199323449	0.097349398	0.08367805	0.064121942	0.060588141	0.170724533
LG_10_ST_CM003291.1_82430192	Salmo_trutta	233615	10	26.046	CM003291.1	82430192	CGGGTGTTCTAGGTGCTTCTAGGTGATTCTAAGTGTAGCACATGCGGTGCTCTGGGTAGTACCAATATACAGTGCATTCAGAAAGTATTCATACCTCTTGACTTATTCCACATTTTGTTG	0.37748	42942587	42942706	LR584415.1	15	0.20249614	0.091516854	0.015397924	0.066673873	0.030846783	0.157814978
LG_10_ST_CM003291.1_64505671	Salmo_trutta	230326	10	26.275	CM003291.1	64505671	CGGGTCCTAGGATAGGATGGGATGAGCTCACTGGTGGAGCACGCCCGTCATCTGTGTCTCCTTGTCTGTGTCTGGGGGAGAGATGAGAAGCCGTTCACATCACTTCCTCTCTTGTCTGGC	0.35	25275680	25275561	LR584415.1	15	0.166542718	0.151081081	0.039866196	0.105418928	0.067893036	0.163837168
LG_10_ST_CM003291.1_60728694	Salmo_trutta	229710	10	26.281	CM003291.1	60728694	AATTCCTCTCATTCTCTGCTATTGTTACGGGGGAATAAGCTGGAAGGAATGTGAAAGGCTTGTACTACTGTACTAATGCGATTAGCTTCAACGTAGCTCTCTCTCTCCTGNNNNNNNNNN	0.51	21623468	21623577	LR584415.1	15	0.188887545	0.110961538	0.088584414	0.086590859	0.045042977	0.155599269
LG_10_ST_CM003291.1_60296036	Salmo_trutta	229634	10	26.427	CM003291.1	60296036	AATTCAATAAACAGATGTAATCAACCTGCCTCTGTGTTTTCCTTGCCATGGGCAATTATTTGATACATGGTAAAAAAGCAGCAATAAGTGGTGGAGAGTATACTTTCTGTAGCCAATAAG	0.6	21217354	21217473	LR584415.1	15	0.1885066	0.109408602	0.098112881	0.09218161	0.047489747	0.147826535
LG_10_ST_CM003291.1_69603522	Salmo_trutta	231232	10	26.582	CM003291.1	69603522	CGGTGTGCTTTGCAATTCATTTTGGTATGTTCATTTTCGCATATACATTTACATTTTGGTAATTTAGCAGACATTCTTGTCCAGTGATAGTCAGTGAATTCANNNNNNNNNNNNNNNNNN	0.44	30444565	30444666	LR584415.1	15	0.223195515	0.083353659	0.104815174	0.070556456	0.080634855	0.159398848
LG_10_ST_CM003291.1_60729147	Salmo_trutta	229716	10	26.721	CM003291.1	60729147	AATTCATCCCCGATATAGAGACTGTGAGTAGGTATTGTGAGGGTACTTGGATTAGAAACGAGACATTTTCTGCACCATATAGGTACAACTGGCAGCCGGAATCTCTTTCAGGATATCATG	0.51	21623941	21623822	LR584415.1	15	0.188887545	0.110961538	0.088584414	0.086590859	0.045042977	0.155599269
LG_10_ST_CM003291.1_66299302	Salmo_trutta	230618	10	27.003	CM003291.1	66299302	AATTCTGCTAAAGCGTTCATTCTCTTCACAACTGGCTACGTGATTATTACAGCTCAATGGGTGTAACTTTTGTTGACAATTTCACTAACCTTTGGAAACAAAATCCTCCCAAATCATTTG	0.31	26971362	26971481	LR584415.1	15	0.2072236	0.100168539	0.034383722	0.115103509	0.039151469	0.146912121
LG_10_ST_CM003291.1_57877639	Salmo_trutta	229201	10	27.253	CM003291.1	57877639	AATTCCTATCAGACCTTGTAGTCATGGCAGATAATAATGTAATTTTTGGTGACTTTAATGGTGACTTTTTGTCCCATGGAAAAGTCCACAGACCCACTCCAAAAGGCTTTCGGAGCCATC	0.53	18944589	18944708	LR584415.1	15	0.200970604	0.086775956	0.068295122	0.098927263	0.075791796	0.152912942
LG_10_ST_AGKD04468017.1_309	Salmo_trutta	45566	10	27.541	AGKD04468017.1	309	CGGCACTTTCTTGACACGTCATCACATGGTGAGAAAATGCCGCGTTCAAAACAACTGGGAACTCGTCAAATCATGACGTCAGTGACCTTCAGGGAGGAAATTCGGAGCTCTAGAAAGAGG	0.37	30046371	30046490	LR584415.1	15	0.201925854	0.078902439	0.096431504	0.059314074	0.082443115	0.146797614
LG_10_ST_CM003291.1_57871040	Salmo_trutta	229196	10	27.711	CM003291.1	57871040	CGGTCTAATGTCCATTGCTCATGTTTCTTGGCCCAAGCAAGTCTCTTCTTGTTATTGGTGTCATTTAGTAATGGTTTAGTAATTCGACCATGAAGGCTTGATTCACGCAGTCTCCACAAA	0.53	18936440	18936559	LR584415.1	15	0.200704506	0.088222222	0.069295784	0.096546854	0.076135068	0.152750538
LG_10_ST_CM003291.1_57039809	Salmo_trutta	229028	10	27.821	CM003291.1	57039809	CGGAACCATTAGATTTGCAAATTATGTTGGGTTATGGCACCCAATACTAATCCTCATTCATAACCCATATCTGGCCCCCAAAATAGGCGACATACATGCTAGGACATCATGTAGGCCTAC	0.49	18223552	18223671	LR584415.1	15	0.200633004	0.07016129	0.066315096	0.109834917	0.061860456	0.162666955
LG_10_ST_CM003291.1_57082791	Salmo_trutta	229045	10	27.968	CM003291.1	57082791	AATTCTCTTTTAATGGGAGTAACCGTAAAAGTAGGACAAGTTATGGACAAGAAAGGTGGTAGCTCTAGTATTTTACAGGGAACGGGAGAACATGGGGCGTGCAGGTCAGAACAGTACATG	0.49	18256933	18256814	LR584415.1	15	0.201015153	0.069550265	0.065596882	0.110889143	0.061126933	0.160892406
LG_10_ST_CM003291.1_57224551	Salmo_trutta	229069	10	28.045	CM003291.1	57224551	NNNNNNNNNNNNNNNNTCAGTACTTTGTTGAAGCACATTTGGCAGCGATTACAGCATCAAGACTTCTTGGGTATAACACTACAAGCTTGGCACACCTGTATTAGGGGAGTTTCTCCCATT	0.51	18373936	18374039	LR584415.1	15	0.204297916	0.073257576	0.060266063	0.10999594	0.065984717	0.16396906
LG_10_ST_CM003291.1_58252712	Salmo_trutta	229273	10	28.159	CM003291.1	58252712	CGGGATCAGTCTGGAGAAGATGTGACTCAAAACAAGATGGCAGTAGTCATGAGTCAGATGTTGGGTAGTGAACAAAGCACTATTCTCCACCAACTCATTTCAGTGACAGACATTGTCCAT	0.51	19305392	19305511	LR584415.1	15	0.199588499	0.093144654	0.072717463	0.094532008	0.080096729	0.151539684
LG_10_ST_CM003291.1_57082665	Salmo_trutta	229044	10	28.166	CM003291.1	57082665	CGGAAAACATGTACTGTTCTGACCTGCACGCCCCATGTTCTCCCGTTCCCTGTAAAATACTAGAGCTACCACCTTTCTTGTCCATAACTTGTCCTACTTTTACGGTTACTCCCATTAAAA	0.49	18256807	18256926	LR584415.1	15	0.201015153	0.069550265	0.065596882	0.110889143	0.061126933	0.160892406
LG_10_ST_CM003291.1_57076761	Salmo_trutta	229037	10	28.263	CM003291.1	57076761	AATTCTAATCAAGGCCCACCATTGTGTGAANNNGATGCAAATATCCATCCTGGTTAAATCATATACTGTAGGTATCGTTCCTTTCAAAAAGCCTTAAAGATTTTTGAATGTTATATCGTT	0.49	18250866	18250982	LR584415.1	15	0.201015153	0.069550265	0.065596882	0.110889143	0.061126933	0.160892406
LG_10_ST_CM003291.1_56321506	Salmo_trutta	228873	10	28.333	CM003291.1	56321506	AATTCATCCAGTGCCATCAATGGCTCCGTTTTATTCAGTGTAATGAATGTCAGAGGAGGACCGTAGAGGAGACGAGGTACTCCAAAACCATAATTATCCCTGGCATGAATAGTTGTGTTA	0.49	17489030	17489149	LR584415.1	15	0.197149481	0.063802817	0.057489938	0.109483375	0.069369144	0.166772396
LG_10_ST_CM003291.1_59111786	Salmo_trutta	229426	10	28.57	CM003291.1	59111786	AATTCACCNTTTAGCAGGACAATAACCTTAAACACAAGGCCAAATCCACACTGGAATTGCGTACCAAGAAGACAGTGAATGTTCCTGAGTGGCGTAGTTAGGTTTGACTTAAATCTACTT	0.66	20046122	20046240	LR584415.1	15	0.184879889	0.124338235	0.046962302	0.101233795	0.093046653	0.135071945
LG_10_ST_CM003291.1_60034302	Salmo_trutta	229592	10	28.728	CM003291.1	60034302	CGGTTCGTATTTGTCTACCACGACGACATCGTTTTCCCCCGTTCAGCTCAAGAGCACGTCCTCCAGCGTCACCTGGAGGACCAGCTTTTTGTGAAAGCAGAGAATTGTGAATTCNNNNNN	0.64	20968292	20968405	LR584415.1	15	0.195813108	0.12012987	0.094601812	0.102126125	0.049598285	0.143910712
LG_10_ST_CM003291.1_60034411	Salmo_trutta	229593	10	28.75	CM003291.1	60034411	AATTCCATCGCCCCAGCATCTCCTTGCTAGGATACGTCATCGCTGCAGGAAATATTCAAATAATTCTGACAAGGTGAGAGCGGTGGTGGATTGGCCTCAACCCACATCCAGAGTGCAGCT	0.64	20968401	20968520	LR584415.1	15	0.195813108	0.12012987	0.094601812	0.102126125	0.049598285	0.143910712
LG_10_ST_CM003291.1_60287104	Salmo_trutta	229631	10	28.783	CM003291.1	60287104	AATTCAAGGCACACTTAACCAGCATGGCTACCACAGCATTCTGCAGCGATATGCCATCCCATCTGATTTGCGTAGTCCCCGATCAGCTCCTTGGTCTTACTGACGTTGAGGGAGAGGTTG	0.61	21208370	21208489	LR584415.1	15	0.195631838	0.119705882	0.102447857	0.095811635	0.050912432	0.148961637
LG_10_ST_CM003291.1_58086418	Salmo_trutta	229243	10	29.352	CM003291.1	58086418	CGGTCCTTTTGACTGTTTTAACTGGTTTCATTTGCGCTAGCTAAAACATATCTTCTGAGTCAGCCATAGCTGGTTAGTGTGCACCGTTAACCCACACTGATAAGACTGTCAGTGATCCTA	0.52	19138169	19138050	LR584415.1	15	0.200283607	0.090654762	0.071551404	0.096553862	0.076328822	0.15560488
LG_10_ST_CM003291.1_55588590	Salmo_trutta	228752	10	29.845	CM003291.1	55588590	AATTCACGACAATGGGCCTCAGGATCTTGTCACAGTATCTCTGTGCATTCAAATTACCATCAATACAATCCAATTATGTTCGATGTCCGTAGCTTATGCCTGCCAATACCATAACCCCAA	0.48	16798335	16798454	LR584415.1	15	0.198943453	0.072375	0.071571665	0.112719085	0.074153493	0.165537235
LG_10_ST_CM003291.1_54981283	Salmo_trutta	228659	10	29.9	CM003291.1	54981283	AATTCAACAAACTTCTGGCTGTCCTTTTTGGGTGTGTGAATAAAAGTTGAAATCTCGTTGATCGACATCCCAGCCAAATATTACCCACATTTCCATGTTGAAATGACGTGGCGTGCCCAG	0.47	16194138	16194019	LR584415.1	15	0.18504906	0.089797297	0.078166268	0.09522078	0.071697915	0.15991909
LG_10_ST_CM003291.1_55237899	Salmo_trutta	228694	10	29.954	CM003291.1	55237899	AATTCATTGACGATCAGATACTTCGGTTGTAACTAGTTCTGTTGCACAACATTTTTACAGTTGATAGACAACTTTAGCACTGTTCCAAACTTAGACTCTTCTTTTTGAACAATAGCCTGT	0.47	16453851	16453970	LR584415.1	15	0.192668562	0.083358209	0.113360969	0.104881618	0.070496126	0.150304106
LG_10_ST_CM003291.1_54486703	Salmo_trutta	228557	10	30.137	CM003291.1	54486703	AATTCATATTATGAATGCTCTATTGAGCAAGTCAATTGGTGGCATATTATATTTGCTTTAATACAAGGAACCATAGAACATGTCAAGGAGGACATACACTATATATACAAAAGTATGTGG	0.46	15735454	15735335	LR584415.1	15	0.180615032	0.140142857	0.067790249	0.088012701	0.068034369	0.17054483
LG_10_ST_CM003291.1_54945259	Salmo_trutta	228648	10	30.192	CM003291.1	54945259	CGGAATGATATTTTCCCTACATGCAGTTGAATCCACTCCAATTATATTATAACAGTTGTTATCATAACAGTTTTTGGGGCTAAAGCCAATCCCACTCCAGATAGATCTCTAATGGAACAC	0.47	16163194	16163313	LR584415.1	15	0.183528545	0.089797297	0.077496147	0.092722257	0.071697915	0.155771973
LG_10_ST_CM003291.1_54897215	Salmo_trutta	228637	10	30.412	CM003291.1	54897215	AATTCCTTTTCGTTCGTTTTTTTCCCCCCTCTGAGCTTAATGCGCTGCAGTTTCTCTAGAGATAAATCAGATCATGCCCGAACTCTGCGATGTAGTAGGGAGTTGTAGTTTCCAACAGGC	0.47	16109801	16109920	LR584415.1	15	0.183528545	0.089797297	0.077496147	0.092722257	0.071697915	0.155771973
LG_10_ST_CM003291.1_47282439	Salmo_trutta	227187	10	31.661	CM003291.1	47282439	CGGCGTCCAATCTGCAGCAACTGCGTGATGCCATCATGTGAGCATGGACCAACATTACTGTGGAACATTTTTGATACATTGTAGAATTCNNNNNNNNNNNNNNNNNNNNNNNNNNNNNNN	0.426545726	8784371	8784459	LR584415.1	15	0.169840827	0.097058824	0.082750534	0.086446023	0.030993978	0.096885188
LG_10_ST_CM003291.1_49593847	Salmo_trutta	227662	10	32.424	CM003291.1	49593847	AATTCTGTTTAAAATGTACTGAAACTATGTTGAGTATTAAGGAAATGGATGGGGGAGGGAACACCGTCACTATTTATAGTTATTAGAAGAACTAAGGAAAGAGATGAACCAGAGTCTACA	0.4	10976471	10976590	LR584415.1	15	0.174624808	0.10517094	0.021092345	0.081668474	0.087272909	0.156374562
LG_11_ST_CM003283.1_18278048	Salmo_trutta	120008	11	58.304	CM003283.1	18278048	AATTCCATGCACGCTGCGCCNTTGGTTTATTTATGATCGGGAGTTCGAAGATCGTGACATGCTGGCCATTACAATGTACTTTTGGTCTTTTGTTTTGCAGCAGTGTTGCTGGCATGTTTT	1.06	16361788	16361906	LR584416.1	3	0.187496503	0.065241935	0.01186357	0.135354903	0.036606507	0.157850746
LG_11_ST_CM003283.1_52958372	Salmo_trutta	125996	11	58.822	CM003283.1	52958372	NGGGCTCGAACCAGGGACCCTTGCACACATCAACAACTGACACCCACGAAGCATCGTTACTCATCGCGCCACAAAAGCCGCGGCCCTTGCAACGCNNNNNNNNNNNNNNNNNNNNNNNNN	0.1	50059601	50059694	LR584416.1	3	0.184533701	0.122777778	0.055454975	0.063271757	0.059640598	0.139677962
LG_11_ST_CM003283.1_19946205	Salmo_trutta	120281	11	59.34	CM003283.1	19946205	AATTCATTGTGAAATCAACACAAAAACTGACCATGTGATTGAATTTACATTTACATTAACGCACAATCCCTCCATCAGTGCTCAGACTGTCCGTAATAGGCTGAGAGAGGCTGGACTGAG	0.66	18197646	18197764	LR584416.1	3	0.17517491	0.084090909	0.002733988	0.108595481	0.044718494	0.135431691
LG_11_ST_CM003283.1_17388402	Salmo_trutta	119868	11	59.716	CM003283.1	17388402	CGGCTGGAATGCACTTTTAACAAATTAGCATTCATGATTAGACCCCCCGTAGTATAAATNAAAAATAAATCACAGGGAGATGTAGCTTCGGCTTCAAGTGACTTGTATGAGTGAGCTGGG	1.15	15691127	15691245	LR584416.1	3	0.198540934	0.063955224	0.001107265	0.141449016	0.050424013	0.169134295
LG_11_ST_CM003283.1_14840110	Salmo_trutta	119497	11	59.769	CM003283.1	14840110	AATTCTGAGGTTTGTAGTTTTCAAGTGAAAGCCTATCGAATATCCAGTGTCTGTGGGGTCAGATTGCACTTCCTAAGGCTTCCACTAGATGTCAACAGTCTTTAGAAGTTGTTTTAGGCT	1.0375	15000275	15000394	LR584416.1	3	0.205927545	0.063896104	0.000858345	0.158071572	0.060553417	0.159640188
LG_11_ST_CM003283.1_62211469	Salmo_trutta	127723	11	59.818	CM003283.1	62211469	AATTCTAAATAAATCACAGGCAGTGTCACCAGCAAAGCACCCCTACACCATCACACCTCCTCCTCCATGCTTCACGGTGGGAACTACACATGCGCCGATCATCCGTTCATCTACTCTGCA	0.933490566	60876684	60876565	LR584416.1	3	0.185060115	0.080769231	0.03117499	0.100044583	0.065767815	0.117432292
LG_11_ST_CM003283.1_62211642	Salmo_trutta	127724	11	59.864	CM003283.1	62211642	CGGTGGAAGTCCAAATTTGCAATTTTTGGTTCCAACCGCCGTGTCTTTGTGAGATGCAGAGTAGATGAACGGATGATCGGCGCATGTGTAGTTCCCACCGTGAAGCATGGAGGAGGAGGT	0.835849057	60876511	60876630	LR584416.1	3	0.185060115	0.080769231	0.03117499	0.100044583	0.065767815	0.117432292
LG_11_ST_CM003283.1_19788623	Salmo_trutta	120260	11	59.928	CM003283.1	19788623	AATTCCAAGAGTGTGCAAAGAAGTCATGTAGGCAAAGGGTGGCTATTTGAAGAATATCAAATATCGCATAACTTTTGATTTGTTTGACACTTTTTTGGTTACTACATGATTCCATATGTG	0.7	18041568	18041687	LR584416.1	3	0.177768743	0.082222222	0.002636346	0.105578559	0.043062254	0.136848195
LG_11_ST_CM003283.1_19080993	Salmo_trutta	120128	11	60.031	CM003283.1	19080993	CGGCAAACCGTTCCTCCAATCCAGCAACCTCAAACGCATCCTGGTTATCGTTCAGTCGCTTACCGTTAGTCATTCAGCCTGCACCACGCCGTTTGTCATTCAGCCTGCTATGGAAATCAC	0.94	17346237	17346356	LR584416.1	3	0.185096326	0.096585366	0.016113207	0.101277698	0.047726534	0.160817607
LG_11_ST_CM003283.1_17388547	Salmo_trutta	119869	11	60.107	CM003283.1	17388547	AATTCCTACAGGGGCACATGGGACTTCCCAGCTCACTCATACAAGTCACTTGAAGCCGAAGCTACATCTCCCTGTGATTTATTTTTTATTTATACTACGGGGGGTCTAATCATGAATGCT	1.15	15691271	15691153	LR584416.1	3	0.198540934	0.063955224	0.001107265	0.141449016	0.050424013	0.169134295
LG_11_ST_CM003283.1_18939177	Salmo_trutta	120101	11	60.121	CM003283.1	18939177	CGGTGGAAATTGGTCCTTTGGTCTGATGAGTCCAAATTTGAGATTTTTGGTTCCAACTGCCGTGTCTTTGTGAGACACGGTGTGGGTGAACGAATGATCTCCGCATTTGTATTTCCCACC	1	17196253	17196372	LR584416.1	3	0.186092794	0.086470588	0.017698113	0.104965482	0.040916064	0.166310961
LG_11_ST_CM003283.1_22531403	Salmo_trutta	120745	11	60.266	CM003283.1	22531403	CGGTGGTGAATAATGTTCTTGCAATAACAGGCTAATGTTTTATACAAACATTCTATGATCATCACCATGACTGGAAAGTTTTTGAGAACAACTTTCACAGATCCAATTTTTGCTTGCTGG	0.57	20742839	20742958	LR584416.1	3	0.195527836	0.040697674	0.029230074	0.149408757	0.034151072	0.15861923
LG_11_ST_CM003283.1_50364178	Salmo_trutta	125555	11	60.387	CM003283.1	50364178	AATTCCACCTTGTAGTGCAGTCTTGTTTAGGCCTCAGCTCAGGCTGTGGGTCGCGGAGTAGGCCTACTTAACTGAGTGGATACATCTCCACGTGTGGAGGTGCTGGCTCCACCACTATCA	0.800916031	47460493	47460612	LR584416.1	3	0.196440141	0.111608696	0.043310172	0.056081407	0.057974721	0.172850247
LG_11_ST_CM003283.1_19406977	Salmo_trutta	120175	11	60.397	CM003283.1	19406977	CGGCTGGTTAGCGTGATAAATGGAGGTAGAGAGGAGAAGTTTCAGACACCGCCGTTCATAAAGCATAAAACACGCGGATGGCCCATTTTGAAATGTCAGCTCCTATTCTCCTGTGGCTCA	0.82	17653376	17653495	LR584416.1	3	0.182396992	0.08745283	0.014695203	0.112172103	0.041935417	0.142469668
LG_11_ST_CM003283.1_39750972	Salmo_trutta	123780	11	60.419	CM003283.1	39750972	CGGTGGGGTTATGGTAAGGGCATGCATAGACTACAGACAACATACACAAATGCATTTTTATCGAAGGCAATTTGAATGCGCAAAAATAACGTGACAATATCCTGAGGCCCATTTTTTAAN	0.651764706	37089727	37089608	LR584416.1	3	0.210471525	0.072173913	0.041997782	0.047129252	0.068925662	0.149740398
LG_11_ST_CM003283.1_22545499	Salmo_trutta	120749	11	60.431	CM003283.1	22545499	CGGTGGAAATTTGTCCTTTGGTCTGGAGTCCAAATTGGCAATTTTTGGTTCCAACCGACATGTCTTTGTGAGACGTGGTGTGGGTGAACGGATGATCTCCGCATTTGTATTTCCCACTGT	0.56	20756218	20756099	LR584416.1	3	0.195527836	0.040697674	0.029230074	0.149408757	0.034151072	0.15861923
LG_11_ST_CM003283.1_50364359	Salmo_trutta	125556	11	60.467	CM003283.1	50364359	CGGCATATGCGAACTGTGAAGCTAGCTGTAGCGGAGCTTCAAGAAACTAGCGGGCCTGCCAGTGATAGTGGTGGAGCCAGCACCTCCACACGTGGAGATGTATCCACTCAGTTAAGTAGG	0.542	47460674	47460555	LR584416.1	3	0.196440141	0.111608696	0.043310172	0.056081407	0.057974721	0.172850247
LG_11_ST_CM003283.1_22371387	Salmo_trutta	120719	11	60.471	CM003283.1	22371387	CGGGTTTCGCTCCGCAGTGTCTGCACCAGATGTCCAGAATTCGGGGTGATGGATTGTGGGTCCTAAGTCCCCCTTTCCGTCTGCAGCGGCAATGCAGCGGAGGCAGACAATGTGTCTGGA	0.54	20580925	20581044	LR584416.1	3	0.192787292	0.035529412	0.024759629	0.144862607	0.035705034	0.153001449
LG_11_ST_CM003283.1_26255435	Salmo_trutta	121351	11	60.476	CM003283.1	26255435	CGGTGGAAATCTGTCCTTTCGTCTGATGAGTCCAAATTTGAGATTTTTGGTTCCAACCGCTGTGTCTTAGTGAGACAAAGTGTAGGTGAACAGATCTTCGCCTGAGTGGTTCCCACCGTG	0.31	24469238	24469119	LR584416.1	3	0.183862742	0.07117284	0.016487495	0.147720871	0.056517227	0.149356986
LG_11_ST_CM003282.1_69770362	Salmo_trutta	420340	11	60.507	CM003282.1	69770362	CGGTTTCTTCACGCATCGCACCGACAGAAACAAACATCTCTCAGGTAAGAAGGGTGGGGGTGTATGCCTTATGATTAACGAGTCGTGGTGTGATCATAACAACATACAGGAACTCAAGTC	0.14	38853414	38853296	LR584445.1	2	0.210893639	0.071630435	0.020779247	0.091470287	0.056631857	0.15843858
LG_11_ST_CM003283.1_22545307	Salmo_trutta	120748	11	60.511	CM003283.1	22545307	AATTCTAAATAAATCACAGACGGTGTCACCAGCAAAGCACTCCCACACCATAACACTTCCTCCTCCATGCTTTACAGTGGGAAATACAAATGCGGAGATCATCCGTTCACCCACACCACG	0.56	20756026	20756145	LR584416.1	3	0.195527836	0.040697674	0.029230074	0.149408757	0.034151072	0.15861923
LG_11_ST_CM003283.1_27346811	Salmo_trutta	121562	11	60.56	CM003283.1	27346811	CGGGGTTCAGTGAGCCTACTGATTCTGTGAGTCAGTGACTCACTGAGACTGACTCTACTGCTTGATGTAGTGACTGACTCAGGTCACACACCTGCCTGATGAAAGCAGAATTCNNNATCA	0.27	25526553	25526665	LR584416.1	3	0.176041896	0.051470588	0.018882259	0.149455672	0.050038983	0.139000883
LG_11_ST_CM003283.1_58260985	Salmo_trutta	126996	11	60.566	CM003283.1	58260985	AATTCTAATGGGAGTGACTTTACTGAGTAAAGTAGTTGTCATCANTTGCATTTTTGCAAATCACAAACTGAACGTTTGTCTAGATAGCAGGTTAGGAGAACTAACGTGGCAGGTTAAGAT	0.216315789	55420593	55420711	LR584416.1	3	0.181716462	0.084125	0.036287878	0.100451467	0.03927567	0.129389145
LG_11_ST_CM003283.1_25586891	Salmo_trutta	121233	11	60.579	CM003283.1	25586891	AATTCTGCAACAGACCACGATGTCACTGTACATGTCACAGTAGGCTAACTCTCAAGGCATTTTCAGAAGGTAGAACAATAGTTTTACATCCCACTTCATTTATTTGTTACTTGACAAACA	0.1	23781374	23781255	LR584416.1	3	0.182878351	0.082362637	0.007179515	0.129853329	0.059076704	0.149863096
LG_11_ST_CM003283.1_21063430	Salmo_trutta	120487	11	60.58	CM003283.1	21063430	AATTCTCGGTCAGGTGAACAAAAGGACTTGAGTTCTTGTATGTTGTTACAATTACCCCAATGAGTCGTTAATCATGAAACAGAAACCCCCACCCTTCGTCTTACCAGAGATATGTTTGTT	0.48	19294349	19294263	LR584416.1	3	0.175827008	0.027368421	0.001844176	0.139507287	0.033482975	0.114679665
LG_11_ST_CM003283.1_29367139	Salmo_trutta	121895	11	60.61	CM003283.1	29367139	AATTCTAACTAAATTACAGACAGTGTCACCAGCAAAGCACCCCCACACCATCACAGCTTCTCCTCCATGCTTCACGGTGGGAACCACAAATGCGGAGATCCTCCGTTCACCTACTCTGTG	0.21	27444752	27444633	LR584416.1	3	0.164651469	0.094907407	0.039070341	0.11569927	0.03557524	0.115165372
LG_11_ST_CM003283.1_62924869	Salmo_trutta	127832	11	60.726	CM003283.1	62924869	AATTCATAATCTCCCGTGGCACAGAGAGTGTGGAGACTGGGGGGAGAGAGAGGGAGGAGACGGGAGATGCAGCGGCTCATTGCAGCTTTCTGAGAGTCAAGCTTTAATGAAGTCATTTAT	0.262295082	60201362	60201243	LR584416.1	3	0.185789256	0.063380952	0.023479988	0.100092013	0.046524357	0.13378185
LG_11_ST_CM003283.1_26160088	Salmo_trutta	121339	11	60.854	CM003283.1	26160088	AATTCTCATTATTACCAGGCTAGAGTCATGAATGTTGGTTATTACCAGGCTTGCTTCACGTGTGCTGGTTATTACCAGTCTAAAGTCATATTACCTGGTTATCACCAGGCTACAGTCACG	0.32	24371946	24371827	LR584416.1	3	0.185206047	0.065511364	0.01219413	0.148919098	0.056940255	0.151568067
LG_11_ST_CM003283.1_24052473	Salmo_trutta	120988	11	60.925	CM003283.1	24052473	AATTCTAAATATATCACAGACAGTGTCACCAGCAAAGCACCATCACACCACCTCCTCCATGCTTCACGGTGGGAAGCACACATTAGGAGATCATCCGTTCACCTACTCTGCATCTCACAG	0	22228418	22228299	LR584416.1	3	0.211094898	0.090309278	0.070525898	0.151756368	0.051887847	0.169685129
LG_11_ST_CM003280.1_16002215	Salmo_trutta	83392	11	61.007	CM003280.1	16002215	CGGAAAATCAAGTTAAACAATAGCATTGCTTATTGTCGGTCACAGACAGCGGCTCTGAGAACACATCAGTCTCCACTGTTCCACCACTCCTCCAACCGTTCTGAATACACAAATAAAATG	1.32	58551514	58551633	LR584416.1	3	0.211359786	0.07245614	0.029975104	0.091681684	0.066409494	0.163156847
LG_11_ST_CM003283.1_38804714	Salmo_trutta	123609	11	61.15	CM003283.1	38804714	CGGGAAGAAGATGGGCGGGGGTGCATATTTCATGATTAACTACTCATGGTGTGATTGTGATAACATACAGGAACTCAAGTCCTTTTGTTCACCTAAAATACCTCACAATCAAATGCCGAC	1.374303797	36168698	36168579	LR584416.1	3	0.199044996	0.097829457	0.047941863	0.048550393	0.065830478	0.152465465
LG_11_ST_CM003283.1_48522027	Salmo_trutta	125181	11	61.302	CM003283.1	48522027	AATTCCAACATTCTTAAAACCAGCAGGCATCCTTATTTGCCCTCCTCCTCACCCCCCTCTCTCACAGCTTGGGCTGGACCTATAGGGATTCATCTCTCTTTTAAAGATCCTAAGCTCTCC	1.432025316	45639444	45639325	LR584416.1	3	0.160586883	0.109487179	0.071715925	0.047749279	0.027651588	0.119428849
LG_11_ST_CM003283.1_14813561	Salmo_trutta	119486	11	61.481	CM003283.1	14813561	AATTCCTTCAAATGAGGAATACTCTCAAAGTCAGACGTGGTATATTTCATTTTGATATAATTTTGAAATTGATAAAAATAATATTTTCATAATGCTTAACTGGATGTAATAAGCTTGTCC	1.5	15026654	15026535	LR584416.1	3	0.205927545	0.063896104	0.000858345	0.158071572	0.060553417	0.159640188
LG_11_ST_CM003283.1_55968277	Salmo_trutta	126576	11	61.745	CM003283.1	55968277	AATTCTTTCGCAGAAACTATAACAGTGTTTCCAATTCAGATGAATCCTTTCTGCCTTAATGTGAGACAGATTTCCATGACCAGATGTGTTTCAAATCTGNNNNNNNNNNACATAGGAAAT	0.286109325	53209433	53209335	LR584416.1	3	0.161295881	0.076290323	0.030042727	0.044973343	0.029840526	0.126034497
LG_11_ST_CM003283.1_25472045	Salmo_trutta	121217	11	61.792	CM003283.1	25472045	AATTCCATTGGACTTACAATTTTGGCAGAGGGTAGATGTGATGAGTTGACCTTGGTTACCATCTTTGGAGGGTATGTCTACATAGTTTGGCAGATGTCATCGACCCCTGTCAGAGAACTA	0.07	23646546	23646665	LR584416.1	3	0.182500412	0.078241758	0.009640982	0.127483282	0.059076704	0.150537816
LG_11_ST_CM003283.1_23174502	Salmo_trutta	120846	11	61.854	CM003283.1	23174502	AATTCTAAATAGATCACCAACAGTGTCCCCAGCAAAGCACCCCCACACCACCTTCTCCACGCTTCACGGTAGGAACCACACATGCGGAGATCATCCGTTCACCTACTCTGCGTCTCACAA	0.25	21376291	21376410	LR584416.1	3	0.208425014	0.06137931	0.051241912	0.145338871	0.048566231	0.17874186
LG_11_ST_CM003283.1_48515494	Salmo_trutta	125178	11	62.112	CM003283.1	48515494	AATTCCAGCAGCCCCCCTTCACTAGGCCACAACAGCCTCCTGAGCACCAGTCCCTCCAATCTACCACTGATACCTCACAGTTCATCTAGCAGTGTCATCTTCCCAAACCCGCTAGCCAGT	0.316308411	45633094	45632975	LR584416.1	3	0.160586883	0.109487179	0.071715925	0.047749279	0.027651588	0.119428849
LG_11_ST_CM003283.1_21465060	Salmo_trutta	120550	11	62.71	CM003283.1	21465060	AATTCTAAAGTTTGTAGTTTTTTAAGTGAATGCCTATTCAGTATCCAGTGTCTGTTGGGCCAGATTACACTTCCTAAGGCGTCCAGTAGATGTCAACAGTCTTTAGAAGTTGTTTCAGGC	0.47	19677051	19676932	LR584416.1	3	0.186884612	0.024928571	0.000523793	0.136161978	0.038562819	0.144188056
LG_11_ST_CM003283.1_53490349	Salmo_trutta	126118	11	65.086	CM003283.1	53490349	CGGAGGTCTGCAGGTCAGCACACGTCTTTAAGGAATGAAGTTCAAGACAAGAGTTTGGATTAGAGAGGACATGATCATGAAACATCTACTTTTAAGATGTAATATTTCTCCTCTTGGAAC	0.13	50583689	50583570	LR584416.1	3	0.168114205	0.116574074	0.028228909	0.056734365	0.061556802	0.132148963
LG_12_ST_AGKD04018158.1_7031	Salmo_trutta	10565	12	4.843	AGKD04018158.1	7031	AATTCTCTGTGTAAGCACATACAGGTTAGTGTTTAGTTAACATAATGAAGGACATTCGTTTTTGGGGGGGCAGAATCTGAGGAGATAATTGGTTGTGACCGGAGTNNNNNNNNNNNNNNN	0.79	69663507	69663403	LR584416.1	3	0.2019015	0.058709677	0.008207266	0.093307282	0.031659806	0.112322745
LG_12_ST_CM003283.1_71309491	Salmo_trutta	128933	12	6.675	CM003283.1	71309491	AATTCTCCTTTGGGAACCCTAGCCAGGCTCATGTTGAACACTGGAAGACCTTTTGAGATGCACTATGTAAATGCTGTCTATCATCGTTGACCTCCTCCTCTTCCTCCTCCTTTTCCTCCT	0.79	18606	18490	CAAJIE010000115.1	scaffold_110_arrow_ctg1, whole genome shotgun sequence	NA	NA	NA	NA	NA	NA
LG_12_ST_CM003280.1_4627574	Salmo_trutta	88597	12	10.63	CM003280.1	4627574	CGGCATTGATTAGCATATCTTGTGAAGCACATGAAGGTAGTAAATCTTGTGGGTAAACGTCTAGGCAAAGTAAAAAATTAAAAGGAAAACGCAGCACACTGCTGTTCATGATCCCAAGTG	0.79	6249655	6249774	LR584417.1	37	0.233847806	0.102843137	0.002645022	0.165174152	0.007624932	0.178391949
LG_12_ST_CM003280.1_4627742	Salmo_trutta	88598	12	11.216	CM003280.1	4627742	AATTCCTGCATTTATTCCTGGTACATGGGTGGAAACATAACAATGAAATCACTTGGGATCATGAACAGCAGTGTGCTGCGTTTTCCTTTTAATTTTTTACTTTGCCTAGACGTTTACCCA	0.73	6249823	6249704	LR584417.1	37	0.233847806	0.102843137	0.002645022	0.165174152	0.007624932	0.178391949
LG_12_ST_CM003280.1_11304990	Salmo_trutta	82630	12	11.436	CM003280.1	11304990	AATTCGATTCAAGGGCACTTGGCAAATAAGTTCACGAGTCATGCCAACTGCTGTTACTGTTCTCTACTTGACATGAGAGCTCATCTTTGGATAGTGGTGGACATGTTGGAAAAGGAGAGG	0.59	10835750	10835631	LR584417.1	37	0.221179468	0.078333333	0.045499601	0.146955786	0.054751489	0.139248062
LG_12_ST_CM003283.1_73190375	Salmo_trutta	129127	12	12.454	CM003283.1	73190375	CGGTCTGTACCAACTTGTTTCAAGCAGACCACCATAGTCCCTGTACCCAAGAACACCAAAGCCTAAATGACTATCACCCCGCAGCACTCACATCTATAGCCATGAAATGCTGTGAAAGCC	0.627564576	358939	358820	CAAJIE010000082.1	scaffold_107_arrow_ctg1, whole genome shotgun sequence	NA	NA	NA	NA	NA	NA
LG_12_ST_CM003280.1_34266470	Salmo_trutta	86501	12	12.515	CM003280.1	34266470	CGGGGCTTTCAAAGTTGGTTAAATTATATATCATTTGAAAGGTAATTTCATGAACTTTCAGAACCACTTGAAACTCATTTTGAAATGAACAAGGAATTNNNNNNNNNNNNNNNNNNNNNN	0.629815498	32550917	32550820	LR584417.1	37	0.200065047	0.123152174	0.048853702	0.136526596	0.032122095	0.116014401
LG_12_ST_CM003280.1_34266373	Salmo_trutta	86499	12	12.767	CM003280.1	34266373	AATTCCTTGTTCATTTCAAAATGAGTTTCAAGTGGTTCTGAAAGTTCATGAAATTACCTTTCAAATGATATATAATTTAACCAACTTTGAAAGCCCCNNNNNNNNNNNNNNNNNNNNNNN	0.639114391	32550820	32550916	LR584417.1	37	0.200065047	0.123152174	0.048853702	0.136526596	0.032122095	0.116014401
LG_12_ST_CM003283.1_68391012	Salmo_trutta	128654	12	12.942	CM003283.1	68391012	CGGAAACAACAGGTGCAATGGATTAGGGTCATTGTAGTTAATTACCACGTTTCTGCACTGAACAAGGTTGAATATATGCTTAATGAAAACTACAACTCCATTCAACCCAGCCTCCCACAT	0.645571956	10210553	10210434	LR584417.1	37	0.23107738	0.0827	0.007517871	0.148585066	0.006540018	0.126719157
LG_12_ST_CM003280.1_35320843	Salmo_trutta	86673	12	13.285	CM003280.1	35320843	CGGCACCTCCACTAGCTAGTAGGCGTACTAGTGAGTCAGACTTAGCGGGAGAGGGAGACAGGGAGATGGGGGGAGGAGGGCAGTGCATCCACCGATGAAGTGCTCAGAGAAGGTGCAATT	0.658228782	33557055	33557174	LR584417.1	37	0.200435183	0.102548077	0.082085496	0.12376013	0.03161429	0.124596839
LG_12_ST_CM003280.1_8698012	Salmo_trutta	92337	12	13.333	CM003280.1	8698012	AATTCTCTTTGGAGGTAATACGGTCTGCATTTGATTGTAAGGTATTCTAGGTCGAGTGAACAAAAGGACTTGAGTTTCTATACATTATCACAATCACACCATGAGTAGTTAATCATGAAA	0.66	9415132	9415251	LR584417.1	37	0.203577893	0.096034483	0.001038063	0.126218605	0.001344807	0.144779638
LG_12_ST_CM003293.1_42878903	Salmo_trutta	256380	12	13.572	CM003293.1	42878903	CGGCATATGACATTTTAAGTCAATTGACCAGAAATCATTTTTGACCTCCATTGGACACAACGGTCTTGCAGTTCTAGAAACTAAAAGCCTGCTTATGAATTNNNNNNNNNNNNNNNNNNN	0.618253275	10224816	10224716	LR584417.1	37	0.23107738	0.0827	0.007517871	0.148585066	0.006540018	0.126719157
LG_12_ST_CM003280.1_35528655	Salmo_trutta	86715	12	13.8	CM003280.1	35528655	CGGGCCTTGTTGACCTCACTTCATTCATTCAGTTTCGTAGAGTCAGGGTTAGAGAGGGTCACAACATCAGTAGTTAACGTGTCCAGAATGACGACTGGTGGTATTTGACTGAGCCATCAA	0.578427948	33770714	33770833	LR584417.1	37	0.189315956	0.094575472	0.069550459	0.11674315	0.026700794	0.117746043
LG_12_ST_CM003280.1_18246046	Salmo_trutta	83720	12	14.02	CM003280.1	18246046	AATTCAGGACATGCAATTTGAGAAGAATTGAGGACACAAGGACAGAGGAAGCAATATTTTCAGACACAGCCAAAGAGACTAAGGTCAAAGGAAAAAGCTTACCTAAGTTATCTGTGACCT	0.54	60506024	60505905	LR584416.1	3	0.180230856	0.082052632	0.034246168	0.099438445	0.048332469	0.129036043
LG_12_ST_CM003280.1_33931747	Salmo_trutta	86472	12	14.096	CM003280.1	33931747	AATTCCAATCTGTTTTGGCTAACGCTAACGTTAGCTAGGTGGTTAATGTTAGCGAGGCTAGGGGTTAGGGTTTGAGGTTAAAGGGTTACGATTGGGGAAGGGTTAGCTAACATGCTAAGT	0.536481481	32220651	32220532	LR584417.1	37	0.179058563	0.114127907	0.045872216	0.116088944	0.040158536	0.11815761
LG_12_ST_CM003280.1_34641722	Salmo_trutta	86560	12	14.179	CM003280.1	34641722	AATTCACTAAAAATAATGTTTACAACCACAAATCAAATGACTATATCAACCATGTGTTTATAAATGTGGATATGTGCTGGAGGAAACACCGTCAAGCTGGCGATGGAAATCATCTTGCAG	0.532638889	32908918	32909037	LR584417.1	37	0.207479199	0.116067961	0.069137501	0.139831425	0.02494099	0.126067854
LG_12_ST_CM003280.1_13566404	Salmo_trutta	82937	12	15.1	CM003280.1	13566404	CGGGAGAAGGTAGTTAAGCTAACATTAGCTAGCTAGGCTAACTGAGGCTGAGTGCACTTTCTCATCCTACAAACAACATCATTTCCTTTCAGCATATTAAGTAGCAGCCTACCTATTGGT	0.49	12548203	12548084	LR584417.1	37	0.217026907	0.110762712	0.058725653	0.111322225	0.036570052	0.177827688
LG_12_ST_CM003280.1_19865429	Salmo_trutta	83961	12	15.642	CM003280.1	19865429	AATTCAAACTATTGCACTGTAAGCTTATATTCACTTTACACTGAGTGTACAAAACATTAGGAACACCTGCTCATAGACTGACATAGACTGACCAGGTGAATCCAGGTGAAAGCTATGATC	0.66	17977899	17978018	LR584417.1	37	0.181213631	0.060227273	0.01032975	0.10612947	0.050395106	0.15955778
LG_12_ST_CM003280.1_13321128	Salmo_trutta	82901	12	15.66	CM003280.1	13321128	AATTCAAGAGGGGGAGGGGCTACGTCAGAATCCTGCTCTCTATGATAGCTAGCTAACTACCGTTTATGGGGATCATTTCACGTTCCTTTCAAAAACATGGTTTGCAGAGTGTCACCCAGG	0.49	12352423	12352542	LR584417.1	37	0.218303176	0.104344262	0.059310884	0.140994034	0.040690622	0.155511427
LG_12_ST_CM003280.1_13509674	Salmo_trutta	82932	12	15.805	CM003280.1	13509674	CGGTGAATTGATGATCGACATTCAGTTTTTTAAATCATTGTTGACTGTATAAGGTATGTTTGTCTGCTGGTTAATTTAAGATAACTTTTTCTGGGCTAGAATTNNNNNNNNNNNNNNNNN	0.49	12513003	12513105	LR584417.1	37	0.213500007	0.110762712	0.060310912	0.112424734	0.038520455	0.173109021
LG_12_ST_CM003280.1_19685218	Salmo_trutta	83939	12	15.904	CM003280.1	19685218	AATTCTATATAAATCACTGACAGTGTCACCAACAAAGCACACTCACACCATCACACCTCCTCCNTCCATGCTTCACGGTGGGAACCACTCATGCGGAGATCATCTGTTCACCTACTCTGC	0.65	17783096	17782978	LR584417.1	37	0.189524406	0.05625	0.010975359	0.10400145	0.043183568	0.166881047
LG_12_ST_CM003280.1_33066554	Salmo_trutta	86327	12	16.102	CM003280.1	33066554	AATTCATTATGTCGAATTGTCTTCATATGCCAGAATACTTTGTATAGCGGAATCATAAAAGATCGAGGACTAAATGCCTTTAACGAAACTGAAAACGTAGCCTCGAGTCCTCGTCTGCTT	0.599348837	31364997	31365116	LR584417.1	37	0.169900755	0.132575758	0.033128633	0.10231794	0.058004567	0.137794429
LG_12_ST_CM003280.1_33066760	Salmo_trutta	86328	12	16.159	CM003280.1	33066760	CGGGCTAGCCAGCTCATTTCAGCACCATAGCGAGGCAGCTTAAACCTTGCGTGAGAGGGAGGGACTACAGCGAAAATCTTTCCTCTCAAGCAGACGAGGACTCGAGGCTACGTTTTCAGT	0.584767442	31365203	31365084	LR584417.1	37	0.169900755	0.132575758	0.033128633	0.10231794	0.058004567	0.137794429
LG_12_ST_CM003280.1_18342074	Salmo_trutta	83736	12	16.334	CM003280.1	18342074	AATTCAAAGCCTCTCATTTACCAATACATAGCATCAGCAATCCAGGGTTTATATGTATCATTGTTCCCAACCCCAACTCCCATCACCACACCTGTTTACAGTGCATTTCAGCCTCTGATC	0.54	14787954	14788073	LR584417.1	37	0.177533127	0.123571429	0.058137448	0.092675397	0.024395991	0.14955669
LG_12_ST_CM003280.1_17879465	Salmo_trutta	83669	12	16.493	CM003280.1	17879465	CGGGTTCCACTCCTATCAGCTAAAAACAAGAAGAAGCGGCTCCAGTGGGCACACGATCAGTACATGGTTCATCCTGCACAGCGTCAACGGTATAGGCTGGTGGTGATGTAATGGTTTGGG	0.54	15286922	15286803	LR584417.1	37	0.190290039	0.119056604	0.049101376	0.090760848	0.02274667	0.15067747
LG_12_ST_CM003280.1_18962365	Salmo_trutta	83852	12	16.73	CM003280.1	18962365	CGGTTGTGCTGGTCGAGACGTTGGAGAGACTCCCTGTCTCTCCCAGCGGTCCATGGTCTGGACAACGCGATCCATCGTTGCGCCGAGATGTTGCAGCATCGGCGAGTGTTCTCGGACGCG	0.57	14171474	14171355	LR584417.1	37	0.194615764	0.11865	0.024211398	0.103163714	0.020307528	0.174613426
LG_12_ST_CM003280.1_18962544	Salmo_trutta	83854	12	16.934	CM003280.1	18962544	AATTCCACACCTCCCATGGAGTCAGCAGGAGCAGGTACCCCGATCCGAGGGGTTGAGGAGCGCGTCCGAGAACACTCGCCGATGCTGCAACATCTCGGCGCAACGATGGATCGCGTTGTC	0.57	14171295	14171414	LR584417.1	37	0.194615764	0.11865	0.024211398	0.103163714	0.020307528	0.174613426
LG_12_ST_CM003280.1_23060035	Salmo_trutta	84594	12	16.95	CM003280.1	23060035	CGGTGGAAATCTGTCCTTTGGTCTGATGAGTCCAAATTTGAGATTTTTGGTTCCAACTGCCGTGTCTTTGTGAGATGCTGAGTAGGTGAACAGACAATCTCTGCATGTGGTGCCCACCGT	0.67	21196600	21196719	LR584417.1	37	0.172296237	0.113469388	0.038798232	0.116497708	0.050611579	0.147940286
LG_12_ST_CM003280.1_35201852	Salmo_trutta	86648	12	17.08	CM003280.1	35201852	CGGATGTTGTCGGCAGGTGTCCCGCTGACGGAACGCCTAGCCCTAAGAAGTTTCTAAATCTTATTATGTTTTCTCGCATAGTCCGAGAACATCTGGTCGTCGCGGTTATGGCACAGGTCT	0.567233202	33450434	33450315	LR584417.1	37	0.206260572	0.104955752	0.076653367	0.124854947	0.02945877	0.129686828
LG_12_ST_CM003280.1_14302759	Salmo_trutta	83087	12	17.203	CM003280.1	14302759	CGGGGAAATACAAAAAAAAATCTACAGAAGAGTGACTGACTCAGTGAAATCCATTTGACTGTGATCCTGGCTCAGTTGACATGCGGTAAGTGAAATCGAAAAGCTGATCAAGCTGTAATG	0.47	13295666	13295785	LR584417.1	37	0.205062332	0.125763889	0.045896422	0.124986935	0.019494	0.180515696
LG_12_ST_CM003280.1_27948693	Salmo_trutta	85404	12	17.291	CM003280.1	27948693	CGGTGGAAATCTGTAATTTGGTCTGATGAGTATTTTAGATTTTTGGTTCCAACCACTGTGTCTTTGTGAGACGCAGAGTAGGTGAACGGATGATCTCTTTATGTGGTTCCCACTGTGAAG	0.483190578	26383344	26383463	LR584417.1	37	0.181975649	0.06	0.077545063	0.131360586	0.05464523	0.139316779
LG_12_ST_CM003280.1_18336064	Salmo_trutta	83734	12	17.67	CM003280.1	18336064	NNNNNNNNNNGCTAGACCTTATTCTAGGTTTCCTCGTGCGTAAAGGTGGTGGAATTATTAGGGAATTAAGTCAAGGTCAGAATACGGTGTATCTGTAGACACACCTCCGCCACACCTTGA	0.54	14795593	14795702	LR584417.1	37	0.177533127	0.123571429	0.058137448	0.092675397	0.024395991	0.14955669
LG_12_ST_CM003280.1_17746648	Salmo_trutta	83649	12	17.854	CM003280.1	17746648	NNNTCTAGGTCAGGTGAACAAAAGGACTTGAGTTCCTGCATTTTGTTATGATTACACCATGAGTCGTTAATAATGAGGCATACACCCCCGTCCTTCTTCTTACCAGAGAGATGTTTGTTT	0.54	15420786	15420670	LR584417.1	37	0.191063029	0.119056604	0.047678147	0.095153003	0.022087347	0.152478123
LG_12_ST_CM003280.1_25210921	Salmo_trutta	84945	12	18.678	CM003280.1	25210921	CGGGCACTGGATGTTGCCCGAGAGGGCATACATCATCAAGTCCTGGAGCTCCTATTGGCTCACAGGGTTCAGAGAGGGCCTATTCCTATGGAGCAAGCCAATGATATGCTGTGGGATGAG	0.86	23610556	23610437	LR584417.1	37	0.174391634	0.133028169	0.059948649	0.114018972	0.050560125	0.149840966
LG_12_ST_CM003280.1_25283634	Salmo_trutta	84951	12	19.045	CM003280.1	25283634	AATTCATGAATATGTATTCGAAGAGGCGTCGGACTGTAGGAGTAAACAACAGCGAAACAAGTACAGAACAATGAAGGGAAACTTTACATTGCAGAGAGATGATTCCTCTGTAACTAGAAG	0.87	23681583	23681702	LR584417.1	37	0.175957359	0.14	0.058094567	0.118007648	0.04911555	0.153610064
LG_12_ST_CM003280.1_25805163	Salmo_trutta	85042	12	19.717	CM003280.1	25805163	AATTCTTTGTGGCTCTCACAACAGGAGCAGCCAACTCTGAAATGAGAAGGCTGTGATGTCTGCAGGCTTACTAATCAGGTATAGGACTAAACCACCGGNNNNNNNNNNNNNNNNNNNNNN	0.9	24215942	24216039	LR584417.1	37	0.172452175	0.123208333	0.029736157	0.121890257	0.032486455	0.152016313
LG_12_ST_CM003280.1_25505927	Salmo_trutta	84981	12	19.792	CM003280.1	25505927	CGGTCTGCAGACCACTAGCTTTGCCTGAGGCTAATACATTAATGCCACCTCATTTCCCACATTAAATATACTCAATTATTTATCCTGTTCCTTGCCCTATCTCCATTATCTAAGAAAACT	0.88	23919510	23919391	LR584417.1	37	0.178113148	0.12016129	0.051192608	0.116057511	0.055289844	0.152195744
LG_12_ST_CM003283.1_51449944	Salmo_trutta	125781	12	20.072	CM003283.1	51449944	CGGATCGGACTGTTCCATAGCCAGTAGGGGTGTGAAAATGTTATGGAGCACGTTTATTTTCAATCTTTATACCGCATTATNNNNNNNNNNNNNNNNNNNNNNNNNNNNNNNNNNNNNNNN	0.841228176	27634768	27634689	LR584417.1	37	0.179790904	0.098177083	0.03535369	0.12028887	0.069122373	0.137926469
LG_12_ST_CM003283.1_51450029	Salmo_trutta	125782	12	20.275	CM003283.1	51450029	AATTCTATAATGCGGTATAAAGATTGAAAATAAACGTGCTCCATAACATTTTCACACCCCTACTGGCTATGGAACAGTCCGATCCGGNNNNNNNNNNNNNNNNNNNNNNNNNNNNNNNNN	0.813118603	27634683	27634769	LR584417.1	37	0.179790904	0.098177083	0.03535369	0.12028887	0.069122373	0.137926469
LG_12_ST_CM003280.1_20744461	Salmo_trutta	84125	12	21.453	CM003280.1	20744461	CGGGTTCCACTCCTATCAGCTAAANNNAATAAGAAGTGGCTCTAGTGGGCACATGATCACCAACACTGGACAATTGAGGAGTGGAAAAACATTGCCTGGTCCGACAACTTCAGAATTTGG	0.65	18869235	18869351	LR584417.1	37	0.155986484	0.089921875	0.001593067	0.111787636	0.055334579	0.12875899
LG_12_ST_CM003280.1_21761207	Salmo_trutta	84323	12	21.795	CM003280.1	21761207	AATTCTAAATAAATCACTGACAGTGTCACTAGCAAAGCACCCCCACATCATCACACCACCTCCATGCTTCACGGTGGAAACCACATATGTGCAGATCTGTTCAGCTACTCTACGTCTAAC	0.61	19855580	19855699	LR584417.1	37	0.16060685	0.1203125	0.006206574	0.135626131	0.036681689	0.150797812
LG_12_ST_CM003280.1_24040284	Salmo_trutta	84750	12	22.618	CM003280.1	24040284	AATTCAATGGGATTATGGGCTCTCAGGCTCCCGAGTGGCGCAGCGGTCTAAGGCACTGCATCTCAGTGCAAGAGGCGTCACTATAGTACATGGTTTGAATCCAGGCTGTATCACATCCGA	0.79	22164977	22165095	LR584417.1	37	0.189426697	0.087058824	0.077268914	0.126777052	0.079168241	0.154861165
LG_12_ST_CM003280.1_27337350	Salmo_trutta	85293	12	22.697	CM003280.1	27337350	CGGTTGCATCACCGTCTGGTATGGCAACTGCTTGGCATGCAACCGTAAGGCGCTACAGAGGGTAGTGCGTACGGCCCAGTACATCACTGGGGCCAAGCTTTTTGCCATCCAGGCCTTCCG	0.98	25782650	25782769	LR584417.1	37	0.178078674	0.072328244	0.072229202	0.122640984	0.040384342	0.140796421
LG_12_ST_CM003280.1_28833765	Salmo_trutta	85539	12	23.266	CM003280.1	28833765	CGGGCTTCCTCAACTCGCATCACCATGCCTTATACTCACTAGTCAGCTACTGAAACCCCATAATTGTGTGTTCCACTGTCTTTTTTTATGAATTNNNNNNNNNNNNNNNNNNNNNNNNNN	1.08	27241554	27241647	LR584417.1	37	0.169561596	0.09368932	0.04313495	0.115916	0.070004549	0.137674261
LG_12_ST_CM003280.1_28833858	Salmo_trutta	85541	12	23.303	CM003280.1	28833858	AATTCATAAAAAAAGACAGTGGAACACACAATTATGGGGTTTCAGTAGCTGACTAGTGAGTATAAGGCATGGTGATGCGAGTTGAGGAAGCCCGGNNNNNNNNNNNNNNNNNNNNNNNNN	1.08	27241647	27241553	LR584417.1	37	0.169561596	0.09368932	0.04313495	0.115916	0.070004549	0.137674261
LG_12_ST_CM003280.1_23688206	Salmo_trutta	84694	12	24.022	CM003280.1	23688206	AATTCCTAGTGTCACCTCTGGAAGAAACCTGGCACCATCCCTATGGTGGAGAATGGTGGTGGTGGCATCATGCTGGGGTGATGTTTTTCAGCGGCAGGGACTGGGAGACTAGTCAGGATC	0.74	21805961	21806080	LR584417.1	37	0.169105023	0.076375	0.053458941	0.111164767	0.068142586	0.148535731
LG_12_ST_CM003280.1_27607995	Salmo_trutta	85340	12	24.248	CM003280.1	27607995	CGGTTAGACAGCGTGGTTTTCCTGTCTCTGACAATAAACCAACTCATCGTCTCTTCAAGGGCTCCAAGACTCTGATGGCAAGAGAGGATAGAAAGAGATTACAACATGCCATATTACGGT	1	26054054	26054173	LR584417.1	37	0.178902823	0.074369748	0.075531108	0.117887383	0.043492569	0.147072505
LG_12_ST_CM003280.1_29259939	Salmo_trutta	85602	12	25.056	CM003280.1	29259939	CGGTTGGACAGCGGTGTCTCCCTCATCACATGCTTACTACATTCTCTTTTTAGAAGTTGTTTTAGGTGTGTTTACGCTCAGATGACTCGGGTCCCTGTCCGACGCCAGAAGGAAGCATTT	1.11	27658444	27658563	LR584417.1	37	0.18202738	0.10415	0.035216689	0.12163292	0.072280649	0.139468032
LG_12_ST_CM003280.1_28652890	Salmo_trutta	85496	12	25.952	CM003280.1	28652890	CGGTTAAGGTGCCACCAACCTCCTGTGATGTAGAATAATGGCCTGTTGGAAACTGCAACTCCCTACTACGTCGCACAGTTCGAGCTTGATCTGATTTATCTGTAGAGAAACTGCACAATG	1.06	27075898	27076017	LR584417.1	37	0.175914195	0.082916667	0.056273776	0.121333137	0.063552653	0.144810535
LG_12_ST_CM003280.1_24091573	Salmo_trutta	84762	12	26.577	CM003280.1	24091573	AATTCAAGGCACACTTAACCAGCATGGCTACCACATTATTCTGAAGTGATACGCCATCTCATCTGGTTTGGGCTTAGTGGGACTATCATTTGCTTTTCAACAGGACAATGACCCAACACA	0.8	22208240	22208359	LR584417.1	37	0.201402609	0.0972	0.083989531	0.131806523	0.079168241	0.161953784
LG_12_ST_CM003280.1_27968295	Salmo_trutta	85408	12	27.746	CM003280.1	27968295	AATTCAGCTTCCATTCTGACGTGAAAGCATCTTTGTGTATCCCTGGGCAAGATGCTTGAGCTGTATGGATGAATGACTTTTGGAATATGAGTTATTACGGTAACAACATATGGTACAGAN	1.02	26404130	26404011	LR584417.1	37	0.181975649	0.06	0.077545063	0.131360586	0.05464523	0.139316779
LG_13_ST_CM003304.1_6803794	Salmo_trutta	370359	13	0	CM003304.1	6803794	AATTCTAAATAAATCACAGACAGTGTCACCAGCAAAGCACCCACATACCATCACACCTCCTCCTCCATGCTTCACGGTGGGAACCTCATATGCAGAGATCATCCATTCACCTACTCTGCA	1.12	39013562	39013443	LR584418.1	29	0.174812861	0.089375	0.032518887	0.130417999	0.05259256	0.152095506
LG_13_ST_CM003304.1_7364105	Salmo_trutta	370500	13	2.839	CM003304.1	7364105	AATTCAGACTCTTTACTCAGTACATTGTTGAAGCTTCTTTGGAAGTGATTACAGACTTCAGTCTTCTTGGGTATGATGTTACAAGCTTGGCACACCTGTATTTGGGGAGTTTCTCCCATT	1.12	38514509	38514390	LR584418.1	29	0.164428071	0.07677305	0.02658518	0.107933384	0.070330972	0.141469559
LG_13_ST_CM003304.1_13775565	Salmo_trutta	365301	13	5.765	CM003304.1	13775565	CGGGCGTCCCATATGGCGGCGCACAATTGGCCCAGCGTCGTCCGAGTTAGGGGAGGGTTTGGCCAGTGTAGGCCGTCATTATAAATAAGAATTTGTTTTAACTGTCTATCTCCTCATTTG	0.21	32800812	32800931	LR584418.1	29	0.195484493	0.074097222	0.01749327	0.10961113	0.030237763	0.162662785
LG_13_ST_CM003304.1_16961916	Salmo_trutta	365949	13	6.871	CM003304.1	16961916	CGGTCACCTGCGGAGAAAACTCCTCATCGCAGTTGCGGTCGGCCTGTTCCTTGTGTCGATGCACGGTGCGCTGGAGACAAGTGTGCGCAGCTTTCCAGATCTCCTCAGTGCACCAAAACC	0.31	29656462	29656581	LR584418.1	29	0.190515277	0.118623188	0.041340909	0.110734256	0.05938308	0.106374106
LG_13_ST_CM003304.1_16420107	Salmo_trutta	365846	13	6.997	CM003304.1	16420107	CGGACCGAAAGTTTAAAAGATGTTGTAGGCTTAATGTCCATGCCAAGTTTCCGTTCGTTCTAACTGACCATTGCAGTAGCCTACAGAAAATGTAATTTGTTGTCAAAAAGTTAANNNNNN	0.27	30235644	30235758	LR584418.1	29	0.194138729	0.065	0.066386496	0.097194238	0.044969759	0.108214647
LG_13_ST_CM003304.1_14903618	Salmo_trutta	365536	13	7.13	CM003304.1	14903618	CGGTAAAGCGGGAATTGGCTTATAAAGAATTGANCAAAAAAAATCTGCAAAACACTTCCTCACAGCGACGTGCCATGTGTTAAAGAATGATCAGCACCCGCTTTGGTTGGTGCTGAAGAT	0.15	31724117	31723999	LR584418.1	29	0.170414286	0.083488372	0.021324754	0.094421018	0.055730186	0.147430142
LG_13_ST_CM003304.1_14903794	Salmo_trutta	365537	13	7.145	CM003304.1	14903794	AATTCAGTGTGATTTTTTATGTTTTAACACAGAAGACGAACCATAGCTAATTAACACATCTTCAGCACCAACCAAAGCGGGTGCTGATCATTCTTTAACACATGGCACGTCGCTGTGAGN	0.15	31723941	31724060	LR584418.1	29	0.170414286	0.083488372	0.021324754	0.094421018	0.055730186	0.147430142
LG_13_ST_CM003304.1_12715866	Salmo_trutta	365053	13	7.273	CM003304.1	12715866	AATTCAAACATATTAGGGGAGAGTAGGGTATGTTAAGACATTTTGTACATTCAGCATGACTACGTCAAGGTAAATATAGTATTATTTTAACAAAGACATCTACATCTACTGTATTTCAGG	0.43	33870129	33870010	LR584418.1	29	0.190517086	0.055743243	0.073218397	0.119554667	0.048582185	0.148425766
LG_13_ST_CM003304.1_17095106	Salmo_trutta	365991	13	7.496	CM003304.1	17095106	AATTCACGGGGGTTAACAACTCAACAAAATGTAAATCAAAGACATTGAACGGATGTCTGTGCCCAGTGGGTACTGTACTGTAGAGACACTTTCAAATCAAGATTACTCACTGTAAACATA	0.32	29534112	29534231	LR584418.1	29	0.18640092	0.104810127	0.041355674	0.107791755	0.053198446	0.109424296
LG_13_ST_CM003304.1_17190819	Salmo_trutta	366004	13	7.699	CM003304.1	17190819	CGGTAGAAATCTGTCATTTGGTCTGATGAGTCCAAATTTGAGATTTTTGGTTCCAACCGCTGTGTCTTTGAGAGACCCAGAGTAGGTGAACGGATGATCTCCGCATGTGTGGATCCCACC	0.32	29442337	29442218	LR584418.1	29	0.178893111	0.106463415	0.038064206	0.107913484	0.047742195	0.112621462
LG_13_ST_CM003304.1_7910058	Salmo_trutta	370594	13	7.788	CM003304.1	7910058	CGGCGCAGTCAGGGCTTCACAGACAAGACCAAACCAGCCGCTCACCTGCACAAAGGTACGTCCGTCCTCACACACACACACGCACACACACACACACCTTTTATGACTGTGCATGTGTCT	1.04	38010286	38010401	LR584418.1	29	0.168579673	0.073120567	0.028204526	0.107885819	0.069616846	0.150156543
LG_13_ST_CM003304.1_13836196	Salmo_trutta	365310	13	7.953	CM003304.1	13836196	CGGAACACAGCAGGAGGGTTAAGCTAAGGGAATCTTGGGATCTTACATACACACAGCCGAGTATGAAGTTAGTGAATTTGAGATCTTCAGTGGATTTGATCATTGTTGCTAATGCTATCT	0.2	32750814	32750695	LR584418.1	29	0.195484493	0.074097222	0.01749327	0.10961113	0.030237763	0.162662785
LG_13_ST_CM003304.1_12791359	Salmo_trutta	365068	13	7.982	CM003304.1	12791359	AATTCCACTCTGTATGTAGGCTTGTTATACCAATTTTCATTGCATAACCCCATCACGCAGAGGCTATATCCATGTCAATAAATAAGACAAAACAAAATATTGATTAAGTCTTGTCTATAA	0.42	33795965	33795846	LR584418.1	29	0.193648479	0.060448718	0.076206903	0.115582184	0.041275877	0.151953689
LG_13_ST_CM003304.1_15334143	Salmo_trutta	365624	13	7.994	CM003304.1	15334143	AATTCGATCTTGGATCAGCTGTATGTTCAACCACTGCTGAACATAGCACAGCAAAGAAGCGTCTTCGGATCGAAGCAAATAAACACGCCATCGCTGCAGGGACAAGTCCTGAGCCGGTNN	0.17	31297073	31296956	LR584418.1	29	0.171911105	0.077635135	0.05286851	0.097394905	0.062172454	0.137211858
LG_13_ST_CM003304.1_15334258	Salmo_trutta	365625	13	8.015	CM003304.1	15334258	CGGCTCAGGACTTGTCCCTGCAGCGATGGCGTGTTTATTTGCTTCGATCCGAAGACGCTTCTTTGCTGTGCTATGTTCAGCAGTGGTTGAACATACAGCTGATCCAAGATCGAATTCANN	0.17	31296958	31297075	LR584418.1	29	0.171911105	0.077635135	0.05286851	0.097394905	0.062172454	0.137211858
LG_13_ST_CM003304.1_12791486	Salmo_trutta	365069	13	8.034	CM003304.1	12791486	CGGACAGGTTATAGACAAGACTTAATCAATATTTTGTTTTGTCTTATTTATTGACATGGATATAGCCTCTGCGTGATGGGGTTATGCAATGAAAATTGGTATAACAAGCCTACATACAGA	0.42	33795838	33795957	LR584418.1	29	0.193648479	0.060448718	0.076206903	0.115582184	0.041275877	0.151953689
LG_13_ST_CM003304.1_16295145	Salmo_trutta	365822	13	8.129	CM003304.1	16295145	AATTCACCTTCAATGTGCTTATTAACGTTAACCTCCTCAATCTCATGGTGATGTCATGCTCCATTTTACAGCCTCACTGAATGCTCTCCTCTCAGATCCTGACTCTTGTGTGTGTGAATA	0.26	30372604	30372485	LR584418.1	29	0.170042717	0.067539683	0.072159235	0.087075475	0.047064146	0.123055122
LG_13_ST_CM003304.1_17155318	Salmo_trutta	365996	13	8.254	CM003304.1	17155318	CGGTTATTACAGGTTTCGGTATTTCTGTTTAGGGTTGTGTTCCATTGACCAGGGTCAACTGAATGGCAATGGAACATCAACACTGAATGTGTAGGCTATGTATTGCATTCTACTAGATGT	0.32	29477832	29477951	LR584418.1	29	0.18259757	0.109459459	0.04064483	0.105953712	0.05124621	0.113440522
LG_13_ST_CM003304.1_11892049	Salmo_trutta	364896	13	8.286	CM003304.1	11892049	AATTCAAGAGATACACATACTCTACCGCGTCCATTCACAATACTGTTAGCCTAATGATACCCTCCCACGCCTTAAACTTAGATCAAACACGTGCCCAAGCATTTCTTTAATCTTCCACTT	0.53	34667995	34668114	LR584418.1	29	0.170183116	0.06241573	0.076262251	0.113901289	0.059956604	0.134859436
LG_13_ST_CM003304.1_19462839	Salmo_trutta	366409	13	8.339	CM003304.1	19462839	AATTCAGACCCGAGTTACGTGCATGTAAATGGAACTTATTTCCCTTTTTATGCACTCTCTCTNGAGACACGTATTCTGACCTTGGGGAAACGCATGTGCCAGCCAGGTATTTGTTTGGGG	0.4	27196674	27196791	LR584418.1	29	0.171613881	0.137866667	0.006844979	0.109762414	0.036224502	0.111704826
LG_13_ST_CM003304.1_16065461	Salmo_trutta	365763	13	8.455	CM003304.1	16065461	CGGACAAGTAGGCGTGCAATGGATTATGGCCATTGTAGTTCATTACCACGTTTTCTGAGCTAAACTACGTTGAATATTGGCCTGTTGGAAACTACAACTCCCTACTACATTGCACATTTC	0.24	30596707	30596826	LR584418.1	29	0.174220625	0.072692308	0.077880861	0.085625109	0.073260121	0.131509697
LG_13_ST_CM003304.1_15713687	Salmo_trutta	365699	13	8.78	CM003304.1	15713687	CGGGAGATGTGGACAGAAGAATGTTTGTCAGCCTCGTCACTCCCTCTCTAGCAGCTGCTTTGGGAATCTATTCTACCTCACACGTGGAGTCAAATGCTCTCTGATGCTCGTTACCCAAAG	0.24	30946324	30946205	LR584418.1	29	0.180428473	0.077828947	0.068984376	0.08757717	0.076683096	0.150329485
LG_13_ST_CM003304.1_15713863	Salmo_trutta	365700	13	8.79	CM003304.1	15713863	AATTCAGAGAAGTACCATTTAAAGATATGTATACCACTTCACCTGTCCACTGTGACACTTTGGGTAACGAGCATCAGAGAGCATTTGACTCCACGTGTGAGGTAGAATAGATTCCCNNNN	0.24	30946144	30946263	LR584418.1	29	0.180428473	0.077828947	0.068984376	0.08757717	0.076683096	0.150329485
LG_13_ST_CM003304.1_17648957	Salmo_trutta	366063	13	8.801	CM003304.1	17648957	CGGCACGCACCCATCGATGCTTCTCGGTAGGAAGCTGAATGAAAGCATTCTGTGGCTTCCTCAAAAGCCCTCCAGGCCAAGGCTTGTATAGACAGCTGATGAAAGAGTGCCCCATGTGGT	0.38	28960671	28960552	LR584418.1	29	0.179732295	0.135357143	0.023491325	0.115317917	0.028243202	0.107574349
LG_13_ST_CM003304.1_19260545	Salmo_trutta	366354	13	8.842	CM003304.1	19260545	AATTCCACAATCAACCACCAAAAAAAACCTCAACCACATTCCCATTCACTTTTAGAAGGCTGGAGAATTGCTCATATGTCAATCACAAGGTTCTGGTTGAGCTAACAAGGAAACTAACNN	0.41	27377008	27377128	LR584418.1	29	0.176580329	0.166982759	0.012816223	0.10849783	0.032678111	0.117026936
LG_13_ST_CM003304.1_16138200	Salmo_trutta	365781	13	8.98	CM003304.1	16138200	CGGAATAACAGAAACATGTATTCCTTTGCATTTGTTTAAGCTATGTATCCCGCTTATACCACAATTGCCGAAGAAAGCAATACTAAGCACACATTTATCGGTAGAATAATATTTTTTCAT	0.24	30526891	30526772	LR584418.1	29	0.172302721	0.068492063	0.072159235	0.082811725	0.065356829	0.127639524
LG_13_ST_CM003304.1_16138346	Salmo_trutta	365782	13	8.989	CM003304.1	16138346	AATTCACTTATATAAATGAAAATATCAATGAAAAAATATTATTCTACCGATAAATGTGTGCTTAGTATTGCTTTCTTCGGCAATTGTGGTATAAGCGGGATACATAGCTTAAACAAATGC	0.24	30526745	30526864	LR584418.1	29	0.172302721	0.068492063	0.072159235	0.082811725	0.065356829	0.127639524
LG_13_ST_CM003304.1_15988000	Salmo_trutta	365751	13	9.01	CM003304.1	15988000	AATTCTCCTGCTGCTGCATGAATAGCATGCCAGCAGGCTGCTGCGACACAGTGTTTGTCCTTCAGCTCCTGTGGCACACATAAAACAGGAACGAGCAGAGGGGCACTCTCTCTGACGGCT	0.25	30676584	30676703	LR584418.1	29	0.179530606	0.072173913	0.083072918	0.085620339	0.07862444	0.140002243
LG_13_ST_CM003304.1_12176215	Salmo_trutta	364953	13	9.026	CM003304.1	12176215	AATTCTCCCTCTTCCTTTAGCCTTTACCTTTCTCTATCTCTCTTCCCCTGTCCCTCTCCGTGTTCTGGGATGATTCCACGCTAGTCAAAAAATCAACCGAGTGAGTCGCCGGCTGATGTT	0.49	12812967	12813086	LR584441.1	12	0.183101125	0.159590164	0.011319189	0.105313803	0.039809239	0.168774451
LG_13_ST_CM003304.1_15602758	Salmo_trutta	365665	13	9.035	CM003304.1	15602758	AATTCAGGCTGTAACACAAAATGTGGAATAAGTCAAGGGGTATGAATACTTTCTGAAGGCACTGTAAGTGTGTGGCTGCCTGCGGCTTTTTGGGGTTGACAGTTGCCAGCGAGCGTGAGC	0.23	31047052	31047171	LR584418.1	29	0.18485869	0.0761875	0.063289369	0.091123997	0.086975344	0.147015832
LG_13_ST_CM003304.1_15602551	Salmo_trutta	365663	13	9.048	CM003304.1	15602551	CGGTGGAGTGAGAGAGCGAGGAGAGGCGAGGAGTGGAGCCTCCCTGGCCCTGACGTCCCATGCTCTGACAGCTGATGGAGGAGATTAGGCTCACGCTCGCTGGCAACTGTCAACCCCAAA	0.23	31047259	31047140	LR584418.1	29	0.18485869	0.0761875	0.063289369	0.091123997	0.086975344	0.147015832
LG_13_ST_CM003304.1_16736267	Salmo_trutta	365890	13	9.226	CM003304.1	16736267	AATTCCTTCTCGCAACTACGCGCTCTCCACCTCTCATTTTTTATCTTCGCTTGTGGACGCTTCTGTGACCAGGAAAAAAAAACCTTCCAAGCCAAACCTTCATATCATAAACGCTAACCA	0.29	29915463	29915345	LR584418.1	29	0.184669353	0.079466667	0.058722946	0.09975192	0.05296678	0.102384927
LG_13_ST_CM003304.1_17753362	Salmo_trutta	366084	13	9.251	CM003304.1	17753362	AATTCAATCGAAAGATATGATTTCAATAATTCATACATATTTAGAATGAATTTATGTATGATTTCTGATGTATTCTTTGGAGAAAAACACNNNNNNNNNNNNNNNNNNNNNNNNNNNNNN	0.39	28854321	28854235	LR584418.1	29	0.179563685	0.135357143	0.015991004	0.110868609	0.028462142	0.113575004
LG_13_ST_CM003304.1_17753455	Salmo_trutta	366085	13	9.257	CM003304.1	17753455	NNNNNNNTTTTTCTCCAAAGAATACATCAGAAATCATACATAAATTCATTCTAAATATGTATGAATTATTGAAATCATATCTTTCGATTGAATTNNNNNNNNNNNNNNNNNNNNNNNNNN	0.39	28854235	28854321	LR584418.1	29	0.179563685	0.135357143	0.015991004	0.110868609	0.028462142	0.113575004
LG_13_ST_CM003304.1_17144942	Salmo_trutta	365993	13	9.274	CM003304.1	17144942	CGGATGGGGGCCTGGGGGAAATAGGCACGGCTCCGAGAATTTGGGACTGCTGTGCTCTGTTCAGGGGTTTGGCAGGAGGGGGCGTGCGGTGAGGAGGTGAGGGGGGTGAATCCTCAGCCN	0.31	29486611	29486492	LR584418.1	29	0.18259757	0.109459459	0.04064483	0.105953712	0.05124621	0.113440522
LG_13_ST_CM003304.1_17145071	Salmo_trutta	365994	13	9.276	CM003304.1	17145071	AATTCATTCCAGGCTGAGGATTCACCCCCCTCACCTCCTCACCGCACGCCCCCTCCTGCCAAACCCCTGAACAGAGCACAGCAGTCCCAAATTCTCGGAGCCGTGCCTATTTCCCCCAGG	0.31	29486481	29486600	LR584418.1	29	0.18259757	0.109459459	0.04064483	0.105953712	0.05124621	0.113440522
LG_13_ST_CM003304.1_16913089	Salmo_trutta	365925	13	9.326	CM003304.1	16913089	CGGTCCATGTGATTGAAACAATCTTGAAGTGTGGAATACGATTGGTCAGATCAGCGTTGGATAGACCTAAGCACGGGCGCTTCCTGTTTTAGTTTCTGCCTATAGGAGGGGAGCCACTAA	0.3	29708308	29708189	LR584418.1	29	0.188682166	0.102341772	0.054929248	0.107605581	0.055440251	0.113525874
LG_13_ST_CM003304.1_16982687	Salmo_trutta	365957	13	9.363	CM003304.1	16982687	AATTCAAAGGCTTATTGGACCTTGGTGTCAGAACGTTGGCCAATCAGATTGAGATATTGAGTAGCCTGTTGTCAGAAGATGAGGGCGTTGTCCTCTCAGGCTGTGTTGTGTTGAAGCGTG	0.31	29639406	29639525	LR584418.1	29	0.189006616	0.11528169	0.04423259	0.108888685	0.062740586	0.104630268
LG_13_ST_CM003304.1_19045553	Salmo_trutta	366320	13	9.438	CM003304.1	19045553	CGGTGGAAATCTGTCCTTTGGTCTGATGAGTCCAAATTTGAGATTTTTGGTTCCAACTGCCGTGTCTTGGTGAGACGCAGAGTAGGTGAGCGGATAATCTCGGCATGTGTGGTTCCCACC	0.42	27577156	27577275	LR584418.1	29	0.173172621	0.144509804	0.015441232	0.11831275	0.029580595	0.112819783
LG_13_ST_CM003304.1_19045359	Salmo_trutta	366319	13	9.446	CM003304.1	19045359	AATTCTAAATAAACCACTGACAGTGTCACAAGCAAAGCACCACCACACTATCACACCTCCTCCTCCATGCTTCACGGTGGGAACCACACATGCCGAGATTATCCGCTCACCTACTCTGCG	0.42	27577350	27577231	LR584418.1	29	0.173172621	0.144509804	0.015441232	0.11831275	0.029580595	0.112819783
LG_13_ST_CM003304.1_16905569	Salmo_trutta	365924	13	9.543	CM003304.1	16905569	AATTCTAATAAAAGAACAACAAAATCTGTCTGTTTCAGGTAGAGATATCACTAGTTGCTTGGGCTGTGGCTCAATCCACTACATCCGCCAATGCCGGCCTTCCGATTCTGCGGTGAAAGC	0.3	29713754	29713873	LR584418.1	29	0.188682166	0.102341772	0.054929248	0.107605581	0.055440251	0.113525874
LG_13_ST_CM003304.1_16927267	Salmo_trutta	365934	13	9.695	CM003304.1	16927267	CGGGTACTACAATCAATATGCTGATAGAATTTAGGTTGTTTTGTTCTCAAATTTGCTTTGTTAAAATCCCCAGGTACAATAAATGCAGCCTTAGGAAATATGGTTTCCAGTTTGCATAGA	0.3	29694832	29694951	LR584418.1	29	0.188682166	0.102341772	0.054929248	0.107605581	0.055440251	0.113525874
LG_13_ST_CM003304.1_16419876	Salmo_trutta	365844	13	9.767	CM003304.1	16419876	AATTCACAGATGCAAGTGTAACTTCATAAAGTAGAGGACTCGACTGTTGACTAATGTATACTTGCTTGTGTACCCTATTGTCCTTTAGTAGTCATTTTATACCTGCGTGTGAGTCCTTTT	0.27	30235881	30235762	LR584418.1	29	0.194138729	0.065	0.066386496	0.097194238	0.044969759	0.108214647
LG_13_ST_CM003304.1_16987879	Salmo_trutta	365960	13	10.021	CM003304.1	16987879	CGGCTGAAGCCAATTTGCTAAATGATTTGGCTAACTCTTACCACCTGCGAACACACACAAGTGACACCCACAGCAAACCACACCCAGAACCAACTCACATTTGAATTNNNNNNNNNNNNN	0.31	29633972	29634078	LR584418.1	29	0.189006616	0.11528169	0.04423259	0.108888685	0.062740586	0.104630268
LG_13_ST_CM003304.1_16987773	Salmo_trutta	365959	13	10.243	CM003304.1	16987773	AATTCAAATGTGAGTTGGTTCTGGGTGTGGTTTGCTGTGGGTGTCACTTGTGTGTGTTCGCAGGTGGTAAGAGTTAGCCAAATCATTTAGCAAATTGGCTTCAGCCGGNNNNNNNNNNNN	0.31	29634078	29633971	LR584418.1	29	0.189006616	0.11528169	0.04423259	0.108888685	0.062740586	0.104630268
LG_13_ST_CM003304.1_11466170	Salmo_trutta	364827	13	10.473	CM003304.1	11466170	AATTCCATCAAAACACTGTCTCAGTCATCAGAGATGAAGCGCACCATATACAGCTTCACGTAGCTCTGATCCCACACATACAGGTGTCTGTCATTGGGGCTATAGGACAGCATGGCCAGC	0.58	12859103	12859222	LR584418.1	29	0.139684783	0.070487805	0.063977519	0.094608643	0.049823856	0.09295841
LG_13_ST_CM003304.1_20753356	Salmo_trutta	366585	13	10.494	CM003304.1	20753356	AATTCAACACTGCCATACTCTGGTAAAGCCAATCTGGATAGGGCGAGTCTAAAATGGCAGATGAGGGTTGGTAGAGACAGCCCTTATCAGAGTATGGCACTGACTTCCAGGCCTCTCAGG	0.33	26080517	26080398	LR584418.1	29	0.182184695	0.143690476	0.008711468	0.125045335	0.020844574	0.143006121
LG_13_ST_CM003304.1_23124302	Salmo_trutta	366986	13	10.635	CM003304.1	23124302	AATTCCCATTCAATGCAGGTTAACCTGCAGGATAATGAAAAGTTAATCTTTAATAAACATTTTTTTATAGCTGGTTGACATTTTGTTTGTTCTGCACGACATCGATAGCTAATCATGTTN	0.28	24270577	24270458	LR584418.1	29	0.198246299	0.172	0.030319823	0.130128994	0.002983449	0.157470258
LG_13_ST_CM003304.1_19978590	Salmo_trutta	366464	13	10.697	CM003304.1	19978590	AATTCCTTACTGCTTAGTTGAAGCTCTTATGCTGGGAAAGAGCTGTGCTTGTTTTAAACAATAAACCTCGAGGGAGAACTAATTTCTGCAGCTTTCCCCTCCTTTAAAGAATTATGGAGC	0.37	26862682	26862563	LR584418.1	29	0.156231009	0.115069444	0.012627534	0.11109405	0.037694776	0.102828564
LG_13_ST_CM003304.1_20753553	Salmo_trutta	366586	13	10.733	CM003304.1	20753553	CGGTTAGAAATGAATGTAAGACCCTGTTGTGACAAGCCTTTTGTATATCTCTCTAACACTACCCACATCCCTGTTCTTCCTGAGAGGCCTGGAAGTCAGTGCCATACTCTGATAAGGGCT	0.33	26080320	26080439	LR584418.1	29	0.182184695	0.143690476	0.008711468	0.125045335	0.020844574	0.143006121
LG_13_ST_CM003304.1_28602676	Salmo_trutta	367880	13	10.866	CM003304.1	28602676	AATTCTAAATAAATCACAGACAGTGTCACCAGCAAAGCACCCCCACAGCATCACACCTCCTCCATGCTTCACGGTGGGAAATACATATGCGGCAATCATCCGATCACCTACTCTGCTTNN	0.31	19019704	19019584	LR584418.1	29	0.202593916	0.129891304	0.000475779	0.164995245	0.017714323	0.150039979
LG_13_ST_CM003304.1_22902080	Salmo_trutta	366932	13	10.915	CM003304.1	22902080	AATTCTACGTTGGGCAAAAATGAGTGTTTCAGTCAAGAATGTTTCCTCTCAAGACCTCTACAAGCTAGAATGTTGAATAAAATATTATAGTGTACTTAACCGGTNNNNNNNNNNNNNNNN	0.28	24484064	24484167	LR584418.1	29	0.213067091	0.17	0.024653696	0.127759791	0.003435487	0.174482421
LG_13_ST_CM003304.1_25215018	Salmo_trutta	367300	13	11.927	CM003304.1	25215018	CGGTCTAATGTCCATTGCTCGTGTTTCTTGGCCCAAGCAAGTCTCTTCTTCTTATTGGTGTCCTTTACTATTGGTTTCTTTGCAGCAATTTGACCATGAAGGCCTGATTCACGCAGTCTC	0.308699825	21784820	21784939	LR584418.1	29	0.186151094	0.129340659	0.005704623	0.125398539	0.026670333	0.126871972
LG_13_ST_CM003294.1_23273113	Salmo_trutta	268471	13	14.164	CM003294.1	23273113	NNNNNNNNNNNNNNCGACAGAAATAAACATCTCTCTGGGAAGAAGAAGGGCGGGGGTGTATGCTTCATGATTAACAACTCATGGTGTAATCATAACAACATACAGGAACTCAAGTCCTTC	0.372140052	13337555	13337660	LR584418.1	29	0.192445274	0.179166667	0.069348125	0.125352004	0.01291016	0.134994081
LG_13_ST_CM003294.1_68735082	Salmo_trutta	276245	13	14.76	CM003294.1	68735082	CGGTCACCCAACGATACAGGCAGAGTCGACATGGCGACAGACAGAGTAATAGCCCAATTACCAGTGATTTGTTACGGAGTGGGCGGAGAAAGAATACTCCCTGGACCAGTCATTGGCAGA	0.389042321	15294247	15294366	LR584418.1	29	0.196580989	0.066447368	0.010756221	0.156664753	0.060160987	0.127871659
LG_13_ST_CM003289.1_38504342	Salmo_trutta	197652	13	15.499	CM003289.1	38504342	AATTCTCAAAATTCAGATCAGTCCCGAACAGTGCCGCATATTTGTCCTATTTTCTTCTCTTCTTAAAATGTATTAAAAGCAGCCCTTCCTATCCCCGATNNNNNNNNNNNNNNNNNNNNN	0.41	6065447	6065351	LR584418.1	29	0.18704981	0.110972222	0.033671476	0.123389354	0.044928017	0.155229318
LG_13_ST_CM003304.1_40667611	Salmo_trutta	369263	13	16.442	CM003304.1	40667611	AATTCTACTTATCAATGATAGTGAATTACCAAATCACTTGTAACAGAGGAAGTTCCTCCTCTCCTCACAGTCCCTGGTTCCCCAAAGCTCTCCCTCTCTGGCCAGGGTCCCACAGCGGAG	0.44	2484619	2484738	LR584418.1	29	0.152099054	0.2375	0.032743053	0.104976213	0.042071527	0.12492281
LG_13_ST_CM003304.1_6827740	Salmo_trutta	370366	13	16.92	CM003304.1	6827740	AATTCATTATACAACGGGTGGGTCTAATCCTGAATGCTGATTGGTTAAAAGTACATTCCAGTCGGAGTCTATTCCACAAGTTACTGTACCACNNNNNNNNNNNNNNNNNNNNNNNNNNNN	0.44	38988009	38988100	LR584418.1	29	0.178864426	0.094628099	0.031825359	0.130395511	0.059101314	0.1574625
LG_13_ST_CM003304.1_40967245	Salmo_trutta	369295	13	17.385	CM003304.1	40967245	AATTCTATTGTGGTGTAAATGGTTAAACAATACATTCTGTTTTATTCTACATCTACATAACACTACAGTCATGTCGCTGTTATCTGGGATTATTATCTACTAATGAAAGTGTTTTTTGTT	0.44	2936922	2936803	LR584418.1	29	0.180792159	0.164074074	0.058604895	0.147778645	0.047271999	0.131299669
LG_13_ST_CM003289.1_34959019	Salmo_trutta	197185	13	17.62	CM003289.1	34959019	AATTCTATTGTGGTGTAAATGGTTAAACAATACATTCTGTTTTATTCTACATCTACATAACACTACAGTCATGTCGCTGTTATCTGGGATTATTATCTACTAATGAAAGTGTTTTTTGTT	0.44	2936922	2936803	LR584418.1	29	0.180792159	0.164074074	0.058604895	0.147778645	0.047271999	0.131299669
LG_14_ST_CM003306.1_31133794	Salmo_trutta	381502	14	17.956	CM003306.1	31133794	AATTCTAAATAAATCAGACAGTTTGGGGGTACTTTGCTGGTGACACNATCACACCTCCGTAATTCACAGTGGGAGCCACACATGCAGACATCCGTTCACCTACTCGGTTGGAACCAANNN	1.95	38454114	38454231	LR584419.1	10	0.199813086	0.111083333	0.033282785	0.14272128	0.042189929	0.121464283
LG_14_ST_CM003306.1_27488289	Salmo_trutta	380860	14	19.165	CM003306.1	27488289	AATTCTAATACACCTTGAGCCCCTTATAATGATCCCATGGTCTGTTGGCTGTCGCAGACCATGATGGTTTGTGATGGTAGAATACAAAAGTACCAAAGGTGACCAACATCGCAGACTTTA	1.49	34491764	34491645	LR584419.1	10	0.191252509	0.1323125	0.04757264	0.142237141	0.050773843	0.1290836
LG_14_ST_CM003306.1_28562809	Salmo_trutta	381006	14	22.828	CM003306.1	28562809	CGGTACATATTGGCTATGTGTCCGAATACCTAGACTTGCGTTCTAAATACTAGGCATTTTAGTTATGTGAAAATATAACGTTTTATAGAATTTGAAATTTCAAAAATTGAGTACTTTAAA	1.6	35603250	35603369	LR584419.1	10	0.201825525	0.108115942	0.014269663	0.116808713	0.042773235	0.168379521
LG_14_ST_CM003306.1_28500426	Salmo_trutta	380995	14	23.876	CM003306.1	28500426	CGGGATACTAAAGACTGAAGAGCTGCTGCTTGGCGAAGCAGGTAATACAAGATGGCACCGACAGAGAGGATCGCCCAGTTTCTAGCTCTTAGCCAACTTTGCAGTATTTCAGTTTTTTGT	1.6	35535664	35535545	LR584419.1	10	0.197331994	0.108115942	0.015603277	0.12372021	0.045796893	0.159265661
LG_14_ST_CM003306.1_27970831	Salmo_trutta	380927	14	24.504	CM003306.1	27970831	AATTCTATCAACACATCTCCTGTGCTATCCCCGCATGACAAACTCTGGATCATTGCTATTCTCCTTTCAGGGATGGCAAATAAGATCATGCCTCCATTCTGCTCCTCCCCACCTATAGGC	1.54	35033550	35033431	LR584419.1	10	0.194748602	0.119095745	0.036250533	0.13524587	0.055014787	0.144276285
LG_14_ST_CM003306.1_26782705	Salmo_trutta	380705	14	25.061	CM003306.1	26782705	AATTCCATTTAGTTCCGTTTTTTTCGGTGCGCTCAATTTGCAGTTTCTGTAGTGATAAATCAGATCAAGCCTGAACTGTGCTGTGTAGTAGGGAGTTGCAGTTTCCAATGGCCAATATTC	1.42	33776065	33776184	LR584419.1	10	0.178158252	0.146055556	0.044515303	0.134310481	0.054082546	0.120162601
LG_14_ST_CM003306.1_25568271	Salmo_trutta	380512	14	25.425	CM003306.1	25568271	AATTCAGCCTTCCCCAACCGATAACCTAGCTCTTCCCAGTTGCATGGGCTCAGGAGTATCTAACTCACCCATTGCCGATGATTCTCGGGGAACCTCGGGTGTTTTCAGCTCTCCTCAGAA	1.31	32606893	32606774	LR584419.1	10	0.180673472	0.140965909	0.046731778	0.102609169	0.051385597	0.135116299
LG_14_ST_CM003306.1_25566999	Salmo_trutta	380503	14	26.026	CM003306.1	25566999	AATTCCCAAAGAGTGAAGGATAAACGATACAAATATGTGCAAGTAATTGTCACGCCCTGATCTGTTTCACCTGTCTTTGTGATTGTCTCCACCCACCTCCAGGTGTCTCCTGTTTTCCCC	1.31	32605615	32605734	LR584419.1	10	0.180673472	0.140965909	0.046731778	0.102609169	0.051385597	0.135116299
LG_14_ST_CM003306.1_25567784	Salmo_trutta	380507	14	26.789	CM003306.1	25567784	AATTCCTCCAGGCTATGGCACACAGATAATTGCTGCTCCCACACAGCCGTTGCCCAGGAGAGCACCCTTCTGGACATTAACGTGATTAAATACGCTATCTTTGATCGGTCCGATGGGAAC	1.31	32606402	32606283	LR584419.1	10	0.180673472	0.140965909	0.046731778	0.102609169	0.051385597	0.135116299
LG_14_ST_CM003306.1_22263020	Salmo_trutta	379985	14	27.536	CM003306.1	22263020	AATTCACAATGCAGATGGTCTACATCGTGCTTCCTGCAGAGAGAAAATTATAGAATTTATGCTGCTGGTGCTCTTGCTTTTCACAAGAGTGGCTCGTGTAGCTTGTTGTTGTCATCCAAT	0.52	29335483	29335602	LR584419.1	10	0.167652743	0.118181818	0.045977231	0.073950091	0.018672819	0.102527947
LG_14_ST_CM003306.1_25583806	Salmo_trutta	380514	14	27.985	CM003306.1	25583806	CGGTACAGAGTCAGTGTGCAGGGGTACAGGCTAGTTGAGGTAATCTGTACATGTAGGTGAGGGCGAAGTGACTATGCATAGGTAACAAACAAACGGCGAGTAGCAGCAGTGTACAAAAGG	1.31	32620416	32620535	LR584419.1	10	0.180673472	0.140965909	0.046731778	0.102609169	0.051385597	0.135116299
LG_14_ST_CM003306.1_19481644	Salmo_trutta	379503	14	29.745	CM003306.1	19481644	AATTCAGAACATGGACTGTTCTTACAGTAATCTCCCTGTACACAAGTCATAACCGTAGGATAAATACTTTACTTTGCTTCTCGCGCTCTAGTGACTCCTTGTGGCTGGCCGNNNNNNNNN	0.41	26671285	26671395	LR584419.1	10	0.173216845	0.148834951	0.034419052	0.069479969	0.022788325	0.124777452
LG_14_ST_CM003297.1_1945476	Salmo_trutta	299184	14	29.806	CM003297.1	1945476	AATTCAGAACGCCTTGTAATAATTTTACAGAATCTCTCCATTGAAGCCGTTGCTACATAGGACAGGCATGTTCCGCTTAGAACGATATGTCGAGGGACTTCTGAAGGCTCTTCCATTGTT	0.426400694	2007366	2007485	LR584419.1	10	0.203144266	0.119224806	0.021705413	0.122735574	0.029597381	0.1622772
LG_14_ST_CM003297.1_3934709	Salmo_trutta	302172	14	30.419	CM003297.1	3934709	NNGTGGAAATCTGTCCTTTGGTCTGATGAGTTCAAATTAGCAATTTTTGGTTTCAACCTCCATGTCTTTGTGAGACGCAGAGTAAGTCAACGGATGATATCCGCATGTGTGGTTCCCACC	0.591214224	3701773	3701890	LR584419.1	10	0.160021005	0.103135593	0.037642365	0.084416469	0.077669444	0.139581075
LG_14_ST_CM003297.1_3934932	Salmo_trutta	302177	14	30.801	CM003297.1	3934932	AATTCTGTGGTAGCCATGCTGGTTAAGTGTGCCTTGAATAAATAAAAAAATCACTGACAGTGTCCCCAGAAAAGCACCATCACACCTCCTCCTCCATGCTTCACGGTGGGAACCANNNNN	0.693920208	3701996	3701880	LR584419.1	10	0.160021005	0.103135593	0.037642365	0.084416469	0.077669444	0.139581075
LG_14_ST_CM003306.1_17184653	Salmo_trutta	379080	14	30.898	CM003306.1	17184653	CGGAATAAAGAAATGATCTCACTTCAATACATTCTAATAGAAAGTTAGCCAAATTAGATAAAATCTTGCCTCCATGGAAAGGACAACACCTGTCTATTTGTGGAAAAATTACCCTGATGA	0.72	24320707	24320588	LR584419.1	10	0.163909602	0.1363125	0.005948121	0.081572338	0.019111248	0.113990238
LG_14_ST_CM003306.1_17184531	Salmo_trutta	379079	14	30.96	CM003306.1	17184531	AATTCATCAGGGTAATTTTTCCACAAATAGACAGGTGTTGTCCTTTCCATGGAGGCAAGATTTTATCTAATTTGGCTAACTTTCTATTAGAATGTATTGAAGTGAGATCATTTCTTTATT	0.72	24320585	24320704	LR584419.1	10	0.163909602	0.1363125	0.005948121	0.081572338	0.019111248	0.113990238
LG_14_ST_CM003297.1_757969	Salmo_trutta	308924	14	31.221	CM003297.1	757969	CGGTTCAAGTGTTCACCATTATGCTAGCTCAATCTTGCTCACTCACAGAGCCATGGCTAATTTATTGATTGGTCGTACATTCCAGCACAGTATGTGGCGGCATGCACTTAAACGATTGTT	0.734372247	828346	828465	LR584419.1	10	0.199061123	0.114589041	0.03306775	0.106683029	0.030176682	0.14877152
LG_14_ST_CM003288.1_105342406	Salmo_trutta	176392	14	31.493	CM003288.1	105342406	CGGGTGGAGGACATCGAGGACGGGCAGCAGCTCATCCACTCTGTCAACCTGCTGGTGGTCAGAGTACTGGAGAAGTCTGACCAGACCAACATNNNNNNNNNNNNNNNNNNNNNNNNNNNN	0.74935022	49027429	49027338	LR584430.1	7	0.186904554	0.078106061	0.006806967	0.096859985	0.046072686	0.167554252
LG_14_ST_CM003306.1_15465191	Salmo_trutta	378800	14	31.868	CM003306.1	15465191	AATTCTCAGGCTCTTGCTGACTCTCAGACTATGGCACACTCAATTATCATAGTTTCTCATTCACTTACGGGTGTTGTTGTCCGTGAGGGCTGCCACGAACTGCAGGTACTTCTTCATGAG	0.77	22614839	22614958	LR584419.1	10	0.207858895	0.103018868	0.027557543	0.119975291	0.006947438	0.079975102
LG_14_ST_CM003306.1_14643445	Salmo_trutta	378652	14	32.134	CM003306.1	14643445	CGGAGTGTACAAGGCATTCGATCTTCATTTTTTGAACGGAGCATGATTATCCCCAATAGTATTGACGACTTCTGCAAAGAGGCTAAATGCTATATCAGTTTCAGGGATAGCTGAAATACN	0.81	21791207	21791088	LR584419.1	10	0.158169436	0.121	0.028002749	0.122232393	0.008333369	0.083405484
LG_14_ST_CM003306.1_14674957	Salmo_trutta	378667	14	32.406	CM003306.1	14674957	CGGGGCAATCAAATCAGTATGATATGTTACATTTGGTATGGTTACATAAGACAAGGTACTTTAGGCAAATATGAAAGCAGGGTGGTTGGCTGGTTAGAACATCTAGCAACCCAAAGGTTG	0.8	21818094	21817975	LR584419.1	10	0.16477695	0.100833333	0.027025909	0.126111028	0.008058642	0.08768381
LG_14_ST_CM003299.1_50797295	Salmo_trutta	330059	14	32.509	CM003299.1	50797295	AATTCAATTTTCACAGAATCGCTTGTTGCAATTTCGATGAGGCTCTCTTGTTCAGATATCAGTAAGTGGACTGGAGGCAGGGCATGAAAGGGATAACAAATCCAGGTGTTTGTGTCGTCC	0.8	21831485	21831366	LR584419.1	10	0.169138868	0.0935	0.028344246	0.130829631	0.008429155	0.087455446
LG_14_ST_CM003299.1_50797415	Salmo_trutta	330060	14	32.536	CM003299.1	50797415	CGGACGACACAAACACCTGGATTTGTTATCCCTTTCATGCCCTGCCTCCAGTCCACTTACTGATATCTGAACAAGAGAGCCTCATCGAAATTGCAACAAGCGATTCTGTGAAAATTGAAT	0.8	21831365	21831484	LR584419.1	10	0.169138868	0.0935	0.028344246	0.130829631	0.008429155	0.087455446
LG_14_ST_CM003306.1_14674679	Salmo_trutta	378664	14	32.619	CM003306.1	14674679	AATTCCAATATGTTGTCGCTAACGTTAACTAGGTGGCAAACGCTAATGTTAGCGAGGTGGCTGATGTTAGGTAGGCTAGCGGATAAGTTTAGGGGAAGGGTTAGCTTATATGCAAAGTTG	0.8	21817816	21817935	LR584419.1	10	0.16477695	0.100833333	0.027025909	0.126111028	0.008058642	0.08768381
LG_14_ST_CM003306.1_11835452	Salmo_trutta	378160	14	33.251	CM003306.1	11835452	AATTCACTGTAGAATATTGAAATGCACACTCCCACTAATTTGGTGTTCTAACGTGTAATTCCCTCTTCCTCCAGTATATAGATGACACACTTCCTGCAGAGTCTCCCTACCTGTACGGCC	1	18883086	18882967	LR584419.1	10	0.196990874	0.1653125	0.081787916	0.107538918	0.040423594	0.120313495
LG_14_ST_CM003306.1_11708272	Salmo_trutta	378125	14	33.638	CM003306.1	11708272	AATTCAAGATGGTCCTCAAAGGAGAGTAGAACTATATGCTGCTAGATTAGCAAATGATACATAGCCAAGAAAGTTGGACATCAAATCATTACCATTACCATATGTAAATGACATAACACA	1.01	18742563	18742682	LR584419.1	10	0.192326795	0.166490385	0.078706259	0.102690757	0.03746577	0.118918537
LG_14_ST_CM003306.1_11181353	Salmo_trutta	378018	14	34.567	CM003306.1	11181353	CGGGTAAGGGGGCAGTAGCTCCTCGGCTGCATCAGATTCACAACTGTCAGTGTCCATGCTAGCTGGGCTAACAACAAATGCAGAATTACTGATGCTAGCATTGGATGTGATCGTGGAAGC	1.03	18221590	18221708	LR584419.1	10	0.190756806	0.159590909	0.040382519	0.092180343	0.042349788	0.12627251
LG_14_ST_CM003306.1_11252883	Salmo_trutta	378028	14	35.928	CM003306.1	11252883	CGGGTTTTACGCATGCGCCCTTGATTGACCGCGGCTCAATGGAGTCACTTATGTTCTTTTATAGTTCAATGGTCACGAATTNNNNNNNNNNNNNNNNNNNNNNNNNNNNNNNNNNNNNNN	1.03	18292175	18292255	LR584419.1	10	0.183797672	0.159851485	0.042106163	0.091743217	0.045866466	0.117502867
LG_14_ST_CM003306.1_8030414	Salmo_trutta	383256	14	38.044	CM003306.1	8030414	AATTCAAGCAGTTTGCTGCTTAAGAGTGGGCCAAATTGCCAGTAGAAAGGTGCAGCAAGCTCATCGATGGCAGCAACAAGCATCGACTGCAGTTTTCTTGGCCAAAGGCTGTGCAAACAA	1.2	15099560	15099679	LR584419.1	10	0.168605088	0.113243243	0.013157387	0.042278589	0.058403106	0.114793934
LG_14_ST_CM003306.1_8030541	Salmo_trutta	383257	14	38.388	CM003306.1	8030541	CGGAGCACTTGTTTGCACAGCCTTTGGCCAAGAAAACTGCAGTCGATGCTTGTTGCTGCCATCGATGAGCTTGCTGCACCTTTCTACTGGCAATTTGGCCCACTCTTAAGCAGCAAACTG	1.2	15099687	15099568	LR584419.1	10	0.168605088	0.113243243	0.013157387	0.042278589	0.058403106	0.114793934
LG_14_ST_CM003297.1_6306030	Salmo_trutta	306722	14	39.208	CM003297.1	6306030	CGGCACGCTGCGCGTTGGGTGATTTATGACAGGGAGTTCGAGGATAGTGAACGTGACAGTTATATTGTATTCTCAATACTATAAAATAATATAACATTTAAATAGTATAAAATAATGCCA	1.29	5257244	5257363	LR584419.1	10	0.174565708	0.096153846	0.077501858	0.079920781	0.066759896	0.130383826
LG_14_ST_CM003297.1_6306156	Salmo_trutta	306724	14	39.411	CM003297.1	6306156	AATTCAGTGGCATTATTTTATACTATTTAAATGTTATATTATTTTATAGTATTGAGAATACAATATAACTGTCACGTTCACTATCCTCGAACTCCCTGTCATAAATCACCCAACGCGCAG	1.29	5257370	5257251	LR584419.1	10	0.174565708	0.096153846	0.077501858	0.079920781	0.066759896	0.130383826
LG_14_ST_CM003297.1_4750711	Salmo_trutta	303493	14	39.664	CM003297.1	4750711	AATTCTATATCTCCTTACACATTCACAAAAATAGTCATGGCCTCTGAACCTTCCAGCTGCCTACTGGACCCTATTCCAACTTTACTACTGAAAGAGCTACTTCCTGTGCTTGGCCCTCCN	1.38	4424269	4424388	LR584419.1	10	0.171048513	0.108514493	0.065737254	0.096149355	0.066217672	0.141553474
LG_14_ST_CM003306.1_407316	Salmo_trutta	382454	14	40.562	CM003306.1	407316	AATTCACTTGATGTCAAATCAACTGTCAACCCAACAGACAGGGTGAAAACATAGACCAGGATTTTTACTGGAGGAAACTGACATTACGAAAATGAACGAGACAGAGCACATCCCGCTTGN	1.356430446	7444825	7444706	LR584419.1	10	0.177019319	0.133	0.115980744	0.09819595	0.065187286	0.135854433
LG_14_ST_CM003306.1_5816794	Salmo_trutta	382783	14	41.95	CM003306.1	5816794	CGGACAAGTAAACGGGCGCGCAATGGATTATGGTCATTGTAGTTAATTACCAGGTTTTCTGCTCTAAACTAAGAAGAATATTGGACTATTGGAAACTACAACATCACACAGTTTGAGCTT	1.32	12878817	12878698	LR584419.1	10	0.176084618	0.139734043	0.061755251	0.06947523	0.026694082	0.150490819
LG_14_ST_CM003306.1_2952306	Salmo_trutta	381237	14	42.084	CM003306.1	2952306	AATTCTGAAGGTGACAAAACAACATATCCATTTTTATTTTTTTGGCGAGACGGCCATTCAAAACCACCGAGCCAAGGATTGTATTATACTGTCTCAGAATGTCACAGAGTTCCAACACCT	1.308998358	10049549	10049668	LR584419.1	10	0.169348896	0.097719298	0.012278153	0.080314541	0.031517316	0.097551549
LG_14_ST_CM003306.1_6839990	Salmo_trutta	383008	14	42.559	CM003306.1	6839990	CGGATCTGCACTCCATCTCTCCCTGTTACAATAAATATCTTGGTTCATTCATCCCTGTTTCCTGGTCTGAGTCTGCTCTTGGGTTCCCCTGTGCTGTTCTGCCTAACAGGTATTGTATGT	1.27	13898621	13898502	LR584419.1	10	0.180067803	0.114439655	0.056355578	0.058269565	0.036837875	0.142534921
LG_14_ST_CM003306.1_6138449	Salmo_trutta	382842	14	42.877	CM003306.1	6138449	AATTCTTTGGGGCATGGAAACATTGCTCAATTGGTATCAAGGGACCTAAAGTGTGCCAGGGAAACATTACCCACACCATTACACCACTACCAGCAGCCTATACTGTTGACACAAGGCAGA	1.3	13182425	13182544	LR584419.1	10	0.175888204	0.13092233	0.06524069	0.065911853	0.030501272	0.14814766
LG_14_ST_AGKD04427934.1_512	Salmo_trutta	43438	14	43.909	AGKD04427934.1	512	AATTCTTTGGGGCATGGAAACATTGCTCAATTGGTATCAAGGGACCTAAAGTGTGCCAGGGAAACATTACCCACACCATTACACCACTACCAGCAGCCTATACTGTTGACACAAGGCAGA	1.3	13182425	13182544	LR584419.1	10	0.175888204	0.13092233	0.06524069	0.065911853	0.030501272	0.14814766
LG_14_ST_CM003306.1_5047602	Salmo_trutta	382660	14	43.943	CM003306.1	5047602	AATTCTAAATAAATCCCAGACAGTGTCCCCAGCAAAGCACCCCCAAGCCATCACACATCCTCTTCCATGCTTCACGGTGGGAAGCACACATGCTGAGATCATCCGTTCACCTACTCTGTG	1.37	12126857	12126738	LR584419.1	10	0.182854183	0.142635135	0.042061275	0.07055336	0.015007632	0.142136725
LG_14_ST_CM003306.1_4796308	Salmo_trutta	382588	14	44.281	CM003306.1	4796308	CGGTTGGCTTGGACTTTTAAATGATCATGACTTAACATCCAACTTCAATGTCGGCCTGTGAGAAGAACAAGAATGACGAAGACTTGAAAAGGAGGAAAAAATGGCTGCTATATGCAGCGA	1.38	11868292	11868173	LR584419.1	10	0.179381889	0.137987013	0.033905023	0.06581998	0.013533502	0.128573977
LG_14_ST_CM003306.1_3198962	Salmo_trutta	381651	14	44.544	CM003306.1	3198962	AATTCTAATCAAACCTGCAACGTATTGCAGAACTTCTACAGAACATTAACTGCCATAGACAAATGAAGTTGCAGAAAAGCACGCCATCTTACTTGGCTTGACTGAAACGTGGATGTGGTT	1.47	10292112	10292231	LR584419.1	10	0.176017544	0.111111111	0.026065745	0.080710118	0.025410801	0.098179082
LG_14_ST_CM003306.1_4536734	Salmo_trutta	382528	14	44.669	CM003306.1	4536734	CGGGATTCCATTGGAGTCCACTGTTCCACTGCGTTGAACAAGTCCAGCATGATCTGGGGGTGCCTTTTTATGAGGCACTGTAGAACTCTGAGGCAAACCCTTCGGATTTAACAATTCGTC	1.4	11616563	11616444	LR584419.1	10	0.176788578	0.129146341	0.025302382	0.065287903	0.016556289	0.122639642
LG_14_ST_CM003306.1_4036578	Salmo_trutta	382443	14	44.828	CM003306.1	4036578	CGGAGAGGCAGACCGACTGACTGATCACACACTGAACAATGTCTTTGTGTTCCGAGGCCCAACCCCTCTAGTCACGCAACGCCGTGTGAGCACACACTTTCCGTAACCGCTCAGCCCTGT	1.42	11122563	11122682	LR584419.1	10	0.170872127	0.127471264	0.022405966	0.07716832	0.020483919	0.11559472
LG_14_ST_CM003306.1_4012781	Salmo_trutta	382436	14	45.024	CM003306.1	4012781	AATTCATATATTTGGAGAGAGGGGAGAAGAGTTGGAAGAGAGACGAGAGGGGAAGAGGTGAAGGAGGAGTGTCTGTTAACAATGATGATGTCAGAGCCGACTGCCTTGTGTAAAACGGCN	1.42	11098729	11098848	LR584419.1	10	0.170872127	0.127471264	0.022405966	0.07716832	0.020483919	0.11559472
LG_14_ST_CM003306.1_4796098	Salmo_trutta	382586	14	45.57	CM003306.1	4796098	AATTCATATGGAATGACCCATCATTGTTTTCTGATCAAGCGATAGGGACAAATGGAAATAGTTATGTTTGGCACTTGTGTTTTCCCAATGGTCGCTGCATATAGCAGCCATTTTTTCCTC	1.38	11868082	11868201	LR584419.1	10	0.179381889	0.137987013	0.033905023	0.06581998	0.013533502	0.128573977
[truncated: 2,173 more rows]
