# Supplementary material for: ddRAD-seq reveals the genetic structure and detects signals of selection in Italian brown trout
Source: Genet Sel Evol. 2022 Jan 31;54:8. doi: 10.1186/s12711-022-00698-7 (PMC8805291; doi:10.1186/s12711-022-00698-7)
Supplement: Supplementary file 11 — Additional file 11: Table S6. KEGG enrichment in putative selected regions according to ZHp. Genomic regions showing the strongest signatures of selection according to ZHp, together with the KEGG classes and pathways showing significant enrichment in the regions. [file 12711_2022_698_MOESM11_ESM.xlsx]

## Sheet: Table S6
Name (INSDC)	Number	Chr.len	Length	Sim.p	Start	End	Rel.pos	Length	ZHp	RefSeq	Genbank	Gene.name	Description	Kegg.class	Class.ratio	Class.bg	Class.pval	Kegg.map	Map.ratio	Map.bg	Map.pval	Class.fdr	Map.fdr	Common	Pop	Farm.river	Q95	cM/Mb (1Mb up and down)	cM/Mb (5Mb up and down)	cM/Mb (chrom)	Het	Het_farm	Het_river
LR584416.1	3	74750000	6	0	41200001	43200000	0.564549	2000000	3.69507	NC_042959.1	XM_029734410.1;XM_029734432.1;XM_029734422.1;XM_029734444.1;XM_029734468.1;XM_029734456.1;XM_029734453.1;XM_029734463.1;XM_029734465.1;XM_029734470.1;XM_029734469.1;XM_029734471.1;XM_029734472.1;XM_029734473.1;XM_029734487.1;XM_029734474.1;XM_029734478.1;XM_029734520.1;XM_029734536.1;XM_029734546.1;XM_029734574.1;XM_029734559.1;XM_029734591.1;XM_029734583.1;XM_029734598.1;XM_029734565.1;XM_029734…	115175168;115175180;115175193;115175239;115175265;115175335;115175337;115175344;115175378;115175385;115175395;115175474;115175507;115175520;115175533;115175543;115175550;115175564;115175579;115175587;115175610;115175598	protein atonal homolog 8-like;solute carrier family 22 member 5-like;polycomb protein SCMH1-like;cbp/p300-interacting transactivator 3-like;transcription initiation factor TFIID subunit 12-like;membrane progestin receptor alpha-B-like;stathmin-like;transcription factor HIVEP3-like;endothelin-2-like;phosphatase and actin regulator 4B-like;transcription elongation factor A protein 3-like;AT-rich in…	Genetic Information Processing; Transcription|Organismal Systems; Environmental adaptation|Human Diseases; Endocrine and metabolic disease|Metabolism; Nucleotide metabolism|Human Diseases; Drug resistance: antineoplastic|Organismal Systems; Aging|Organismal Systems; Excretory system	6/118|9/118|7/118|4/118|4/118|4/118|4/118	740/74876|1364/74876|1927/74876|684/74876|762/74876|452/74876|689/74876	0.00149667616955809|0.000510457509738108|0.0389940594123817|0.0256568443363907|0.0358044856923044|0.00660456445253413|0.0262479896235304	Basal transcription factors|Vascular smooth muscle contraction|Thermogenesis|Hepatocellular carcinoma|Purine metabolism|Metabolic pathways|Endocrine resistance|Oocyte meiosis|Longevity regulating pathway|Longevity regulating pathway - multiple species|Gap junction|Platelet activation|Circadian entrainment|Retrograde endocannabinoid signaling|Cholinergic synapse|GABAergic synapse|Olfactory transdu…	6/247|5/247|9/247|5/247|4/247|4/247|4/247|4/247|4/247|4/247|4/247|4/247|4/247|4/247|4/247|4/247|4/247|4/247|4/247|4/247|4/247|4/247|4/247|4/247|4/247|4/247|4/247|4/247|4/247|4/247|4/247|4/247|4/247|4/247|4/247|4/247|4/247|4/247|4/247|4/247	144/127023|704/127023|758/127023|611/127023|607/127023|5506/127023|366/127023|665/127023|437/127023|253/127023|471/127023|585/127023|647/127023|631/127023|658/127023|459/127023|336/127023|511/127023|532/127023|601/127023|158/127023|427/127023|421/127023|655/127023|274/127023|262/127023|565/127023|482/127023|274/127023|512/127023|694/127023|599/127023|175/127023|373/127023|427/127023|395/127023|37…	6.49928626684943e-07|0.0137173772313283|2.88345558314685e-05|0.007859210920541|0.0331777711695262|0.0383149948511908|0.00640235837227844|0.0437360690593939|0.0116159183161165|0.00176244667496715|0.0148563664088999|0.0296086282254258|0.0402807477306066|0.0373443258221636|0.0423732372046986|0.0136547372253888|0.00477446349786193|0.0193333608340467|0.0219820051324961|0.0321806873726553|0.00031829298…	0.0125823637812844|0.00512584416028684|0.164869619620772|0.128818739272295|0.157275476364997|0.0408128213605314|0.12909725508716	9.98526708270503e-06|0.0371909639373446|0.000311045102267117|0.0257072253981567|0.0689390573071712|0.0764791432659595|0.0217852060050011|0.083994221356275|0.0327181699237281|0.00876039670792497|0.0394354857032056|0.0647050625443573|0.0793858114614453|0.0754325625172786|0.0819970658884816|0.0371909639373446|0.0175618657016741|0.0474065630982185|0.0515966509359977|0.0674198698261828|0.0023731550788…		Mediterranea Island|Mediterranea Mainland	River	Y	N/A	0.749	0.631	0.268	0.153	0.159
LR584420.1	4	73170000	7	0	68000001	70200000	0.944376	2200000	-3.97714	NC_042960.1	XM_029752062.1;XM_029749273.1;XM_029749268.1;XM_029749277.1;XM_029749310.1;XM_029749307.1;XM_029749279.1;XM_029752063.1;XM_029749312.1;XM_029749306.1;XM_029749297.1;XM_029749298.1;XM_029749276.1;XM_029749289.1;XM_029749274.1;XM_029749284.1;XM_029749281.1;XM_029749278.1;XM_029749285.1;XM_029749294.1;XM_029749305.1;XM_029749303.1;XM_029749295.1;XM_029749291.1;XM_029749299.1;XM_029749293.1;XM_029749…	115193077;115191418;115191412;115191426;115191463;115191461;115191428;115193078;115191466;115191460;115191445;115191448;115191423;115191438;115191419;115191434;115191429;115191427;115191435;115191443;115191458;115191456;115191444;115191440;115191450;115191442;115191432;115191421;115191437;115191455;115193082;115191464;115191415;115191462;115193083;115191413;115191441;115191417;115191433;115193084…	protein FAM180A-like;tripartite motif-containing protein 16-like;E3 ubiquitin/ISG15 ligase TRIM25-like;uncharacterized LOC115191448;E3 ubiquitin-protein ligase TRIM47-like;zinc finger protein 619-like;tripartite motif-containing protein 16-like protein;DNA damage-binding protein 2-like;spidroin-2-like;transducin-like enhancer protein 3-B	Organismal Systems; Immune system|Human Diseases; Infectious disease: viral|Genetic Information Processing; Replication and repair|Cellular Processes; Cell growth and death|Genetic Information Processing; Folding, sorting and degradation	7/48|7/48|9/48|9/48|9/48	3887/74876|4732/74876|491/74876|2599/74876|2028/74876	0.018176230037155|0.0437097827130429|1.56173000661199e-10|0.000113765602621377|1.79317485506473e-05	NF-kappa B signaling pathway|RIG-I-like receptor signaling pathway|Influenza A|Nucleotide excision repair|p53 signaling pathway|Ubiquitin mediated proteolysis	7/48|7/48|7/48|9/48|9/48|9/48	400/127023|275/127023|526/127023|126/127023|276/127023|761/127023	5.7112625280496e-10|4.48843348853937e-11|3.63943258344939e-09|1.12128516239275e-17|1.01513123671882e-14|6.92366529732787e-11	0.0973438097545413|0.181621683342126|9.40942328983723e-09|0.00144302685430273|0.000288103426713733	1.60867227873397e-08|1.62545412763533e-09|8.78663009432782e-08|1.13698315466625e-15|5.14671537016441e-13|2.34019887049682e-09		Mediterranea Mainland	Farm|River	Y	N/A	1.334	1.133	0.098	0.102	0.093
LR584433.1	5	67760000	13	0	1000001	4400000	0.0398465	3400000	-3.13076	NC_042961.1	XM_029752170.1;XM_029752172.1;XM_029752173.1;XM_029752174.1;XM_029752127.1;XM_029752180.1;XM_029752178.1;XM_029752175.1;XM_029752176.1;XM_029752177.1;XM_029752179.1;XM_029752183.1;XM_029752184.1;XM_029752182.1;XM_029752185.1;XM_029752186.1;XM_029752187.1;XM_029752188.1;XM_029752128.1;XM_029752129.1;XM_029752190.1;XM_029752189.1;XM_029752191.1;XM_029752193.1;XM_029752194.1;XM_029752130.1;XM_029752…	115193486;115193487;115193490;115193491;115193439;115193495;115193493;115193496;115193497;115193498;115193499;115193440;115193441;115193502;115193503;115193505;115193442;115193506;115193507;115193508;115193512;115193511;115193513;115193514;115193515;115193443;115193516;115193518;115193519;115193444;115193445;115193446;115193520;115193524;115193521;115193525;115193526;115193527;115193529;115193531…	sprouty-related;actin-related protein 2-A-like;poly(A) polymerase gamma-like;serum albumin 2;proto-oncogene c-Rel-like;peroxisomal membrane protein PEX13-like;uncharacterized protein KIAA1841-like;exportin-1;uncharacterized LOC115193497;uncharacterized LOC115193498;N-acetyllactosaminide beta-1;salivary glue protein Sgs-3-like;proteoglycan 4-like;homeobox protein OTX1 B-like;EH domain-binding prot…	Genetic Information Processing; Translation|Human Diseases; Infectious disease: viral|Metabolism; Carbohydrate metabolism	4/29|5/29|3/29	1489/74876|4732/74876|1368/74876	0.00378506028838028|0.0490548097309591|0.0195051473776245	Ribosome biogenesis in eukaryotes|RNA transport|Influenza A|Human T-cell leukemia virus 1 infection|Hippo signaling pathway|Hippo signaling pathway - multiple species	3/52|3/52|4/52|3/52|3/52|3/52	188/127023|687/127023|526/127023|767/127023|578/127023|130/127023	8.24159868127822e-05|0.00333946436414257|9.10731758144397e-05|0.00452431232083989|0.00206380114404704|2.81675136203868e-05	0.0268293979264602|0.197036819086019|0.102190011261032	0.000802137774330209|0.0138779379722974|0.000839529093416745|0.0168663701960722|0.00959951541313622|0.000310454987076872		Marmorata	Farm|River	Y	N/A	0.457	0.805	0.122	0.125	0.106
LR584433.1	5	67760000	11	0	63400001	66400000	0.957792	3000000	-4.24074	NC_042961.1	XM_029754698.1;XM_029754707.1;XM_029754708.1;XM_029754699.1;XM_029754700.1;XM_029754701.1;XM_029754702.1;XM_029754704.1;XM_029754709.1;XM_029754706.1;XM_029754911.1;XM_029754912.1;XM_029754711.1;XM_029754913.1;XM_029754710.1;XM_029754915.1;XM_029754916.1;XM_029754917.1;XM_029754918.1;XM_029754718.1;XM_029754693.1;XM_029754691.1;XM_029754692.1;XM_029754696.1;XM_029754695.1;XM_029754694.1;XM_029754…	115194770;115194777;115194773;115194774;115194778;115194776;115195011;115195012;115194781;115195013;115194779;115195014;115195015;115195016;115195017;115194788;115194768;115194786;115194782;115194767;115194769;115194815;115194856;115194859;115194863;115194847;115194853;115194826;115194848;115194851;115194858;115194845;115194862;115194844;115194850;115194852;115194865;115194854;115194860;115194822…	uncharacterized LOC115194770;butyrophilin subfamily 1 member A1-like;Fc receptor-like protein 5;myelin-oligodendrocyte glycoprotein-like;low affinity immunoglobulin gamma Fc region receptor III-like;high affinity immunoglobulin gamma Fc receptor I-like;butyrophilin subfamily 3 member A2-like;butyrophilin-like protein 2;low affinity immunoglobulin gamma Fc region receptor II-b-like;butyrophilin-li…												Atlantic|Marmorata|Mediterranea Mainland	Farm|River	Y	N/A	1.94	0.805	0.093	0.083	0.084
LR584407.1	8	51190000	4	0.0004	27000001	28600000	0.543075	1600000	3.75062	NC_042964.1	XM_029760684.1;XM_029760683.1;XM_029760685.1;XM_029760686.1;XM_029759612.1;XM_029760689.1;XM_029760688.1;XM_029760687.1;XM_029760691.1;XM_029760692.1;XM_029760693.1;XM_029760694.1;XM_029760695.1;XM_029760699.1;XM_029760698.1;XM_029760697.1;XM_029760696.1;XM_029760701.1;XM_029760700.1;XM_029760704.1;XM_029760702.1;XM_029760707.1;XM_029760708.1;XM_029760706.1;XM_029760705.1;XM_029760709.1;XM_029760…	115198612;115198613;115197940;115198615;115198619;115198620;115198621;115198622;115198624;115198625;115198626;115198628;115198629;115197941;115198632;115198633;115198634	protein O-GlcNAcase-like;coiled-coil domain-containing protein 166-like;semaphorin-4F-like;polyadenylate-binding protein-interacting protein 2B-like;1-phosphatidylinositol 4;glycoprotein hormone alpha-2-like;serine/threonine-protein phosphatase 2A 56 kDa regulatory subunit beta isoform;N-alpha-acetyltransferase 40-like;leucine-rich repeat LGI family member 2-like;Sep (O-phosphoserine) tRNA:Sec (s…	Organismal Systems; Circulatory system|Genetic Information Processing; Translation	4/55|5/55	1542/74876|1489/74876	0.0315000241171342|0.00637116467292213	Sphingolipid signaling pathway|Adrenergic signaling in cardiomyocytes|Dopaminergic synapse	4/139|4/139|4/139	496/127023|907/127023|749/127023	0.00252881255494927|0.0195423504684964|0.0104534155276349	0.145990496389026|0.0404065970045851	0.0111487649161677|0.0474065630982185|0.0313461743377202		Carpione|Mediterranea Mainland	River	Y	0.243	0.295	0.805	0.285	0.255	0.237
LR584409.1	9	49360000	5	0	26400001	28800000	0.559157	2400000	2.86404	NC_042965.1	XM_029763298.1;XM_029763305.1;XM_029763306.1;XM_029763300.1;XM_029763301.1;XM_029763299.1;XM_029763303.1;XM_029763302.1;XM_029763308.1;XM_029763310.1;XM_029763307.1;XM_029763311.1;XM_029763312.1;XM_029763313.1;XM_029763315.1;XM_029763316.1;XM_029763318.1;XM_029763317.1;XM_029763319.1;XM_029763320.1;XM_029763323.1;XM_029763322.1;XM_029763321.1;XM_029763324.1;XM_029763326.1;XM_029763325.1;XM_029763…	115200330;115200333;115200331;115200334;115200335;115200336;115200337;115200338;115200339;115200341;115200340;115200343;115200344;115200345;115200346;115200347;115200348;115200349;115200350;115200351;115200352;115200353	polypeptide N-acetylgalactosaminyltransferase 9-like;fibrosin-1-like protein;autism susceptibility gene 2 protein-like;E3 ubiquitin-protein ligase CHFR-like;uncharacterized LOC115200335;golgin subfamily A member 3-like;ankyrin repeat and LEM domain-containing protein 2-like;serine/threonine-protein phosphatase PGAM5;probable palmitoyltransferase ZDHHC8;ran-specific GTPase-activating protein-like;…					Lysosome	3/43	485/127023	0.000747585827360813		0.0046222684691699		Mediterranea Island	River	Y	0.146	0.145	0.403	0.278	0.239	0.254
LR584419.1	10	46600000	3	0.007	41000001	42400000	0.89485	1400000	-3.17996	NC_042966.1	XM_029764013.1;XM_029765578.1;XM_029765579.1;XM_029765581.1;XM_029765580.1;XM_029765582.1;XM_029765586.1;XM_029765585.1;XM_029765587.1;XM_029765589.1;XM_029765584.1;XM_029765583.1;XM_029763986.1;XM_029765591.1;XM_029765590.1;XM_029765592.1;XM_029765593.1;XM_029765595.1;XM_029765594.1;XM_029765596.1;XM_029765597.1;XM_029765598.1;XM_029763987.1;XM_029765599.1;XM_029765601.1;XM_029765602.1;XM_029763…	115200898;115201726;115201727;115201728;115201731;115201732;115201733;115201729;115200868;115201734;115201735;115201736;115201738;115200869;115201739;115201741;115200870;115201742	uncharacterized histidine-rich protein DDB_G0274557-like;leucine-rich repeat transmembrane protein FLRT3-like;poly(ADP-ribose) glycohydrolase-like;probable zinc transporter protein DDB_G0282067;choline O-acetyltransferase-like;probable vesicular acetylcholine transporter-A;RPE-retinal G protein-coupled receptor-like;leucine-rich repeat;cadherin-related family member 1-like;nuclear nucleic acid-bi…														N	N/A	1.95	1.17	0.048	0.052	0.11
LR584428.1	13	91490000	3	0.007	37800001	39200000	0.420811	1400000	3.35479	NC_042969.1	XM_029772033.1;XM_029772050.1;XM_029772051.1;XM_029772052.1;XM_029772041.1;XM_029772037.1;XM_029772036.1;XM_029772039.1;XM_029772040.1;XM_029772038.1;XM_029772035.1;XM_029772062.1;XM_029772061.1;XM_029772063.1;XM_029772066.1;XM_029772047.1;XM_029772049.1;XM_029772053.1;XM_029772054.1;XM_029772055.1;XM_029772057.1;XM_029772056.1;XM_029772059.1;XM_029772060.1;XM_029772044.1;XM_029772046.1;XM_029772…	115205748;115205753;115205749;115205755;115205758;115205752;115205754;115205750;115205757;115205756;115206766	protocadherin-11 X-linked-like;kelch-like protein 4;neuroblast differentiation-associated protein AHNAK-like;elongation factor 1-gamma-like;DNA-directed RNA polymerase II subunit RPB7;phospholipase D3-like;dynactin subunit 4;synaptopodin-like;tetraspanin-17-like;melanin-concentrating hormone receptor 2-like;probable GPI-anchored adhesin-like protein PGA55	Human Diseases; Infectious disease: bacterial|Organismal Systems; Excretory system|Human Diseases; Neurodegenerative disease	7/25|7/25|7/25	3168/74876|689/74876|1873/74876	0.000250776343782411|1.49963659409902e-08|1.02656760312441e-05	Salmonella infection|Vasopressin-regulated water reabsorption|Huntington disease	7/29|7/29|7/29	1232/127023|175/127023|939/127023	5.03848807297019e-08|8.79086986587169e-14|8.16187503847542e-09	0.00274714085688914|5.16303455968377e-07|0.00017671628025213	1.02180538119836e-06|4.05179183817904e-12|1.79916114978567e-07	IBD	Carpione		Y	N/A	N/A	0.608	0.285	0.257	0.207
LR584415.1	15	6.69e+07	7	0	1	2200000	0.0164425	2200000	-4.03465	NC_042971.1	XM_029692523.1;XM_029692524.1;XM_029692594.1;XM_029692525.1;XM_029692595.1;XM_029692526.1;XM_029692527.1;XM_029692528.1	115149566;115149567;115149647;115149568;115149648;115149570;115149571;115149572	zinc finger protein OZF-like;uncharacterized LOC115149567;uncharacterized protein KIAA0754-like;uncharacterized protein K02A2.6-like;tripartite motif-containing protein 16-like;NLR family CARD domain-containing protein 3-like;uncharacterized LOC115149571												Mediterranea Mainland	Farm|River	Y	N/A	N/A	0.43	0.045	0.05	0.048
LR584415.1	15	6.69e+07	6	0	6400001	8400000	0.110613	2000000	-3.77015	NC_042971.1	XM_029692555.1;XM_029690283.1;XM_029690284.1;XM_029692556.1;XM_029692557.1;XM_029692558.1;XM_029690184.1;XM_029690185.1;XM_029692559.1;XM_029692560.1;XM_029690287.1;XM_029690288.1;XM_029692561.1;XM_029692562.1;XM_029690289.1;XM_029690290.1;XM_029692564.1;XM_029692565.1;XM_029690291.1;XM_029692566.1;XM_029692567.1;XM_029690293.1;XM_029692568.1;XM_029692569.1;XM_029692571.1;XM_029690295.1;XM_029692…	115149601;115148383;115148384;115149603;115149604;115149605;115148211;115148212;115149606;115149608;115148400;115148401;115149609;115149610;115148403;115148404;115149612;115149613;115148408;115149614;115149615;115148411;115149617;115149618;115149619;115148414;115149620;115148413;115149621;115148415	NLR family CARD domain-containing protein 3-like;oocyte zinc finger protein XlCOF22-like;zinc finger protein 2 homolog;gastrula zinc finger protein XlCGF7.1-like;zinc finger protein 239-like;zinc finger protein 2-like;zinc finger protein 271-like;zinc finger protein 180-like;zinc finger protein 32-like;zinc finger protein 135-like;zinc finger protein 501-like;zinc finger protein 850-like;zinc fin…	Human Diseases; Infectious disease: viral	16/18	4732/74876	1.94811624274162e-11	Herpes simplex virus 1 infection	15/18	1950/127023	4.19457926472941e-19	1.56498671500244e-09	5.31662921804453e-17		Atlantic|Marmorata|Mediterranea Mainland	Farm	Y	0.426	0.413	0.43	0.085	0.06	0.095
LR584415.1	15	6.69e+07	5	0	3800001	5600000	0.0702541	1800000	-3.41873	NC_042971.1	XM_029692608.1;XM_029692609.1;XM_029692611.1;XM_029692610.1;XM_029692539.1;XM_029692541.1;XM_029692542.1;XM_029692614.1;XM_029692543.1;XM_029692613.1;XM_029692544.1;XM_029692545.1;XM_029690182.1;XM_029692546.1;XM_029692547.1;XM_029690275.1;XM_029690183.1;XM_029690276.1;XM_029692549.1;XM_029690277.1;XM_029692550.1;XM_029692522.1	115149686;115149687;115149689;115149688;115149585;115149586;115149587;115149696;115149588;115149695;115149589;115149590;115148206;115149591;115149593;115148371;115148209;115148375;115149596;115148377;115149597;115149564	zinc finger protein 420-like;zinc finger protein 2 homolog;zinc finger protein 180-like;NLR family CARD domain-containing protein 3-like;NACHT;ribonuclease inhibitor-like;zinc finger protein 271-like;gastrula zinc finger protein XlCGF17.1-like;zinc finger protein 135-like;zinc finger protein 239-like;sodium/glucose cotransporter 5-like	Human Diseases; Infectious disease: viral	12/14	4732/74876	8.6592566080659e-09	Herpes simplex virus 1 infection	12/14	1950/127023	1.1760025934278e-15	3.47813473757314e-07	7.45291643584867e-14				Y	N/A	0.426	0.43	0.132	0.103	0.111
LR584426.1	17	59760000	14	0	55000001	58800000	0.952142	3800000	-4.08635	NC_042973.1	XM_029697314.1;XM_029697315.1;XM_029697319.1;XM_029697321.1;XM_029697320.1;XM_029697322.1;XM_029697317.1;XM_029697318.1;XM_029697323.1;XM_029697324.1;XM_029697325.1;XM_029697326.1;XM_029697328.1;XM_029697329.1;XM_029697337.1;XM_029697333.1;XM_029695292.1;XM_029697336.1;XM_029697334.1;XM_029695293.1;XM_029697332.1;XM_029697331.1;XM_029697330.1;XM_029697338.1;XM_029697349.1;XM_029697342.1;XM_029697…	115152436;115152437;115152438;115152439;115152440;115152449;115152445;115151384;115152448;115152447;115151385;115152443;115152463;115152471;115152467;115152475;115152474;115152464;115152472;115152470;115152468;115151389;115151390;115152469;115152485;115151391;115152506;115151393;115151394;115151395;115151396;115152492;115152491;115152494	reelin;pleckstrin homology domain-containing family A member 5-like;zinc finger protein AEBP2-like;ladderlectin-like;NLR family CARD domain-containing protein 3-like;zinc finger protein 239-like;zinc finger protein 271-like;zinc finger protein 883-like;zinc finger protein 135-like;zinc finger protein 420-like;uncharacterized LOC115152443;zinc finger protein 2 homolog;uncharacterized LOC115152471;…	Human Diseases; Infectious disease: viral	7/15	4732/74876	0.000202606036934309	Herpes simplex virus 1 infection	5/15	1950/127023	1.02041666722517e-05	0.00232514547148421	0.00012618323177638		Marmorata	Farm|River	Y	1.65	1.127	1.347	0.072	0.068	0.073
LR584435.1	18	59140000	10	0	2600001	5800000	0.0710179	3200000	-3.34147	NC_042974.1	XM_029699258.1;XM_029699259.1;XM_029699260.1;XM_029697535.1;XM_029697536.1;XM_029697537.1;XM_029697539.1;XM_029697540.1;XM_029697541.1;XM_029697542.1;XM_029697549.1;XM_029697545.1;XM_029697543.1;XM_029697546.1;XM_029697547.1;XM_029697548.1;XM_029697550.1;XM_029697551.1;XM_029697553.1;XM_029697552.1;XM_029697554.1;XM_029697555.1;XM_029697556.1;XM_029697558.1;XM_029699261.1;XM_029697564.1;XM_029697…	115153620;115153621;115153622;115152753;115152754;115152757;115152759;115152760;115152762;115152765;115152764;115152767;115152768;115152770;115152771;115153623;115152775;115152777;115152774;115153624;115152773;115152779;115153625;115152781;115152782;115152783;115152784;115153627;115153628;115152786;115152785;115152787	paired box protein Pax-2a-like;homeobox protein Meis1-like;myb/SANT-like DNA-binding domain-containing protein 4;sprouty-related;actin-related protein 2-A-like;poly(A) polymerase gamma-like;retinal homeobox protein Rx2-like;serum albumin 2;proto-oncogene c-Rel-like;peroxisomal membrane protein PEX13-like;uncharacterized protein KIAA1841-like;involucrin-like;uncharacterized LOC115152768;uncharacte…													Farm	Y	0.476	0.451	0.373	0.083	0.066	0.095
LR584418.1	29	46060000	3	0.007	1400001	2800000	0.0455927	1400000	-2.91873	NC_042985.1	XM_029720485.1;XM_029720486.1;XM_029720488.1;XM_029720489.1;XM_029720490.1;XM_029720494.1;XM_029720498.1;XM_029720495.1;XM_029720492.1;XM_029720491.1;XM_029720501.1;XM_029720499.1;XM_029720500.1;XM_029720496.1;XM_029720493.1;XM_029720502.1;XM_029720503.1;XM_029721821.1;XM_029720504.1;XM_029720505.1;XM_029720507.1;XM_029720510.1;XM_029720508.1;XM_029720509.1;XM_029720515.1;XM_029720511.1;XM_029720…	115166740;115166741;115166742;115166744;115167416;115166745;115166746;115166748;115166749;115166750;115167418;115166751;115166752;115166753;115166755;115166756;115166758;115166760;115166759;115167724;115167432;115167433;115166761;115166762	sodium/potassium/calcium exchanger 1-like;C-myc promoter-binding protein-like;ras-related protein Rab-11A;multiple epidermal growth factor-like domains protein 10;multiple epidermal growth factor-like domains protein 11;DIS3-like exonuclease 1;TIMELESS-interacting protein-like;lactase-like protein;gamma-crystallin C-like;RNA guanine-7 methyltransferase activating subunit;homer protein homolog 2-l…	Organismal Systems; Sensory system|Cellular Processes; Transport and catabolism|Genetic Information Processing; Folding, sorting and degradation|Human Diseases; Endocrine and metabolic disease	4/36|6/36|6/36|5/36	938/74876|3450/74876|2028/74876|1927/74876	0.00151406037202178|0.00983107776190464|0.000786188827936506|0.00353162824205418	Phototransduction|RNA degradation|PPAR signaling pathway|Peroxisome|Insulin resistance	4/42|6/42|3/42|3/42|3/42	98/127023|289/127023|293/127023|263/127023|523/127023	6.20176011641671e-08|1.65948320760169e-09|0.000164026902006914|0.000119866915976369|0.000869115100928742	0.0125823637812844|0.058545097321635|0.00757886030130792|0.0257915880707593	1.20934322270126e-06|4.42819992765294e-08|0.00132002602091278|0.00101429797180288|0.0051237366996613				N	0.44	0.432	0.39	0.086	0.062	0.095
LR584425.1	38	34890000	10	0	31600001	34894132	0.952911	3294132	-3.09889	NC_042994.1	XM_029738586.1;XM_029738587.1;XM_029738588.1;XM_029738638.1;XM_029738589.1;XM_029738625.1;XM_029738646.1;XM_029738613.1;XM_029738614.1;XM_029739850.1;XM_029738595.1;XM_029738629.1;XM_029739852.1;XM_029738579.1;XM_029738599.1;XM_029738600.1;XM_029739853.1;XM_029739854.1;XM_029738623.1;XM_029739182.1;XM_029739183.1;XM_029738780.1;XM_029739855.1;XM_029739856.1;XM_029738776.1;XM_029738778.1;XM_029738…	115177650;115177690;115177651;115177677;115177696;115177668;115178596;115177654;115177681;115178597;115177643;115177660;115178599;115178600;115177675;115178146;115177807;115178601;115178602;115177805;115177808;115177806;115178457;115178392;115178436;115178437;115178554;115178170;115178171;115178169;115178603;115178153;115178152;115178605;115178670;115178671;115178669;115178672;115178668;115178667…	zinc finger protein OZF-like;zinc finger protein 879-like;zinc finger protein 2 homolog;zinc finger protein 239-like;zinc finger protein 501-like;gastrula zinc finger protein XlCGF57.1-like;gastrula zinc finger protein XlCGF17.1-like;zinc finger and BTB domain-containing protein 44-like;zinc finger protein 883-like;zinc finger protein 442-like;zinc finger protein 271-like;golgin subfamily A membe…	Human Diseases; Infectious disease: viral	52/52	4732/74876	1.58524016800557e-35	Herpes simplex virus 1 infection	52/52	1950/127023	3.07898331416274e-65	3.82042880489342e-33	1.56104454028051e-62				Y	N/A	0.434	0.657	0.11	0.101	0.11
LR584425.1	38	34890000	4	0.0004	25400001	27000000	0.750932	1600000	-3.05161	NC_042994.1	XM_029739819.1;XM_029739217.1;XM_029739216.1;XM_029739219.1;XM_029738490.1;XM_029738492.1;XM_029738494.1;XM_029738493.1;XM_029738491.1;XM_029738484.1;XM_029738486.1;XM_029738485.1;XM_029738487.1;XM_029738488.1;XM_029738497.1;XM_029738496.1;XM_029738495.1;XM_029738810.1;XM_029738811.1;XM_029740017.1;XM_029739821.1;XM_029739822.1;XM_029738467.1;XM_029738466.1;XM_029738469.1;XM_029739693.1;XM_029739…	115178563;115178164;115177601;115177600;115177603;115177602;115177826;115177827;115178739;115178564;115178565;115177588;115178482;115178496;115178485;115178483;115178486;115178487;115178489;115178488;115178493;115178494;115178484;115178497;115178495;115178490;115178568;115178491;115178446;115177816;115177817;115178569;115177818;115178227;115178232;115178571;115178218;115178242;115178213;115178225…	microfibril-associated glycoprotein 4-like;cdc42-interacting protein 4 homolog;breast cancer anti-estrogen resistance protein 3-like;vav guanine nucleotide exchange factor 1;ubiquitin-like protein 5;peptidyl-prolyl cis-trans isomerase NIMA-interacting 1-like;perforin-1-like;QRFP-like peptide receptor;serine-rich 25 kDa antigen protein-like;protein tweety homolog 3-like;IQ domain-containing protei…	Cellular Processes; Cell motility|Human Diseases; Infectious disease: viral	5/62|23/62	1143/74876|4732/74876	0.00345898701642757|6.11742165594336e-10	Rap1 signaling pathway|cAMP signaling pathway|Chemokine signaling pathway|Focal adhesion|Natural killer cell mediated cytotoxicity|T cell receptor signaling pathway|B cell receptor signaling pathway|Fc epsilon RI signaling pathway|Fc gamma R-mediated phagocytosis|Leukocyte transendothelial migration|Regulation of actin cytoskeleton|Yersinia infection|Proteoglycans in cancer|Herpes simplex virus 1…	5/98|5/98|5/98|5/98|5/98|5/98|5/98|5/98|5/98|5/98|5/98|5/98|5/98|22/98|3/98	1039/127023|1072/127023|731/127023|1149/127023|344/127023|474/127023|424/127023|257/127023|442/127023|556/127023|1143/127023|625/127023|998/127023|1950/127023|709/127023	0.00161058624810505|0.00184159953763196|0.000342892915121689|0.00247344135809574|1.05022608957126e-05|4.72228392180681e-05|2.80755828843658e-05|2.63057172148972e-06|3.40973578921209e-05|9.87801324178149e-05|0.00241926621240317|0.000168770844674292|0.00135401101113503|1.51070439322348e-17|0.0191646365407472	0.0257915880707593|2.9485972381647e-08	0.00816567227789263|0.00889229491028002|0.0025166122620077|0.0110003049873205|0.000126777292241102|0.00046945057810903|0.000310454987076872|3.50973648104024e-05|0.000348821181538588|0.000894312984568431|0.0109501529790227|0.00133698153515416|0.00707715033655112|1.27654521227384e-15|0.0474065630982185			Farm	N	0.475	0.5	0.657	0.103	0.074	0.113
LR584413.1	39	25830000	5	0	8400001	10200000	0.360046	1800000	-3.33584	NC_042995.1	XM_029741598.1;XM_029741597.1;XM_029740876.1;XM_029740875.1;XM_029740878.1;XM_029740877.1;XM_029741041.1;XM_029741039.1;XM_029741040.1;XM_029741043.1;XM_029741114.1;XM_029741113.1;XM_029741596.1;XM_029741168.1;XM_029741048.1;XM_029741049.1;XM_029741129.1;XM_029741127.1;XM_029740626.1;XM_029741128.1;XM_029740627.1;XM_029740628.1;XM_029740629.1;XM_029741093.1;XM_029741092.1;XM_029741095.1;XM_029741…	115179805;115179395;115179489;115179514;115179804;115179545;115179493;115179521;115179519;115179235;115179520;115179236;115179238;115179239;115179505;115179506;115179515;115179211;115179511;115179212;115179213;115179537;115179528;115179518;115179513;115179539;115179532;115179522	solute carrier family 2;traf2 and NCK-interacting protein kinase-like;NTPase KAP family P-loop domain-containing protein 1-like;zinc finger protein 239-like;gastrula zinc finger protein XlCGF17.1-like;zinc finger protein 658B-like;gastrula zinc finger protein XlCGF26.1-like;oocyte zinc finger protein XlCOF6-like;zinc finger protein 664-like;zinc finger protein OZF-like;zinc finger protein 420-lik…	Human Diseases; Infectious disease: viral	28/28	4732/74876	7.4287229877801e-20	Herpes simplex virus 1 infection	28/28	1950/127023	6.57366735547292e-36	8.95161120027502e-18	1.66642467461239e-33			Farm	Y	1.013	0.966	0.893	0.105	0.093	0.105

## Sheet: column name description
Name (INSDC)	Chromosome Name
Number	Chromosome Number
Chr.len	Chromosome length
Length	Number of overlapping windows exceeding significance threshold
Sim.p	probability of obtaining a region of size at least equal to "length" overlapping windows and exceeding the nominal threshold when sampling randomly
Start	Start position of region
End	End position of region
Rel.pos	Relative position of the window in chromosome. Very low or very high values indicate proximity to telomeric regions
Length	Length in bp
ZHp	Median ZHp in region
RefSeq	Chromosome name according to RefSeq
Genbank	Genbank accessions of genes included in region
Gene.name	ID of genes included in region
Description	Description of genes included in region
Kegg.class	KEGG class(es) of genes included in region
Class.ratio	Ratio of genes in region belonging to tested KEGG class/ genes in region with a KEGG class different from the tested class (different classes separated by "|")
Class.bg	Ratio of Salmo trutta genes belonging to tested KEGG class/ Salmo trutta genes with a KEGG class different from the tested class (different classes separated by "|")
Class.pval	Pvalue for enrichment of KEGG class in region (different classes separated by "|")
Kegg.map	KEGG pathway(s) of genes included in region
Map.ratio	Ratio of genes in region belonging to tested KEGG pathway/ genes in region with a KEGG pathway different from the tested pathway (different pathways separated by "|")
Map.bg	Ratio of Salmo trutta genes belonging to tested KEGG pathway/ Salmo trutta genes with a KEGG pathway different from the tested pathway (different pathways separated by "|")
Map.pval	Pvalue for enrichment of KEGG pathway in region (different pathways separated by "|")
Class.fdr	multiple testing-adjusted Pvalue for enrichment of KEGG class in region (different classes separated by "|")
Map.fdr	multiple testing-adjusted Pvalue for enrichment of KEGG pathway in region (different pathways separated by "|")
Common	If not empty, the name of the analysis (hapFLK or IBD) detecting a window overlapped to the current window (different analysis separated by "|")
Pop	If not empty, the name of the population in which an overlapping window was detected (different populations separated by "|")
Farm.river	If not empty, the name of the origin (Farm or River) in which an overlapping window was detected and deemed significant (different origins separated by "|")
Q95	Was this window identified when analysing only subjects for which the MaxQ was 0.95? Y: Yes, N: No
cM/Mb (1Mb up and down)	Recombination rate (cM/Mb) in the range spanning 1Mb upstream the beginning of selected region and 1Mb downstream the end of selected region
cM/Mb (5Mb up and down)	Recombination rate (cM/Mb) in the range spanning 5Mb upstream the beginning of selected region and 5Mb downstream the end of selected region
cM/Mb (chrom)	Recombination rate (cM/Mb) in the chromosome
Het	Expected heterozygosity in the region
Het_farm	Expected heterozygosity in the region in farmed individuals
Het_river	Expected heterozygosity in the region in individuals from river
