# Supplementary material for: ddRAD-seq reveals the genetic structure and detects signals of selection in Italian brown trout
Source: Genet Sel Evol. 2022 Jan 31;54:8. doi: 10.1186/s12711-022-00698-7 (PMC8805291; doi:10.1186/s12711-022-00698-7)
Supplement: Supplementary file 14 — Additional file 14: Table S7. KEGG enrichment in putative selected regions according to HapFLK. Genomic regions showing the strongest signatures of selection according to HapFLK, together with the KEGG classes and pathways showing significant enrichment in the regions. [file 12711_2022_698_MOESM14_ESM.xlsx]

## Sheet: Table S7
Name (INSDC)	Number	Chr.len	Start	End	Length	Rel.pos	NSNP	Sim.p	Log10p	Top	RefSeq	Genbank	Gene.name	Description	Kegg.class	Class.ratio	Class.bg	Class.pval	Kegg.map	Map.ratio	Map.bg	Map.pval	Class.fdr	Map.fdr	Common	Farm.river	Q95	cM/Mb (1Mb up and down)	cM/Mb (5Mb up and down)	cM/Mb (chrom)	Het	Het_farm	Het_river
LR584445.1	2	75350000	22242593	30935388	8692795	0.352873	457	0	2.48362	3.16264	NC_042958.1	XM_029698489.1;XM_029698530.1;XM_029698521.1;XM_029698498.1;XM_029698509.1;XM_029698570.1;XM_029698560.1;XM_029698579.1;XM_029698542.1;XM_029698552.1;XM_029698476.1;XM_029698467.1;XM_029698591.1;XM_029698599.1;XM_029698608.1;XM_029698623.1;XM_029698637.1;XM_029698647.1;XM_029698656.1;XM_029698688.1;XM_029698678.1;XM_029698669.1;XM_029698701.1;XM_029698718.1;XM_029698726.1;XM_029698710.1;XM_029698…	115153246;115153273;115153237;115153296;115153308;115153312;115153321;115153333;115153346;115153364;115153366;115153370;115153379;115153401;115153406;115153420;115153412;115148898;115153456;115148906;115148912;115153481;115153491;115153498;115153525;115153535;115153516;115153546;115153552;115153593;115153600;115148919;115153607;115153640;115153626;115153707;115153731;115153759;115153774;115153782…	palmdelphin-like;ferric chelate reductase 1;glycogen debranching enzyme-like;putative ferric-chelate reductase 1;eukaryotic translation initiation factor 1b;neuronal differentiation 6;ITPR interacting domain containing 1;protein phosphatase 1 regulatory subunit 17;phosphodiesterase 1C;vimentin;tRNA aspartic acid methyltransferase 1;cubilin;Ras suppressor protein 1;complement C1q like 3;E3 ubiquit…	Human Diseases; Cancer: overview|Metabolism; Carbohydrate metabolism|Genetic Information Processing; Folding, sorting and degradation|Organismal Systems; Circulatory system	16/159|9/159|13/159|8/159	4107/74876|1368/74876|2028/74876|1542/74876	0.0258769215670734|0.00361559372928856|0.000721436819267882|0.0210068617699337	Purine metabolism|Olfactory transduction|Taste transduction|Renin secretion|Morphine addiction|Mineral absorption|Ubiquitin mediated proteolysis|Endocytosis|Glycolysis / Gluconeogenesis|Pentose phosphate pathway|Fructose and mannose metabolism|Galactose metabolism|Carbon metabolism|Biosynthesis of amino acids|RNA degradation|HIF-1 signaling pathway|AMPK signaling pathway|Thyroid hormone signaling…	4/259|4/259|4/259|4/259|4/259|5/259|6/259|8/259|7/259|7/259|7/259|7/259|7/259|7/259|7/259|9/259|7/259|7/259|7/259|7/259|8/259|3/259	607/127023|336/127023|219/127023|358/127023|417/127023|178/127023|761/127023|1423/127023|230/127023|111/127023|153/127023|121/127023|378/127023|265/127023|289/127023|485/127023|557/127023|502/127023|603/127023|247/127023|907/127023|188/127023	0.038313624356761|0.00561876730194988|0.00124572395540847|0.00697590831331152|0.0116326994220546|4.39726437452323e-05|0.00558582466814628|0.0106911391412423|8.04231193893826e-07|6.91435075453423e-09|5.66278966172837e-08|1.2172023802415e-08|1.89953637541638e-05|2.00214553513842e-06|3.48631058798743e-06|1.27287922936128e-06|0.000202629277398361|0.000108642466419032|0.000323897822124317|1.2739648627…	0.148607463856621|0.0363367169793501|0.0130081637583502|0.131949350492396	0.123224899958231|0.0284524812311505|0.00859368989528161|0.0337217744377129|0.0494389725437319|0.000697699280757685|0.0284524812311505|0.0462634748293757|2.39258780183413e-05|6.4376481443884e-07|1.92534848498764e-06|6.4376481443884e-07|0.000347761274883923|4.76510637362943e-05|7.54310836310008e-05|3.36892930361633e-05|0.00214336746759155|0.00144434384076902|0.0032803268793867|3.36892930361633e-05…	IBD	N	N	0.2	0.179	0.56	0.207	0.198	0.153
LR584445.1	2	75350000	42586964	49856221	7269257	0.613425	296	0	2.59098	3.39943	NC_042958.1	XM_029702286.1;XM_029702298.1;XM_029714711.1;XM_029714722.1;XM_029702311.1;XM_029702333.1;XM_029702349.1;XM_029702360.1;XM_029702374.1;XM_029702387.1;XM_029702399.1;XM_029702414.1;XM_029702427.1;XM_029702440.1;XM_029702479.1;XM_029702464.1;XM_029702493.1;XM_029702502.1;XM_029702523.1;XM_029702533.1;XM_029702514.1;XM_029702590.1;XM_029702547.1;XM_029702569.1;XM_029702560.1;XM_029702579.1;XM_029714…	115155567;115155572;115163097;115163104;115155580;115155590;115155596;115155600;115155607;115155613;115155620;115155623;115155631;115155640;115155639;115155648;115155659;115155693;115155673;115155678;115163111;115148440;115163119;115155747;115155734;115155758;115155793;115155772;115155802;115155826;115155850;115155857;115155863;115163125;115163131;115155875;115155883;115155890;115155894;115148465…	uncharacterized LOC115155567;BTB/POZ domain-containing protein 3-like;serine palmitoyltransferase long chain base subunit 3;uncharacterized LOC115163104;taspase 1;isthmin 1;leucine-rich repeat and coiled-coil domain-containing protein PF07_0014-like;microfibril-associated glycoprotein 4-like;zinc finger MIZ domain-containing protein 1-like;peptidyl-prolyl cis-trans isomerase A-like;zinc finger CC…	Human Diseases; Substance dependence|Metabolism; Metabolism of cofactors and vitamins	7/111|5/111	1009/74876|621/74876	0.0010918413381584|0.00288846513878398	Calcium signaling pathway|Cellular senescence|Focal adhesion|Ribosome|Alcoholism|Pantothenate and CoA biosynthesis|ECM-receptor interaction|Hypertrophic cardiomyopathy (HCM)|Arrhythmogenic right ventricular cardiomyopathy (ARVC)|Dilated cardiomyopathy (DCM)	5/182|5/182|5/182|3/182|5/182|5/182|3/182|3/182|3/182|3/182	1099/127023|709/127023|1149/127023|288/127023|335/127023|49/127023|401/127023|417/127023|406/127023|425/127023	0.0235097517713168|0.00419635234520808|0.0276845609862762|0.00900125549206211|0.000158708971478588|1.93667800680689e-08|0.0214142321008097|0.0236626168814095|0.0221036834746244|0.0248327556336835	0.0156757220692742|0.0322545273830878	0.0859801956912284|0.0224434125429106|0.096188693645748|0.0408056915640149|0.00184989886658008|7.68215609366734e-07|0.0802612163778379|0.0859801956912284|0.0821980729212595|0.0888751254258147		N	N	N/A	0.14	0.56	0.213	0.207	0.157
LR584445.1	2	75350000	15471263	17447426	1976163	0.218439	64	0	2.33785	2.55181	NC_042958.1	XM_029696350.1;XM_029696358.1;XM_029696381.1;XM_029696370.1;XM_029696407.1;XM_029696395.1;XM_029696420.1;XM_029696443.1;XM_029696433.1;XM_029696461.1;XM_029696451.1;XM_029696469.1;XM_029696480.1;XM_029696501.1;XM_029696492.1;XM_029696551.1;XM_029696560.1;XM_029696563.1;XM_029696511.1;XM_029696535.1;XM_029696527.1;XM_029696520.1;XM_029696574.1;XM_029696582.1;XM_029691119.1;XM_029696593.1;XM_029696…	115151964;115151976;115151993;115151986;115151998;115152006;115152027;115152060;115152042;115152074;115148842;115152084;115152097;115152091;115152115;115152134;115152159;115152165;115152173;115152180;115152217;115152240;115152224;115148849;115152242;115152248;115148856;115152263;115152271;115152311;115152277;115152323;115152334;115152342	claudin-11-like;polyhomeotic-like protein 2;lipocalin-like;complement C8 gamma chain;methionine sulfoxide reductase B2;phosphatidylinositol 5-phosphate 4-kinase type-2 alpha;MLLT10 histone lysine methyltransferase DOT1L cofactor;COMM domain-containing protein 3-like;polycomb complex protein BMI-1-A-like;sperm-associated antigen 6;polycystin 1 like 1;protein disulfide-isomerase A4-like;enhancer of…	Metabolism; Carbohydrate metabolism|Cellular Processes; Cell motility|Metabolism; Metabolism of cofactors and vitamins|Genetic Information Processing; Translation	8/75|5/75|6/75|9/75	1368/74876|1143/74876|621/74876|1489/74876	0.000130506536193374|0.00733582490249064|6.09739125542775e-05|4.10023145843065e-05	Cell adhesion molecules (CAMs)|Inositol phosphate metabolism|Metabolic pathways|Phosphatidylinositol signaling system|Regulation of actin cytoskeleton|Lysine degradation|Thiamine metabolism|RNA transport	4/105|8/105|18/105|8/105|5/105|3/105|4/105|9/105	908/127023|460/127023|5506/127023|643/127023|1143/127023|383/127023|32/127023|687/127023	0.00788687988049852|1.12760659878042e-08|3.68672539918602e-06|1.39137148802759e-07|0.00321348840893733|0.00444244293048236|2.94493258923439e-08|1.55812859886756e-08	0.00327897672185851|0.0641087306695921|0.0017508223462014|0.00163261745134466	0.0368054394423264|6.4376481443884e-07|7.62991865222846e-05|4.41528552200754e-06|0.0184291624416165|0.0234955870545511|1.07829839421198e-06|6.74244739146327e-07		N	N	0.2	0.587	0.56	0.223	0.174	0.145
LR584445.1	2	75350000	40631719	41289309	657590	0.543603	45	0	2.34152	2.42259	NC_042958.1	XM_029701898.1;XM_029701909.1;XM_029701940.1;XM_029701952.1;XM_029701962.1;XM_029701926.1;XM_029701929.1;XM_029701916.1;XM_029701921.1;XM_029701995.1;XM_029702002.1	115155327;115155336;115155376;115155383;115155347;115155394;115155402	lysosomal trafficking regulator;G protein subunit gamma 4;beta-1;geranylgeranyl diphosphate synthase 1;AT-rich interaction domain 4B;translocase of outer mitochondrial membrane 20;interferon regulatory factor 2-binding protein 2-A-like												N	N	N/A	0.11	0.56	0.209	0.209	0.152
LR584445.1	2	75350000	34967407	35251622	284215	0.465952	30	0	2.19077	2.25175	NC_042958.1	XM_029700681.1;XM_029700671.1;XM_029700694.1;XM_029700704.1	115154446;115154454	GTPase IMAP family member 4-like;plexin domain-containing protein 2-like												N	N	N/A	0.11	0.56	0.161	0.133	0.168
LR584445.1	2	75350000	34745366	34967386	222020	0.462593	9	0	2.0678	2.17001	NC_042958.1	XM_029700621.1;XM_029700657.1;XM_029700638.1;XM_029700629.1;XM_029700649.1	115154425	rab effector MyRIP-like												N	N	N/A	0.11	0.56	0.175	0.187	0.112
LR584445.1	2	75350000	42338847	42428062	89215	0.562488	7	0	2.19181	2.42229	NC_042958.1	XM_029702274.1	115155559	jagged canonical Notch ligand 1												N	N	N/A	0.14	0.56	0.212	0.285	0.048
LR584445.1	2	75350000	17533307	17533528	221	0.232693	3	0.003	2.0383	2.06473	NC_042958.1	XM_029697114.1;XM_029697124.1	115152342	catenin delta-2-like												N	N	0.2	0.435	0.56	0.158	0.256	0.076
LR584416.1	3	74750000	37917343	38258401	341058	0.509537	22	0	2.04953	2.07495	NC_042959.1	XM_029733671.1;XM_029733690.1;XM_029733680.1;XM_029733703.1;XM_029733712.1;XM_029733722.1;XM_029733742.1;XM_029733734.1;XM_029733751.1;XM_029733783.1;XM_029733764.1;XM_029733773.1;XM_029733794.1;XM_029733812.1;XM_029733802.1;XM_029733861.1;XM_029733850.1;XM_029733870.1;XM_029733842.1;XM_029733889.1;XM_029733882.1;XM_029733898.1	115174779;115174793;115174804;115174812;115174827;115174834;115174846;115174868;115174884	protein FAM13B-like;kelch-like protein 3;heterogeneous nuclear ribonucleoprotein A0-like;spindle apparatus coiled-coil protein 1;nucleotide exchange factor SIL1-like;casein kinase I-like;F-box protein 38;fibroblast growth factor receptor-like 1	Genetic Information Processing; Folding, sorting and degradation	3/9	2028/74876	0.00338245908428436	Protein processing in endoplasmic reticulum|Wnt signaling pathway|Hedgehog signaling pathway	3/14|3/14|3/14	706/127023|1047/127023|244/127023	0.000109236088797657|0.000342798480258766|4.81119424265489e-06	0.0357828566284819	0.00144434384076902|0.0033994182625661|9.54220191459885e-05		N	N	0.65	1.01	0.631	0.255	0.272	0.155
LR584433.1	5	67760000	34838407	38066234	3227827	0.537962	118	0	2.28663	2.92134	NC_042961.1	XM_029753448.1;XM_029753450.1;XM_029753449.1;XM_029753451.1;XM_029753452.1;XM_029753453.1;XM_029753461.1;XM_029753462.1;XM_029753455.1;XM_029753457.1;XM_029753456.1;XM_029753458.1;XM_029753459.1;XM_029753460.1;XM_029754846.1;XM_029753463.1;XM_029753464.1;XM_029753465.1;XM_029753476.1;XM_029753475.1;XM_029753473.1;XM_029753471.1;XM_029753472.1;XM_029753470.1;XM_029753469.1;XM_029753467.1;XM_029753…	115194092;115194093;115194094;115194096;115194097;115194095;115194924;115194100;115194101;115194103;115194104;115194105;115194106;115194107;115194108;115194110;115194111	collagen type XXV alpha 1 chain;uncharacterized LOC115194093;bolA-like protein 2;structure-specific endonuclease subunit slx1-like;uncharacterized LOC115194097;inhibitor of growth protein 2-like;piggyBac transposable element-derived protein 4-like;leucine-rich repeat and calponin homology domain-containing protein 4-like;uncharacterized LOC115194101;NACHT and WD repeat domain-containing protein 2…	Environmental Information Processing; Signal transduction	6/7	8559/74876	0.00105618313281044	Notch signaling pathway	4/7	303/127023	1.07884152381014e-08	0.0156757220692742	6.4376481443884e-07		N	N	0.37	0.456	0.805	0.238	0.179	0.136
LR584433.1	5	67760000	22246480	22788962	542482	0.332316	75	0	2.36632	2.5854	NC_042961.1	XM_029752987.1;XM_029752986.1;XM_029752984.1;XM_029752988.1;XM_029752989.1;XM_029752992.1;XM_029752157.1;XM_029752990.1;XM_029752991.1;XM_029752994.1;XM_029752995.1;XM_029752996.1;XM_029753002.1;XM_029752999.1;XM_029752998.1;XM_029753000.1;XM_029752997.1;XM_029753009.1;XM_029753007.1;XM_029753010.1;XM_029753008.1;XM_029753005.1;XM_029753003.1;XM_029753006.1;XM_029753004.1;XM_029753012.1;XM_029753…	115193873;115193872;115193874;115193876;115193471;115193875;115193877;115193878;115193881;115193880;115193879;115193884;115193883;115193885;115193886	bone morphogenetic protein receptor type-1A-like;multimerin-2-like;synuclein-like;glutamate dehydrogenase;nuclear factor NF-kappa-B p100 subunit-like;PH and SEC7 domain-containing protein 1-like;apoptosis inducing factor mitochondria associated 2;ninein like;GINS complex subunit 1;abhydrolase domain containing 12;glycogen phosphorylase B;barrier-to-autointegration factor-like protein;ectonucleosi…	Metabolism; Nucleotide metabolism	4/30	684/74876	0.000253915128992188	Metabolic pathways|Purine metabolism|Pyrimidine metabolism	7/53|4/53|4/53	5506/127023|607/127023|195/127023	0.0120329631635372|0.000167718420991876|2.146342098488e-06	0.00567077121415886	0.0498060040508148|0.00190080877124127|4.86504208990614e-05		N	N	0.847	0.781	0.805	0.171	0.18	0.095
LR584433.1	5	67760000	31527225	32562272	1035047	0.472915	59	0	2.25836	2.44886	NC_042961.1	XM_029753387.1;XM_029753383.1;XM_029753386.1;XM_029753384.1;XM_029753382.1;XM_029753385.1;XM_029753381.1;XM_029753389.1;XM_029753391.1;XM_029753396.1;XM_029753393.1;XM_029753400.1;XM_029753395.1;XM_029753401.1;XM_029753399.1;XM_029753402.1;XM_029753398.1;XM_029753390.1;XM_029753406.1;XM_029753397.1;XM_029753403.1;XM_029753404.1;XM_029753405.1;XM_029753392.1;XM_029753408.1;XM_029753410.1;XM_029753…	115194063;115194062;115194066;115194069;115194068;115194070;115194072;115194075;115194077	serum response factor-like;family with sequence similarity 160 member B1;actin-binding LIM protein 1-like;E3 ubiquitin-protein ligase TRIM39-like;hyaluronan binding protein 2;gamma-crystallin S-1-like;arginyltransferase 1;fibroblast growth factor receptor 2-like;WD repeat domain 11	Organismal Systems; Development and regeneration	17/18	1571/74876	7.26291753648716e-20	Axon guidance	17/18	1202/127023	1.45756181612875e-25	1.45984642483392e-17	3.46899712238643e-23		N	Y	0.429	0.408	0.805	0.29	0.193	0.147
LR584433.1	5	67760000	23063819	23171674	107855	0.341171	30	0	2.04552	2.24701	NC_042961.1	XM_029753030.1;XM_029753031.1;XM_029753032.1;XM_029753033.1;XM_029753035.1;XM_029753039.1;XM_029753036.1	115193895;115193897;115193898;115193899	male-enhanced antigen 1-like;2'-deoxynucleoside 5'-phosphate N-hydrolase 1;protein delta homolog 2-like;tight junction associated protein 1												N	N	N/A	0.781	0.805	0.223	0.179	0.121
LR584433.1	5	67760000	22808629	22950456	141827	0.337656	18	0	2.05807	2.14444	NC_042961.1	XM_029753017.1;XM_029753018.1;XM_029753019.1;XM_029753025.1;XM_029753020.1;XM_029753021.1;XM_029753022.1;XM_029753023.1	115193888;115193889;115193891	cystatin-F-like;synapse differentiation inducing 1;cullin-9-like												Y	N	N/A	0.781	0.805	0.218	0.207	0.13
LR584433.1	5	67760000	23044033	23063746	19713	0.340229	12	0	2.02467	2.05359	NC_042961.1	XM_029753028.1;XM_029753029.1	115193894	serine/threonine-protein phosphatase 2A 56 kDa regulatory subunit delta isoform-like												N	N	N/A	0.781	0.805	0.169	0.192	0.088
LR584433.1	5	67760000	34620084	34672327	52243	0.511308	7	0	2.01188	2.01459	NC_042961.1	XM_029753446.1;XM_029753448.1;XM_029753450.1;XM_029753449.1;XM_029753451.1	115194091;115194092	ethanolamine-phosphate phospho-lyase-like;collagen type XXV alpha 1 chain												N	N	N/A	0.4	0.805	0.304	0.238	0.068
LR584433.1	5	67760000	23232919	23278439	45520	0.343207	3	0.003	2.01394	2.01494	NC_042961.1	XM_029753041.1;XM_029753040.1;XM_029753042.1;XM_029753046.1;XM_029753044.1;XM_029753047.1;XM_029753045.1	115193901;115193902;115193904	leucine-rich repeat-containing protein 73-like;Yip1 domain family member 3;nuclear receptor coactivator 4-like	Cellular Processes; Cell growth and death|Human Diseases; Cancer: overview|Human Diseases; Cancer: specific types	4/12|4/12|4/12	2599/74876|4107/74876|1876/74876	0.00167171262534902|0.0080478825573118|0.00051547242689416	Ferroptosis|Pathways in cancer|Thyroid cancer	4/12|4/12|4/12	209/127023|1919/127023|196/127023	1.36727076435591e-08|7.77350110796408e-05|1.06231886132551e-08	0.0210008898559471|0.0674010164174863|0.0103609957805726	6.50820883833412e-07|0.00112126864466391|6.4376481443884e-07		Y	N	N/A	0.781	0.805	0.254	0.258	0.197
LR584435.1	18	59140000	10224754	11505784	1281030	0.183721	55	0	2.3808	2.68769	NC_042974.1	XM_029697671.1;XM_029697670.1;XM_029697668.1;XM_029697669.1;XM_029697674.1;XM_029697673.1;XM_029697672.1;XM_029697675.1;XM_029697676.1;XM_029697678.1;XM_029697677.1;XM_029697680.1;XM_029697682.1;XM_029697681.1;XM_029697683.1;XM_029699273.1	115152822;115152824;115152826;115152827;115152828;115152829;115153635	polycomb group RING finger protein 5-B-like;endothelial PAS domain-containing protein 1-like;protein kinase C epsilon type;uncharacterized LOC115152827;homeobox protein SIX2-like;homeobox protein SIX3-like;putative uncharacterized protein DDB_G0286901	Cellular Processes; Cellular community - eukaryotes|Human Diseases; Cancer: overview|Organismal Systems; Circulatory system|Organismal Systems; Sensory system|Human Diseases; Endocrine and metabolic disease	8/43|7/43|4/43|4/43|4/43	3046/74876|4107/74876|1542/74876|938/74876|1927/74876	0.000776606791543296|0.0144239310210876|0.0149085806083833|0.00275858349351037|0.0301501630383655	Signaling pathways regulating pluripotency of stem cells|Renal cell carcinoma|cGMP-PKG signaling pathway|Sphingolipid signaling pathway|Vascular smooth muscle contraction|Apelin signaling pathway|Tight junction|Fc gamma R-mediated phagocytosis|Inflammatory mediator regulation of TRP channels|Aldosterone synthesis and secretion|Type II diabetes mellitus|Insulin resistance|AGE-RAGE signaling pathwa…	4/59|3/59|4/59|4/59|4/59|4/59|4/59|4/59|4/59|4/59|4/59|4/59|4/59|4/59	379/127023|339/127023|793/127023|496/127023|704/127023|762/127023|1025/127023|442/127023|511/127023|565/127023|256/127023|523/127023|540/127023|638/127023	4.15500041379938e-05|0.00064453893876593|0.000666361583419261|0.000115609108719335|0.000429434516955092|0.000575419152111724|0.0016925904248981|7.46729260362492e-05|0.000129389647965095|0.00018891724685252|9.20007153473192e-06|0.000141238907305234|0.000159340028423914|0.00029777722717661	0.0130081637583502|0.099887490076168|0.099887490076168|0.0322545273830878|0.163788723532742	0.000697699280757685|0.00538246552372952|0.00546876058116497|0.00148729556082171|0.00385680811454008|0.00490488764713009|0.0106009610822565|0.00111075977478921|0.00162077559029962|0.0020437411250409|0.000175169362021296|0.0017238389712126|0.00184989886658008|0.0030813469594797		N	Y	N/A	0.346	0.373	0.23	0.239	0.139
LR584435.1	18	59140000	29872417	30150822	278405	0.507467	18	0	2.05727	2.08926	NC_042974.1	XM_029698286.1;XM_029698288.1;XM_029698287.1;XM_029698305.1;XM_029698294.1;XM_029698297.1;XM_029698292.1;XM_029698298.1;XM_029698289.1;XM_029698299.1;XM_029698302.1;XM_029698291.1;XM_029698293.1;XM_029698296.1;XM_029698300.1;XM_029698295.1;XM_029698303.1;XM_029698301.1;XM_029698304.1	115153164;115153167;115153166;115153170;115153168	PDZ domain-containing protein 8-like;ectodysplasin-A receptor-associated adapter protein-like;neuroblast differentiation-associated protein AHNAK-like;protein YIPF4;baculoviral IAP repeat-containing protein 6-like	Genetic Information Processing; Folding, sorting and degradation|Cellular Processes; Cell growth and death	15/32|15/32	2028/74876|2599/74876	7.37510430520478e-13|2.15898546625803e-11	Ubiquitin mediated proteolysis|Apoptosis - multiple species	15/32|15/32	761/127023|132/127023	3.07489997572681e-22|3.04952489652159e-33	7.41197982673081e-11|1.44652026239288e-09	4.87884129481988e-20|1.45157385074428e-30	IBD	N	Y	N/A	0.025	0.373	0.189	0.143	0.18
LR584435.1	18	59140000	9312642	9387247	74605	0.158098	17	0	2.07194	2.08635	NC_042974.1	XM_029699270.1;XM_029697646.1	115153632;115152812	stonin-1-like;protein phosphatase 1 regulatory subunit 21-like												N	Y	0.48	0.369	0.373	0.195	0.183	0.165
LR584435.1	18	59140000	11505804	11614354	108550	0.19547	14	0	2.0472	2.08036	NC_042974.1	XM_029699274.1;XM_029697687.1;XM_029697686.1;XM_029697684.1;XM_029697685.1	115153636;115152832	adhesive plaque matrix protein-like;protein phosphatase 1B-like	Environmental Information Processing; Signal transduction	4/4	8559/74876	0.00551947364019766	MAPK signaling pathway	4/4	1545/127023	1.4132862575274e-06	0.0528292476990347	3.54065399254233e-05		N	Y	N/A	0.369	0.373	0.247	0.314	0.109
LR584435.1	18	59140000	10182639	10182979	340	0.172181	6	0	2.11093	2.1196	NC_042974.1															N	Y	N/A	0.369	0.373	0.336	0.285	0.276
LR584435.1	18	59140000	11703590	11703865	275	0.197899	4	0	2.01474	2.01537	NC_042974.1															N	N	N/A	0.346	0.373	0.304	0.332	0.175
LR584435.1	18	59140000	29628533	29872305	243772	0.503051	4	0	2.02665	2.02703	NC_042974.1	XM_029698281.1;XM_029698282.1;XM_029698284.1;XM_029698285.1	115153160;115153161;115153162;115153163	V-type proton ATPase subunit B;ventral anterior homeobox 1-like;potassium channel subfamily K member 18-like;solute carrier family 18 member A2												N	Y	N/A	0.028	0.373	0.17	0.236	0.02
LR584435.1	18	59140000	11844349	11996074	151725	0.201559	3	0.003	2.0281	2.03484	NC_042974.1	XM_029697694.1;XM_029697692.1;XM_029697691.1;XM_029697693.1	115152834	centrosomal protein of 170 kDa-like												N	N	0.295	0.346	0.373	0.278	0.34	0.087
LR584412.1	24	50330000	27653513	27822406	168893	0.551122	18	0	2.07672	2.1303	NC_042980.1	XM_029711661.1;XM_029711660.1;XM_029711659.1;XM_029711664.1;XM_029711663.1;XM_029711667.1;XM_029711669.1;XM_029711668.1;XM_029711671.1;XM_029711666.1;XM_029711670.1;XM_029711665.1;XM_029711675.1;XM_029711674.1;XM_029711672.1;XM_029711676.1;XM_029711677.1;XM_029711678.1;XM_029711679.1;XM_029711680.1;XM_029711682.1;XM_029711681.1;XM_029711689.1;XM_029711687.1;XM_029711688.1	115161015;115161016;115161017;115161019;115161022;115161021	interleukin-1 receptor type 1-like;interleukin-1 receptor type 2-like;mitogen-activated protein kinase kinase kinase kinase 4-like;LON peptidase N-terminal domain and RING finger protein 2-like;neuromedin-U-like;phosducin-like protein 3	Environmental Information Processing; Signal transduction|Organismal Systems; Sensory system|Human Diseases; Infectious disease: parasitic|Human Diseases; Cardiovascular disease	17/41|3/41|3/41|3/41	8559/74876|938/74876|822/74876|1205/74876	4.87348492938705e-05|0.0172825977528582|0.0122428658682698|0.0326146689315303	MAPK signaling pathway|Cytokine-cytokine receptor interaction|NF-kappa B signaling pathway|Osteoclast differentiation|Hematopoietic cell lineage|Th17 cell differentiation|Inflammatory mediator regulation of TRP channels|Pathogenic Escherichia coli infection|Shigellosis|Amoebiasis|Human cytomegalovirus infection|Human T-cell leukemia virus 1 infection|Fluid shear stress and atherosclerosis	17/53|3/53|3/53|3/53|3/53|3/53|3/53|3/53|3/53|3/53|3/53|3/53|3/53	1545/127023|617/127023|400/127023|504/127023|240/127023|349/127023|511/127023|405/127023|440/127023|318/127023|857/127023|767/127023|465/127023	1.07103094423697e-17|0.00260794496311677|0.000767617932938755|0.00147884038736275|0.000176633132699105|0.000519707702777161|0.00153749621196609|0.000795294769553752|0.00100683949296107|0.00039789936708321|0.00644002763257226|0.00475913116296|0.00117771179565019	0.00163261745134466|0.112058133816919|0.0911413347971193|0.168090986031733	1.274526823642e-15|0.0153257012647356|0.00598993665703028|0.00964284964910506|0.00195528770150637|0.0045811271578135|0.00975797595861148|0.00605612093687514|0.00726144846438586|0.00364230959099246|0.0319318036781708|0.0248939168524062|0.00824398256955134		Y	N	0.58	0.58	0.691	0.254	0.192	0.187
LR584412.1	24	50330000	29245880	29260873	14993	0.581231	9	0	2.04774	2.09973	NC_042980.1	XM_029711751.1;XM_029711753.1;XM_029711752.1;XM_029711758.1	115161057	TSC22 domain family protein 1-like												Y	N	0.65	0.604	0.691	0.281	0.201	0.257
LR584412.1	24	50330000	28075069	28468739	393670	0.561731	5	0	2.02975	2.03214	NC_042980.1	XM_029711705.1;XM_029711706.1;XM_029711707.1;XM_029710688.1;XM_029711710.1;XM_029711708.1;XM_029711709.1;XM_029711711.1;XM_029711713.1;XM_029711714.1;XM_029711715.1;XM_029711716.1;XM_029711718.1;XM_029711717.1;XM_029711719.1;XM_029711720.1	115161032;115160520;115161034;115161035;115161036;115161037;115161038;115161039;115161040	5-hydroxytryptamine receptor 2A;esterase D;rubicon like autophagy enhancer;dehydrogenase/reductase SDR family member 12-like;WD repeat and FYVE domain-containing protein 2-like;serine/arginine repetitive matrix protein 1-like;neuroligin-4;matrix-remodeling-associated protein 5-like;fibrous sheath CABYR-binding protein-like	Environmental Information Processing; Signaling molecules and interaction|Cellular Processes; Cellular community - eukaryotes|Organismal Systems; Nervous system|Organismal Systems; Sensory system	4/16|3/16|3/16|3/16	3008/74876|3046/74876|2571/74876|938/74876	0.00657452752478819|0.0362754584368739|0.0238493106586981|0.00159105597813817	Calcium signaling pathway|Neuroactive ligand-receptor interaction|Gap junction|Serotonergic synapse|Inflammatory mediator regulation of TRP channels	3/18|3/18|3/18|3/18|3/18	1099/127023|1169/127023|471/127023|397/127023|511/127023	0.000751409389765938|0.000895990736693413|6.45812021736725e-05|3.91370199870096e-05|8.19662947349371e-05	0.0600672742037466|0.175877695506423|0.145263983102979|0.0210008898559471	0.00596118115880977|0.00656140908717023|0.00099163394305381|0.000689971167178391|0.00114752812628912		N	N	0.6325	0.596	0.691	0.171	0.072	0.249
LR584432.1	30	45790000	31918188	31947692	29504	0.697378	6	0	2.00393	2.00782	NC_042986.1	XM_029723871.1;XM_029723872.1	115168514	solute carrier family 9 member A8												N	N	0.01	0.066	0.194	0.292	0.311	0.099
LR584408.1	32	44950000	22814655	24755069	1940414	0.52914	70	0	2.31501	2.51336	NC_042988.1	XM_029728249.1;XM_029728248.1;XM_029728247.1;XM_029728251.1;XM_029728250.1;XM_029728253.1;XM_029728252.1;XM_029728257.1;XM_029728254.1;XM_029728255.1;XM_029728256.1;XM_029728259.1;XM_029728258.1;XM_029728261.1;XM_029728260.1;XM_029728263.1;XM_029728265.1;XM_029728264.1;XM_029728266.1;XM_029726931.1;XM_029728268.1;XM_029728267.1;XM_029728270.1;XM_029728269.1;XM_029728271.1;XM_029728273.1;XM_029728…	115171437;115171438;115171440;115171443;115171441;115171442;115171446;115171447;115171448;115171449;115171450;115170694;115171451;115171452;115171454;115171455;115171456;115171457;115170696;115171458;115171460;115171461;115171462;115171464;115171465;115171467;115171468;115171469;115171471;115171472;115171473;115171475;115171474;115171476;115171479;115171477;115170624;115171480;115171482;115170698…	protein shisa-6-like;zinc phosphodiesterase ELAC protein 2-like;dual specificity mitogen-activated protein kinase kinase 4-like;transmembrane protein 220-like;protein SCO1 homolog;myosin-7-like;growth arrest-specific protein 7-like;recoverin-like;germ cell-specific gene 1-like protein;dehydrogenase/reductase SDR family member 7C-B-like;splicing factor U2AF 65 kDa subunit-like;uncharacterized LOC1…	Genetic Information Processing; Translation|Metabolism; Amino acid metabolism	8/151|6/151	1489/74876|1079/74876	0.013432090626161|0.025642589760632	RNA transport|Fc epsilon RI signaling pathway|Salmonella infection|Phospholipase D signaling pathway|Pathogenic Escherichia coli infection|Synaptic vesicle cycle|Amyotrophic lateral sclerosis (ALS)|Cell adhesion molecules (CAMs)|Lysine degradation	4/246|3/246|8/246|6/246|5/246|4/246|4/246|6/246|5/246	687/127023|257/127023|1232/127023|806/127023|405/127023|468/127023|265/127023|908/127023|383/127023	0.0476051914343216|0.0147437169932331|0.00354325291240584|0.00575266923751481|0.00139390122463412|0.014359224229766|0.00204877667369572|0.00992226830539197|0.00109468999998974	0.0964232219949416|0.148607463856621	0.145256866171391|0.0589748679729323|0.0200784331702998|0.0288239006006005|0.00934502792853299|0.057923650282785|0.0125027909830662|0.0437314788274683|0.00777720059694201	IBD	N	N	0.078	0.07	0.404	0.256	0.269	0.148

## Sheet: column name description
Name (INSDC)	Chromosome Name
Number	Chromosome Number
Chr.len	Chromosome length
Start	Start position of region
End	End position of region
Length	Length in bp
Rel.pos	Relative position of the window in chromosome. Very low or very high values indicate proximity to telomeric regions
NSNP	Number of SNPs in region
Sim.p	probability of obtaining a region of size at least equal to "nSNP" and exceeding the nominal threshold when sampling randomly
Log10p	Median of -log(10) pvalue in region
Top	Max -log(10) pvalue in region
RefSeq	Chromosome name according to RefSeq
Genbank	Genbank accessions of genes included in region
Gene.name	ID of genes included in region
Description	Description of genes included in region
Kegg.class	KEGG class(es) of genes included in region
Class.ratio	Ratio of genes in region belonging to tested KEGG class/ genes in region with a KEGG class different from the tested class (different classes separated by "|")
Class.bg	Ratio of Salmo trutta genes belonging to tested KEGG class/ Salmo trutta genes with a KEGG class different from the tested class (different classes separated by "|")
Class.pval	Pvalue for enrichment of KEGG class in region (different classes separated by "|")
Kegg.map	KEGG pathway(s) of genes included in region
Map.ratio	Ratio of genes in region belonging to tested KEGG pathway/ genes in region with a KEGG pathway different from the tested pathway (different pathways separated by "|")
Map.bg	Ratio of Salmo trutta genes belonging to tested KEGG pathway/ Salmo trutta genes with a KEGG pathway different from the tested pathway (different pathways separated by "|")
Map.pval	Pvalue for enrichment of KEGG pathway in region (different pathways separated by "|")
Class.fdr	multiple testing-adjusted Pvalue for enrichment of KEGG class in region (different classes separated by "|")
Map.fdr	multiple testing-adjusted Pvalue for enrichment of KEGG pathway in region (different pathways separated by "|")
Common	If not empty, the name of the analysis ZHp or IBD) detecting a window overlapped to the current window (different analysis separated by "|")
Farm.river	Was this window identified when contrasting farm vs river origin? Y: Yes, N: No
Q95	Was this window identified when analysing only subjects for which the MaxQ was 0.95? Y: Yes, N: No
cM/Mb (1Mb up and down)	Recombination rate (cM/Mb) in the range spanning 1Mb upstream the beginning of selected region and 1Mb downstream the end of selected region
cM/Mb (5Mb up and down)	Recombination rate (cM/Mb) in the range spanning 5Mb upstream the beginning of selected region and 5Mb downstream the end of selected region
cM/Mb (chrom)	Recombination rate (cM/Mb) in the chromosome
Het	Expected heterozygosity in the region
Het_farm	Expected heterozygosity in the region in farmed individuals
Het_river	Expected heterozygosity in the region in individuals from river
