# Supplementary material for: ddRAD-seq reveals the genetic structure and detects signals of selection in Italian brown trout
Source: Genet Sel Evol. 2022 Jan 31;54:8. doi: 10.1186/s12711-022-00698-7 (PMC8805291; doi:10.1186/s12711-022-00698-7)
Supplement: Supplementary file 15 — Additional file 15: Table S8. KEGG enrichment in putative selected regions according to IBD level. Genomic regions showing the highest IBD level, together with the KEGG classes and pathways showing significant enrichment in the regions. [file 12711_2022_698_MOESM15_ESM.xlsx]

## Sheet: Table S8
Name (INSDC)	Number	Chr.len	Window	Nwin	Sim.p	Start	End	Rel.pos	Mean.kinship	RefSeq	Genbank	Gene.name	Description	Kegg.class	Class.ratio	Class.bg	Class.pval	Kegg.map	Map.ratio	Map.bg	Map.pval	Class.fdr	Map.fdr	Common	Farm.river	Q95	cM/Mb (1Mb up and down)	cM/Mb (5Mb up and down)	cM/Mb (chrom)	Het	Het_farm	Het_river
LR584408.1	32	44950000	661	8	0	12500001	35000001	0.528365	0.0756382	NC_042988.1	XM_029727623.1;XM_029727621.1;XM_029727619.1;XM_029727620.1;XM_029727624.1;XM_029727625.1;XM_029726865.1;XM_029727627.1;XM_029727626.1;XM_029727628.1;XM_029727629.1;XM_029727632.1;XM_029727630.1;XM_029727637.1;XM_029727633.1;XM_029727639.1;XM_029727636.1;XM_029727635.1;XM_029727638.1;XM_029727634.1;XM_029727641.1;XM_029727640.1;XM_029727642.1;XM_029727647.1;XM_029727646.1;XM_029727648.1;XM_029727…	115171111;115171110;115171112;115171113;115170609;115171114;115171115;115171116;115171118;115171120;115171121;115170610;115171122;115171125;115171124;115171123;115170667;115171126;115170668;115171127;115171128;115171129;115171130;115171132;115171134;115171133;115171135;115171136;115171138;115171141;115171139;115171137;115170670;115171143;115171144;115171146;115171145;115171147;115171149;115171150…	probable ATP-dependent RNA helicase DHX58;histone acetyltransferase KAT2A;ras-related protein Rab-5C-like;potassium voltage-gated channel subfamily H member 4-like;orexin-like;inactive phospholipase C-like protein 2;signal transducer and activator of transcription 5B-like;signal transducer and activator of transcription 3-like;caveolae-associated protein 1-like;V-type proton ATPase 116 kDa subuni…	Human Diseases; Infectious disease: bacterial|Organismal Systems; Immune system|Cellular Processes; Transport and catabolism|Metabolism; Lipid metabolism|Genetic Information Processing; Folding, sorting and degradation|Human Diseases; Endocrine and metabolic disease|Organismal Systems; Nervous system|Human Diseases; Immune disease|Organismal Systems; Sensory system|Organismal Systems; Excretory s…	79/1331|93/1331|80/1331|8/1331|21/1331|50/1331|78/1331|17/1331|6/1331|40/1331|17/1331|13/1331|3/1331|11/1331	3168/74876|3887/74876|3450/74876|1414/74876|2028/74876|1927/74876|2571/74876|473/74876|938/74876|689/74876|1542/74876|1571/74876|684/74876|1741/74876	0.0052896852350809|0.00799595612109692|0.0261554950935819|0.000182557669897887|0.0123180445461839|0.0119775295959688|2.55936029549164e-05|0.00838485412375182|0.00542067681505733|6.59309797323696e-10|0.0493622158750955|0.00326759841554721|0.00467854033130792|8.39190112186241e-05	Salmonella infection|Lysosome|JAK-STAT signaling pathway|Metabolic pathways|Wnt signaling pathway|Cellular senescence|AGE-RAGE signaling pathway in diabetic complications|Influenza A|Rap1 signaling pathway|Long-term potentiation|Amyotrophic lateral sclerosis (ALS)|Huntington disease|FoxO signaling pathway|Human T-cell leukemia virus 1 infection|Viral carcinogenesis|MicroRNAs in cancer|Cushing syn…	44/2302|20/2302|31/2302|73/2302|32/2302|5/2302|19/2302|20/2302|6/2302|19/2302|11/2302|27/2302|34/2302|26/2302|28/2302|19/2302|4/2302|8/2302|41/2302|30/2302|3/2302|17/2302|22/2302|23/2302|13/2302|16/2302|18/2302|16/2302|32/2302|6/2302|10/2302|5/2302|5/2302|27/2302|19/2302|6/2302|9/2302|17/2302|12/2302|20/2302|9/2302|18/2302|5/2302|3/2302|5/2302|16/2302|16/2302|3/2302|5/2302|3/2302|21/2302|28/2302|…	1232/127023|485/127023|413/127023|5506/127023|1047/127023|709/127023|540/127023|526/127023|1039/127023|503/127023|265/127023|939/127023|657/127023|767/127023|542/127023|638/127023|694/127023|1099/127023|806/127023|468/127023|565/127023|303/127023|599/127023|512/127023|231/127023|485/127023|523/127023|362/127023|662/127023|122/127023|273/127023|70/127023|704/127023|442/127023|502/127023|108/127023…	6.97590404917521e-05|0.00106160436210003|2.50074707085116e-10|0.00791295024761961|0.00740747672222934|0.022521768448111|0.00909540218370947|0.0029283860478865|0.00131753328802222|0.00403177180368205|0.0184606019906791|0.0269010783486727|2.1317422379526e-07|0.00418021507271878|2.4024196098314e-06|0.038027510926692|0.0132060277683413|0.00556091937924743|2.10042168064337e-08|1.41452891131118e-08|0.0…	0.0472465067587908|0.0628482151118218|0.131106332340219|0.00462872027547546|0.0807250310520583|0.0807250310520583|0.00111758732903135|0.0643066805364625|0.047872494119495|1.72739166898808e-07|0.198967700911923|0.0361736951354945|0.0453991691408399|0.00244297565991994	0.00135878101054081|0.0104569879151804|3.72084840489276e-08|0.0471715157375921|0.0451313290813412|0.102526633498888|0.0527981560027652|0.0221944969366626|0.0119764199525364|0.0272675093038497|0.0884544437756778|0.117541496895978|1.2052870613384e-05|0.0280699952745273|8.61936878332093e-05|0.152704223564998|0.0697821317777585|0.0356542551214108|1.79936123975116e-06|1.32983650652518e-06|0.0819457632…	hapFLK	Y	Y	0.149	0.32	0.404	0.201	0.195	0.145
LR584428.1	13	91490000	283	4	0.007	37500001	50000001	0.478194	0.0558723	NC_042969.1	XM_029772033.1;XM_029772034.1;XM_029772050.1;XM_029772051.1;XM_029772052.1;XM_029772041.1;XM_029772037.1;XM_029772036.1;XM_029772039.1;XM_029772040.1;XM_029772038.1;XM_029772035.1;XM_029772062.1;XM_029772061.1;XM_029772063.1;XM_029772066.1;XM_029772047.1;XM_029772049.1;XM_029772053.1;XM_029772054.1;XM_029772055.1;XM_029772057.1;XM_029772056.1;XM_029772059.1;XM_029772060.1;XM_029772044.1;XM_029772…	115205748;115205753;115205749;115205755;115205758;115205752;115205754;115205750;115205757;115205756;115206766;115205764;115205765;115206767;115205766;115205769;115205768;115205770;115205772;115205773;115206768;115205777;115205778;115205781;115205782;115205783;115204904;115205784;115206769;115206771;115205786;115205787;115205788;115205789;115205790;115205791;115206772;115205793;115205796;115206774…	protocadherin-11 X-linked-like;kelch-like protein 4;neuroblast differentiation-associated protein AHNAK-like;elongation factor 1-gamma-like;DNA-directed RNA polymerase II subunit RPB7;phospholipase D3-like;dynactin subunit 4;synaptopodin-like;tetraspanin-17-like;melanin-concentrating hormone receptor 2-like;probable GPI-anchored adhesin-like protein PGA55;catenin alpha-1-like;beta-synuclein-like;…	Organismal Systems; Excretory system|Human Diseases; Cancer: overview|Human Diseases; Cancer: specific types|Organismal Systems; Nervous system|Genetic Information Processing; Replication and repair|Environmental Information Processing; Membrane transport	8/310|39/310|18/310|3/310|14/310|11/310	689/74876|4107/74876|1876/74876|2571/74876|491/74876|193/74876	0.00976089415000117|9.34832932870468e-06|0.00172856931766872|0.0159928634671513|5.35718308493074e-08|1.64320072849144e-09	Glycerophospholipid metabolism|Vasopressin-regulated water reabsorption|Huntington disease|Pathways in cancer|Pathogenic Escherichia coli infection|Homologous recombination|Fanconi anemia pathway|Pancreatic cancer|Breast cancer|Phosphatidylinositol signaling system|Choline metabolism in cancer|Cell cycle|Antifolate resistance|ABC transporters|Ribosome|Hippo signaling pathway - multiple species|Ba…	7/415|7/415|8/415|25/415|8/415|14/415|14/415|14/415|14/415|6/415|5/415|5/415|6/415|11/415|5/415|5/415|3/415|9/415|6/415|6/415|9/415|6/415|8/415|7/415|7/415|7/415	476/127023|175/127023|939/127023|1919/127023|405/127023|136/127023|140/127023|365/127023|473/127023|643/127023|483/127023|489/127023|97/127023|190/127023|288/127023|130/127023|144/127023|749/127023|704/127023|585/127023|682/127023|625/127023|998/127023|793/127023|275/127023|526/127023	0.00123420848402481|2.92167907110512e-06|0.0141959441594499|2.33473259603926e-08|8.23607974591765e-05|2.2587369133099e-16|3.27863802216523e-16|6.97945905756384e-11|1.75939924120485e-09|0.0213422177606183|0.0233328858834273|0.0244211009653443|1.3621530714559e-06|1.17054840766264e-10|0.00301458798969855|9.21552875338198e-05|0.0127911994419637|0.00108425489680814|0.0311026432275436|0.014208865138313…	0.0723779509613294|0.000524841918025848|0.0215659600585336|0.0931140050754141|8.42149180951113e-06|3.22888943148567e-07	0.0115917188848443|9.84932418505255e-05|0.0735686112564336|1.88579687114371e-06|0.00155222649611395|1.34005365188845e-13|1.54478494811018e-13|1.33815687425957e-08|2.36848650232672e-07|0.0984248770134878|0.105539309427919|0.109065485669871|5.7474727358296e-05|1.83841130470127e-08|0.0225456091187243|0.00169170777829941|0.0683567501369214|0.0106061889040713|0.132221311886114|0.0735686112564336|0.006…	ZHp	Y	Y	0.11	0.105	0.49	0.219	0.212	0.174
LR584435.1	18	59140000	413	4	0.007	30000001	42500001	0.612952	0.0624682	NC_042974.1	XM_029698305.1;XM_029698294.1;XM_029698297.1;XM_029698292.1;XM_029698298.1;XM_029698289.1;XM_029698299.1;XM_029698302.1;XM_029698291.1;XM_029698293.1;XM_029698296.1;XM_029698300.1;XM_029698295.1;XM_029698303.1;XM_029698301.1;XM_029698304.1;XM_029698308.1;XM_029698307.1;XM_029698310.1;XM_029698309.1;XM_029698311.1;XM_029698312.1;XM_029698313.1;XM_029698315.1;XM_029698316.1;XM_029698317.1;XM_029698…	115153170;115153168;115153172;115153174;115153175;115153178;115152662;115153179;115153180;115153182;115153183;115153184;115153185;115153186;115153187;115153188;115153189;115153192;115153193;115153194;115153196;115153198;115153199;115153200;115153202;115153203;115153205;115152666;115153208;115153209;115153210;115153213;115153214;115152644;115153215;115153216;115153217;115153218;115153219;115153220…	protein YIPF4;baculoviral IAP repeat-containing protein 6-like;tetratricopeptide repeat protein 27-like;latent transforming growth factor beta binding protein 1;ras guanyl-releasing protein 3-like;serine/arginine repetitive matrix protein 2-like;nuclear valosin-containing protein-like;sphingolipid delta(4)-desaturase DES1-like;F-box only protein 28-like;DNA-directed RNA polymerases I and III subu…	Environmental Information Processing; Signaling molecules and interaction|Human Diseases; Infectious disease: viral|Genetic Information Processing; Folding, sorting and degradation|Cellular Processes; Cell growth and death|Organismal Systems; Immune system|Human Diseases; Cancer: overview|Metabolism; Glycan biosynthesis and metabolism|Organismal Systems; Circulatory system|Organismal Systems; Env…	5/431|8/431|22/431|35/431|10/431|37/431|12/431|16/431|15/431|37/431|15/431|19/431|15/431|25/431|5/431	3008/74876|4732/74876|2028/74876|2599/74876|3887/74876|4107/74876|1086/74876|1542/74876|1364/74876|2571/74876|938/74876|1741/74876|1009/74876|1876/74876|3046/74876	0.00155143324243783|4.24798300050421e-05|0.00734679241805287|1.39472843749705e-05|0.00758200620633213|0.0120486568194662|0.0403539211809791|0.0271887177753889|0.019143954469469|1.85049143459829e-06|0.000593740413996724|0.0104253757220715|0.00120211472791903|0.000217686010257131|0.0010988168303962	Calcium signaling pathway|Herpes simplex virus 1 infection|Ubiquitin mediated proteolysis|Apoptosis - multiple species|Pathways in cancer|Cytosolic DNA-sensing pathway|Glycosaminoglycan biosynthesis - heparan sulfate / heparin|ErbB signaling pathway|cAMP signaling pathway|HIF-1 signaling pathway|Oocyte meiosis|Necroptosis|Adrenergic signaling in cardiomyocytes|Wnt signaling pathway|Axon guidance|…	14/734|3/734|20/734|15/734|30/734|3/734|10/734|16/734|14/734|13/734|17/734|14/734|14/734|21/734|13/734|15/734|13/734|13/734|28/734|13/734|15/734|13/734|13/734|13/734|13/734|13/734|16/734|13/734|13/734|13/734|13/734|13/734|21/734|15/734|7/734|4/734|6/734|7/734|7/734	1099/127023|1950/127023|761/127023|132/127023|1919/127023|126/127023|131/127023|670/127023|1072/127023|485/127023|665/127023|676/127023|907/127023|1047/127023|1202/127023|647/127023|503/127023|660/127023|658/127023|749/127023|336/127023|511/127023|532/127023|601/127023|655/127023|846/127023|603/127023|565/127023|694/127023|427/127023|401/127023|806/127023|998/127023|362/127023|468/127023|154/1270…	0.0078462729667333|0.00897197217574204|6.59846573525991e-08|1.64574919618548e-14|2.81979794820218e-06|0.0390753048750277|1.30191200316285e-08|4.11227368413232e-06|0.00692543321022201|9.72465901001743e-06|8.67201402261833e-07|7.0174045822058e-05|0.00121037750602028|2.18358557794832e-06|0.033758326469936|1.12774286894741e-05|1.40923259593072e-05|0.000200202835961074|3.48983564333685e-15|0.000637154…	0.0199905988287891|0.00158995935161729|0.0589242738835669|0.000730837701248455|0.0601965341230006|0.0807250310520583|0.171449632693241|0.131106332340219|0.10522481267834|0.000132226024326751|0.00972249927919635|0.0751774799775061|0.0157477029357393|0.00475281122394735|0.0146384750625663	0.0471715157375921|0.0522964233831397|4.54972259355604e-06|4.65253297761636e-12|9.7214253653263e-05|0.155940022081858|1.26913973549703e-06|0.000133625260977495|0.0427471608849293|0.000265621325759826|3.95415865192613e-05|0.00135878101054081|0.0114927367135389|8.33594866896165e-05|0.141805035557963|0.000293947432616737|0.000352557570681074|0.00285845160233312|1.0961961515237e-12|0.0069278306953069…	hapFLK	Y	Y	0.063	0.224	0.373	0.195	0.176	0.16
LR584445.1	2	75350000	38	4	0.007	20000001	32500001	0.348374	0.0728392	NC_042958.1	XM_029697824.1;XM_029697816.1;XM_029697834.1;XM_029697842.1;XM_029697866.1;XM_029697858.1;XM_029697875.1;XM_029697893.1;XM_029697885.1;XM_029697906.1;XM_029697927.1;XM_029697950.1;XM_029697978.1;XM_029697986.1;XM_029697970.1;XM_029697964.1;XM_029698009.1;XM_029697995.1;XM_029698021.1;XM_029698033.1;XM_029698055.1;XM_029698045.1;XM_029698069.1;XM_029698081.1;XM_029698090.1;XM_029698111.1;XM_029698…	115152897;115152925;115152944;115152954;115152966;115152983;115152985;115153017;115153024;115153032;115153042;115153047;115153062;115153072;115153083;115153101;115153110;115153128;115153139;115153132;115153158;115153169;115153181;115153191;115153197;115153206;115153234;115153246;115153273;115153237;115153296;115153308;115153312;115153321;115153333;115153346;115153364;115153366;115153370;115153379…	rho guanine nucleotide exchange factor 4-like;myelin-associated neurite-outgrowth inhibitor-like;F-box/SPRY domain-containing protein 1-like;transforming growth factor beta activator LRRC33-like;SH3 domain containing GRB2 like;vav guanine nucleotide exchange factor 3;netrin-G1-like;protein arginine methyltransferase 6;pancreatic alpha-amylase-like;RNA binding region (RNP1;collagen type XI alpha 1…	Human Diseases; Infectious disease: bacterial|Organismal Systems; Development and regeneration|Metabolism; Metabolism of cofactors and vitamins|Metabolism; Nucleotide metabolism|Metabolism; Xenobiotics biodegradation and metabolism|Metabolism; Carbohydrate metabolism|Genetic Information Processing; Folding, sorting and degradation|Human Diseases; Infectious disease: viral	3/225|14/225|8/225|7/225|3/225|9/225|13/225|5/225	3168/74876|1571/74876|621/74876|684/74876|232/74876|1368/74876|2028/74876|4732/74876	0.028307144343029|0.00051429087199194|0.000810188738964468|0.00573660265084572|0.0350278263397383|0.0411099941976629|0.0131396788848556|0.0112001863644647	Regulation of actin cytoskeleton|Endocytosis|Axon guidance|Cell adhesion molecules (CAMs)|Peroxisome|Riboflavin metabolism|Rheumatoid arthritis|Pyrimidine metabolism|beta-Alanine metabolism|Pantothenate and CoA biosynthesis|Drug metabolism - other enzymes|Olfactory transduction|Taste transduction|Renin secretion|Morphine addiction|Mineral absorption|Ubiquitin mediated proteolysis|Glycolysis / Glu…	7/342|9/342|11/342|8/342|3/342|3/342|3/342|3/342|3/342|3/342|3/342|4/342|4/342|4/342|4/342|5/342|6/342|7/342|7/342|7/342|7/342|7/342|7/342|7/342|9/342|7/342|7/342|7/342|7/342|8/342|3/342	1143/127023|1423/127023|1202/127023|908/127023|263/127023|30/127023|162/127023|195/127023|139/127023|49/127023|165/127023|336/127023|219/127023|358/127023|417/127023|178/127023|761/127023|230/127023|111/127023|153/127023|121/127023|378/127023|265/127023|289/127023|485/127023|557/127023|502/127023|603/127023|247/127023|907/127023|188/127023	0.0391422571830044|0.0178407483386539|0.000621337744554915|0.00402148433064225|0.0361106723575398|0.000101124996408261|0.0104486110294432|0.0169617070440194|0.00695187306025899|0.000394132145811413|0.0109668918149411|0.0142426554299294|0.00334604450977718|0.0174939493808999|0.0283512901992396|0.000157710596945329|0.0192395090347309|4.79543206829822e-06|4.40835958319876e-08|3.52582481559838e-07|7.…	0.135667167400127|0.00860069415714181|0.0124864382122759|0.0493380380528445|0.158229146569163|0.173722878706253|0.08354032567162|0.0788650759382637	0.155940022081858|0.0860679105006394|0.00678193746662836|0.0272631563614524|0.147734979384609|0.00178675228028846|0.058491531446012|0.0842719610078082|0.042816873946301|0.00479728147102871|0.0606720218411711|0.0736087511890503|0.024008293982589|0.0849749053261239|0.122552136686927|0.00244515981428733|0.090801489217336|0.000148974576451418|3.19549552351356e-06|1.91682822186474e-05|4.95800697438859…	hapFLK	Y	Y	0.169	0.147	0.56	0.203	0.192	0.149

## Sheet: column name description
Name (INSDC)	Chromosome Name
Number	Chromosome Number
Chr.len	Chromosome length
Window	Region Unique Identifier
Nwin	Number of windows in region
Sim.p	probability of obtaining a region of size at least equal to "nwin" windows and exceeding the nominal kinship threshold when sampling randomly
Start	Start position of region
End	End position of region
Rel.pos	Relative position of the window in chromosome. Very low or very high values indicate proximity to telomeric regions
Mean.kinship	Mean kinship in region
RefSeq	Chromosome name according to RefSeq
Genbank	Genbank accessions of genes included in region
Gene.name	ID of genes included in region
Description	Description of genes included in region
Kegg.class	KEGG class(es) of genes included in region
Class.ratio	Ratio of genes in region belonging to tested KEGG class/ genes in region with a KEGG class different from the tested class (different classes separated by "|")
Class.bg	Ratio of Salmo trutta genes belonging to tested KEGG class/ Salmo trutta genes with a KEGG class different from the tested class (different classes separated by "|")
Class.pval	Pvalue for enrichment of KEGG class in region (different classes separated by "|")
Kegg.map	KEGG pathway(s) of genes included in region
Map.ratio	Ratio of genes in region belonging to tested KEGG pathway/ genes in region with a KEGG pathway different from the tested pathway (different pathways separated by "|")
Map.bg	Ratio of Salmo trutta genes belonging to tested KEGG pathway/ Salmo trutta genes with a KEGG pathway different from the tested pathway (different pathways separated by "|")
Map.pval	Pvalue for enrichment of KEGG pathway in region (different pathways separated by "|")
Class.fdr	multiple testing-adjusted Pvalue for enrichment of KEGG class in region (different classes separated by "|")
Map.fdr	multiple testing-adjusted Pvalue for enrichment of KEGG pathway in region (different pathways separated by "|")
Common	If not empty, the name of the analysis ZHp or hapFLK) detecting a window overlapped to the current window (different analysis separated by "|")
Farm.river	Was this window identified when contrasting farm vs river origin? Y: Yes, N: No
cM/Mb (1Mb up and down)	Recombination rate (cM/Mb) in the range spanning 1Mb upstream the beginning of selected region and 1Mb downstream the end of selected region
cM/Mb (5Mb up and down)	Recombination rate (cM/Mb) in the range spanning 5Mb upstream the beginning of selected region and 5Mb downstream the end of selected region
cM/Mb (chrom)	Recombination rate (cM/Mb) in the chromosome
Het	Expected heterozygosity in the region
Het_farm	Expected heterozygosity in the region in farmed individuals
Het_river	Expected heterozygosity in the region in individuals from river
